# Supplementary material for: Common Dysregulation of Innate Immunity Pathways in Human Primary Astrocytes Infected With Chikungunya, Mayaro, Oropouche, and Zika Viruses
Source: Front Cell Infect Microbiol. 2021 Mar 15;11:641261. doi: 10.3389/fcimb.2021.641261 (PMC8006316; doi:10.3389/fcimb.2021.641261)
Supplement: Supplementary Table 1 — Oligonucleotides used in this study. [file Table_1.xlsx]

## Sheet: Planilha1
Gene name	Primer orientation	Sequence
ACTA2	Forward	5' AGCGTGGCTATTCCTTCGT
	Reverse	5' CTCATTTTCAAAGTCCAGAGCTACA
DDX58	Forward	5' GCCATTACACTGTGCTTGGAGA
	Reverse	5' CCAGTTGCAATATCCTCCACCA
DEPP1	Forward	5' CTCCTCAGCTCCAGGTTG
	Reverse	5' CGTGGTCTCCCGAATTGT
HLA-DOB	Forward	5' GCCTTCCTACTTGGGCTAATC
	Reverse	5' TGCGTCCTCACATATCCTTTC
IFIH1	Forward	5' GACTATCAAATAAATGGTGAAATCATCTG
	Reverse	5' CCTTTGTGCACCATCATTGTTC
IFIT1	Forward	5' GCGCTGGGTATGCGATCTC
	Reverse	5' CAGCCTGCCTTAGGGGAAG
IFIT2	Forward	5' CAGCTGAGAATTGCACTGCAA
	Reverse	5' CGTAGGCTGCTCTCCAAGGA
IL7R	Forward	5' GGAGAAAGTGGCTATGC TCAAAA
	Reverse	5' CCATTCACTTCCAACTGGC TAT
IRF7	Forward	5' GGCCTAGGAATCCACACTTAAA
	Reverse	5' CAAGTGTGACCCAGGTATTAGG
ISG15	Forward	5' GCAGTGCTCCAGGACGGTCTT
	Reverse	5' CTTCTTCTTAAGCGTGTCTACAGTCTGC
MX1	Forward	5' AGGACTACGAGATTGAGAT
	Reverse	5' TTATGCCAGGAAGGTCTA
MX2	Forward	5' CAGCCACCACCAGGAAACA
	Reverse	5' TTCTGCTCGTACTGGCTGTACAG
PSAT1	Forward	5' AGCTGCCGCACTCAGTGTTG
	Reverse	5' AACTGGCCGCACCCACCTCC
RSAD2	Forward	5' CACAAAGAAGTGTCCTGCTTGGT
	Reverse	5' AAGCGCATATATTCATCCAGAATAAG
SEMA3A	Forward	5' AACGGCCGTGGGAAGAGTCCAT
	Reverse	5' TGGTGGTGCCCAAGAGTTCGG
TRIM25	Forward	5' TCCGAACTCAACATCTCTCAAG
	Reverse	5' GCGGTGTTGTAGTCCAGGAT
HPRT1	Forward	5' GACCAGTCAACAGGGGACAT
	Reverse	5' GTGTCAATTATATCTTCCACAATCAAG
