# Supplementary material for: Common Dysregulation of Innate Immunity Pathways in Human Primary Astrocytes Infected With Chikungunya, Mayaro, Oropouche, and Zika Viruses
Source: Front Cell Infect Microbiol. 2021 Mar 15;11:641261. doi: 10.3389/fcimb.2021.641261 (PMC8006316; doi:10.3389/fcimb.2021.641261)
Supplement: Supplementary Table 2 — All DEGs found in transcriptome for each virus. [file Table_2.xlsx]

## Sheet: mock_x_chikv UP
NSG ID	Gene Name	Basemean	log2FoldChange	FDR	Gene Type	HGNC_ID	HGNC_SYMBOL	Gene Description
ENSG00000166046	TCP11L2	101.582999221437	6.94860747893905	3.01892065621288e-09	protein_coding	HGNC:28627	TCP11L2	t-complex 11 like 2 [Source:HGNC Symbol;Acc:HGNC:28627]
ENSG00000184845	DRD1	22.9672136663951	6.52974624429547	1.29932813472297e-06	protein_coding	HGNC:3020	DRD1	dopamine receptor D1 [Source:HGNC Symbol;Acc:HGNC:3020]
ENSG00000180447	GAS1	72.6756924914546	6.43244557178009	3.52693848172234e-08	protein_coding	HGNC:4165	GAS1	growth arrest specific 1 [Source:HGNC Symbol;Acc:HGNC:4165]
ENSG00000115828	QPCT	17.931156360943	6.08321123484071	5.8292029417662e-06	protein_coding	HGNC:9753	QPCT	glutaminyl-peptide cyclotransferase [Source:HGNC Symbol;Acc:HGNC:9753]
ENSG00000004776	HSPB6	56.3952983821458	6.03347744567028	2.08228451733082e-07	protein_coding	HGNC:26511	HSPB6	heat shock protein family B (small) member 6 [Source:HGNC Symbol;Acc:HGNC:26511]
ENSG00000130021	PUDP	15.6493037484833	5.81524650551273	1.28456513596764e-05	protein_coding	HGNC:16818	PUDP	pseudouridine 5`-phosphatase [Source:HGNC Symbol;Acc:HGNC:16818]
ENSG00000185920	PTCH1	15.6937937726141	5.78980015217667	1.91572631730175e-05	protein_coding	HGNC:9585	PTCH1	patched 1 [Source:HGNC Symbol;Acc:HGNC:9585]
ENSG00000112562	SMOC2	47.2801196638714	5.76017595108196	7.26965152153507e-07	protein_coding	HGNC:20323	SMOC2	SPARC related modular calcium binding 2 [Source:HGNC Symbol;Acc:HGNC:20323]
ENSG00000106538	RARRES2	14.5000075150677	5.68034369538671	1.96795923743189e-05	protein_coding	HGNC:9868	RARRES2	retinoic acid receptor responder 2 [Source:HGNC Symbol;Acc:HGNC:9868]
ENSG00000280237	MIR4697HG	13.1940420313483	5.50163440188652	3.17646667750651e-05	TEC (To be Experimentally Confirmed)	HGNC:27448	MIR4697HG	MIR4697 host gene [Source:HGNC Symbol;Acc:HGNC:27448]
ENSG00000122176	FMOD	129.18734183677	5.29773259799455	8.29839053374722e-16	protein_coding	HGNC:3774	FMOD	fibromodulin [Source:HGNC Symbol;Acc:HGNC:3774]
ENSG00000136379	ABHD17C	11.7905790023478	5.27311722186726	6.21183256218446e-05	protein_coding	HGNC:26925	ABHD17C	abhydrolase domain containing 17C [Source:HGNC Symbol;Acc:HGNC:26925]
ENSG00000115461	IGFBP5	4315.62077845904	5.03023474887757	9.86032044352537e-273	protein_coding	HGNC:5474	IGFBP5	insulin like growth factor binding protein 5 [Source:HGNC Symbol;Acc:HGNC:5474]
ENSG00000169594	BNC1	10.1902773784804	5.00547383976313	0.000129597887057009	protein_coding	HGNC:1081	BNC1	basonuclin 1 [Source:HGNC Symbol;Acc:HGNC:1081]
ENSG00000156453	PCDH1	82.3767445295307	4.92299600328412	2.13899805976515e-11	protein_coding	HGNC:8655	PCDH1	protocadherin 1 [Source:HGNC Symbol;Acc:HGNC:8655]
ENSG00000106819	ASPN	129.305892618436	4.83828556050278	3.84148462642383e-18	protein_coding	HGNC:14872	ASPN	asporin [Source:HGNC Symbol;Acc:HGNC:14872]
ENSG00000143061	IGSF3	77.6756843423061	4.82839624015604	5.20598429472061e-11	protein_coding	HGNC:5950	IGSF3	immunoglobulin superfamily member 3 [Source:HGNC Symbol;Acc:HGNC:5950]
ENSG00000269378	AC022149.1	9.34272418437102	4.82645431415356	0.000204811098332256	processed_pseudogene			integrin beta 1 pseudogene 1
ENSG00000128965	CHAC1	42.8508113339365	4.80028925997096	8.98881681359075e-07	protein_coding	HGNC:28680	CHAC1	ChaC glutathione specific gamma-glutamylcyclotransferase 1 [Source:HGNC Symbol;Acc:HGNC:28680]
ENSG00000196372	ASB13	9.11089726591758	4.78416413891885	0.000250411144684194	protein_coding	HGNC:19765	ASB13	ankyrin repeat and SOCS box containing 13 [Source:HGNC Symbol;Acc:HGNC:19765]
ENSG00000165821	SALL2	24.7264670840508	4.70254474148347	3.66581378255548e-05	protein_coding	HGNC:10526	SALL2	spalt like transcription factor 2 [Source:HGNC Symbol;Acc:HGNC:10526]
ENSG00000103485	QPRT	23.5736304558929	4.65994635498899	4.09560791322402e-05	protein_coding	HGNC:9755	QPRT	quinolinate phosphoribosyltransferase [Source:HGNC Symbol;Acc:HGNC:9755]
ENSG00000111057	KRT18	268.536932495465	4.64566401905652	1.69744165877268e-38	protein_coding	HGNC:6430	KRT18	keratin 18 [Source:HGNC Symbol;Acc:HGNC:6430]
ENSG00000104081	BMF	8.65327559959589	4.64460442472489	0.000363984373990276	protein_coding	HGNC:24132	BMF	Bcl2 modifying factor [Source:HGNC Symbol;Acc:HGNC:24132]
ENSG00000138767	CNOT6L	52.1780736412781	4.60574368292941	3.3689472642412e-08	protein_coding	HGNC:18042	CNOT6L	CCR4-NOT transcription complex subunit 6 like [Source:HGNC Symbol;Acc:HGNC:18042]
ENSG00000165507	DEPP1	290.231799141665	4.60216682605396	2.67472225206852e-41	protein_coding	HGNC:23355	DEPP1	DEPP1, autophagy regulator [Source:HGNC Symbol;Acc:HGNC:23355]
ENSG00000109501	WFS1	120.837983374992	4.53971612682034	3.59275264557649e-18	protein_coding	HGNC:12762	WFS1	wolframin ER transmembrane glycoprotein [Source:HGNC Symbol;Acc:HGNC:12762]
ENSG00000123243	ITIH5	1593.69938935234	4.51041230711161	6.33029173165465e-197	protein_coding	HGNC:21449	ITIH5	inter-alpha-trypsin inhibitor heavy chain family member 5 [Source:HGNC Symbol;Acc:HGNC:21449]
ENSG00000052802	MSMO1	207.535164350632	4.43028627907177	5.82912821842178e-29	protein_coding	HGNC:10545	MSMO1	methylsterol monooxygenase 1 [Source:HGNC Symbol;Acc:HGNC:10545]
ENSG00000076716	GPC4	20.3717452656614	4.38861088622434	0.000100428029427494	protein_coding	HGNC:4452	GPC4	glypican 4 [Source:HGNC Symbol;Acc:HGNC:4452]
ENSG00000172006	ZNF554	7.3430260642154	4.36722193760735	0.000672004153663123	protein_coding	HGNC:26629	ZNF554	zinc finger protein 554 [Source:HGNC Symbol;Acc:HGNC:26629]
ENSG00000121769	FABP3	96.3565582680867	4.36305268800061	8.53585034039142e-15	protein_coding	HGNC:3557	FABP3	fatty acid binding protein 3 [Source:HGNC Symbol;Acc:HGNC:3557]
ENSG00000162745	OLFML2B	208.921241990294	4.35962552735949	1.03512895494661e-30	protein_coding	HGNC:24558	OLFML2B	olfactomedin like 2B [Source:HGNC Symbol;Acc:HGNC:24558]
ENSG00000168542	COL3A1	28455.6446410391	4.33137378434632	0	protein_coding	HGNC:2201	COL3A1	collagen type III alpha 1 chain [Source:HGNC Symbol;Acc:HGNC:2201]
ENSG00000204789	ZNF204P	7.06679448285698	4.28918536535718	0.000751595716266624	processed_pseudogene	HGNC:12995	ZNF204P	zinc finger protein 204, pseudogene [Source:HGNC Symbol;Acc:HGNC:12995]
ENSG00000243279	PRAF2	18.9809535409007	4.2763785927489	0.000139276514566776	protein_coding	HGNC:28911	PRAF2	PRA1 domain family member 2 [Source:HGNC Symbol;Acc:HGNC:28911]
ENSG00000175084	DES	18.786712341583	4.23817165879236	0.000168971586876094	protein_coding	HGNC:2770	DES	desmin [Source:HGNC Symbol;Acc:HGNC:2770]
ENSG00000099194	SCD	578.146490270382	4.20131309877289	2.47356284519385e-86	protein_coding	HGNC:10571	SCD	stearoyl-CoA desaturase [Source:HGNC Symbol;Acc:HGNC:10571]
ENSG00000101255	TRIB3	114.014061156376	4.13936715448147	3.39281146899916e-18	protein_coding	HGNC:16228	TRIB3	tribbles pseudokinase 3 [Source:HGNC Symbol;Acc:HGNC:16228]
ENSG00000164692	COL1A2	33920.0352400408	4.13255014175928	0	protein_coding	HGNC:2198	COL1A2	collagen type I alpha 2 chain [Source:HGNC Symbol;Acc:HGNC:2198]
ENSG00000168528	SERINC2	27.0709834640556	4.06994597622759	2.44116101238701e-05	protein_coding	HGNC:23231	SERINC2	serine incorporator 2 [Source:HGNC Symbol;Acc:HGNC:23231]
ENSG00000001630	CYP51A1	16.4372520382027	4.03771570887447	0.00029290588306311	protein_coding	HGNC:2649	CYP51A1	cytochrome P450 family 51 subfamily A member 1 [Source:HGNC Symbol;Acc:HGNC:2649]
ENSG00000260822	AC004656.1	76.7539889043734	4.02421767190588	4.42137190900599e-13	sense_overlapping			novel transcript, overlapping to PDK3
ENSG00000223459	TCAF1P1	6.19296404241702	4.00263498963527	0.00141204269661559	unprocessed_pseudogene	HGNC:33604	TCAF1P1	TRPM8 channel associated factor 1 pseudogene 1 [Source:HGNC Symbol;Acc:HGNC:33604]
ENSG00000124212	PTGIS	686.7710775867	3.99615582581756	1.04141179354616e-102	protein_coding	HGNC:9603	PTGIS	prostaglandin I2 synthase [Source:HGNC Symbol;Acc:HGNC:9603]
ENSG00000079739	PGM1	84.5822162961876	3.98256875175084	2.12931137654062e-14	protein_coding	HGNC:8905	PGM1	phosphoglucomutase 1 [Source:HGNC Symbol;Acc:HGNC:8905]
ENSG00000144746	ARL6IP5	222.013758940347	3.98171302066098	3.67214899551652e-34	protein_coding	HGNC:16937	ARL6IP5	ADP ribosylation factor like GTPase 6 interacting protein 5 [Source:HGNC Symbol;Acc:HGNC:16937]
ENSG00000167173	C15orf39	55.5683895264646	3.97895646630771	3.01892065621288e-09	protein_coding	HGNC:24497	C15orf39	chromosome 15 open reading frame 39 [Source:HGNC Symbol;Acc:HGNC:24497]
ENSG00000118523	CTGF	2719.37064701563	3.96665945709895	0	protein_coding	HGNC:2500	CTGF	connective tissue growth factor [Source:HGNC Symbol;Acc:HGNC:2500]
ENSG00000100916	BRMS1L	15.6631927139158	3.94438580661222	0.00042680934985737	protein_coding	HGNC:20512	BRMS1L	BRMS1 like transcriptional repressor [Source:HGNC Symbol;Acc:HGNC:20512]
ENSG00000115414	FN1	147339.712775859	3.92138982620693	0	protein_coding	HGNC:3778	FN1	fibronectin 1 [Source:HGNC Symbol;Acc:HGNC:3778]
ENSG00000103888	CEMIP	1703.91154105437	3.91398638038513	5.52042690214636e-142	protein_coding	HGNC:29213	CEMIP	cell migration inducing hyaluronidase 1 [Source:HGNC Symbol;Acc:HGNC:29213]
ENSG00000241644	INMT	15.0379673370198	3.91359682743227	0.0004403952177783	protein_coding	HGNC:6069	INMT	indolethylamine N-methyltransferase [Source:HGNC Symbol;Acc:HGNC:6069]
ENSG00000166106	ADAMTS15	90.2298243374679	3.89686976636176	7.64440211152765e-14	protein_coding	HGNC:16305	ADAMTS15	ADAM metallopeptidase with thrombospondin type 1 motif 15 [Source:HGNC Symbol;Acc:HGNC:16305]
ENSG00000129946	SHC2	5.89402106655951	3.89083098556297	0.00201003690124399	protein_coding	HGNC:29869	SHC2	SHC adaptor protein 2 [Source:HGNC Symbol;Acc:HGNC:29869]
ENSG00000259649	AC027808.2	5.83165492293578	3.89043350898802	0.00182723756542255	antisense
ENSG00000185633	NDUFA4L2	655.140272289265	3.87855726609864	1.59928529799416e-70	protein_coding	HGNC:29836	NDUFA4L2	NDUFA4, mitochondrial complex associated like 2 [Source:HGNC Symbol;Acc:HGNC:29836]
ENSG00000172893	DHCR7	79.129097404196	3.86981816243785	2.3203729776158e-13	protein_coding	HGNC:2860	DHCR7	7-dehydrocholesterol reductase [Source:HGNC Symbol;Acc:HGNC:2860]
ENSG00000132329	RAMP1	32.0827486355652	3.84461491779575	3.5843050900434e-06	protein_coding	HGNC:9843	RAMP1	receptor activity modifying protein 1 [Source:HGNC Symbol;Acc:HGNC:9843]
ENSG00000109084	TMEM97	159.889447792542	3.81237680953713	2.89626898421572e-26	protein_coding	HGNC:28106	TMEM97	transmembrane protein 97 [Source:HGNC Symbol;Acc:HGNC:28106]
ENSG00000128311	TST	14.493842175516	3.79967280121835	0.000611447260744153	protein_coding	HGNC:12388	TST	thiosulfate sulfurtransferase [Source:HGNC Symbol;Acc:HGNC:12388]
ENSG00000115380	EFEMP1	117.683662931137	3.79120946316419	1.01519894951742e-19	protein_coding	HGNC:3218	EFEMP1	EGF containing fibulin extracellular matrix protein 1 [Source:HGNC Symbol;Acc:HGNC:3218]
ENSG00000117600	PLPPR4	22.593195651913	3.78755304953247	8.0932800388121e-05	protein_coding	HGNC:23496	PLPPR4	phospholipid phosphatase related 4 [Source:HGNC Symbol;Acc:HGNC:23496]
ENSG00000129009	ISLR	629.537065168739	3.78321169204083	8.31102116658853e-89	protein_coding	HGNC:6133	ISLR	immunoglobulin superfamily containing leucine rich repeat [Source:HGNC Symbol;Acc:HGNC:6133]
ENSG00000149212	SESN3	450.414524464611	3.77486308437776	2.94467004340537e-74	protein_coding	HGNC:23060	SESN3	sestrin 3 [Source:HGNC Symbol;Acc:HGNC:23060]
ENSG00000018625	ATP1A2	237.553051569031	3.77402852795327	1.33860545812508e-33	protein_coding	HGNC:800	ATP1A2	ATPase Na+/K+ transporting subunit alpha 2 [Source:HGNC Symbol;Acc:HGNC:800]
ENSG00000185551	NR2F2	631.833326562307	3.77332142874195	1.85789344527991e-91	protein_coding	HGNC:7976	NR2F2	nuclear receptor subfamily 2 group F member 2 [Source:HGNC Symbol;Acc:HGNC:7976]
ENSG00000108639	SYNGR2	125.298543987754	3.76276523166866	2.33425245233737e-21	protein_coding	HGNC:11499	SYNGR2	synaptogyrin 2 [Source:HGNC Symbol;Acc:HGNC:11499]
ENSG00000139800	ZIC5	22.0636226531811	3.75746288640603	8.62551371301732e-05	protein_coding	HGNC:20322	ZIC5	Zic family member 5 [Source:HGNC Symbol;Acc:HGNC:20322]
ENSG00000067992	PDK3	47.5138404795584	3.75572419082843	8.72954696729765e-09	protein_coding	HGNC:8811	PDK3	pyruvate dehydrogenase kinase 3 [Source:HGNC Symbol;Acc:HGNC:8811]
ENSG00000109846	CRYAB	242.213935782047	3.7516102408053	6.06342957064065e-39	protein_coding	HGNC:2389	CRYAB	crystallin alpha B [Source:HGNC Symbol;Acc:HGNC:2389]
ENSG00000196517	SLC6A9	97.5450393649327	3.74495799146348	8.878599001914e-17	protein_coding	HGNC:11056	SLC6A9	solute carrier family 6 member 9 [Source:HGNC Symbol;Acc:HGNC:11056]
ENSG00000157570	TSPAN18	30.8370161097993	3.73868472137692	5.64385562237742e-06	protein_coding	HGNC:20660	TSPAN18	tetraspanin 18 [Source:HGNC Symbol;Acc:HGNC:20660]
ENSG00000122861	PLAU	212.338958281508	3.72738212934776	9.89997208071765e-35	protein_coding	HGNC:9052	PLAU	plasminogen activator, urokinase [Source:HGNC Symbol;Acc:HGNC:9052]
ENSG00000149257	SERPINH1	1154.07598340966	3.72516733419414	1.07532736184276e-150	protein_coding	HGNC:1546	SERPINH1	serpin family H member 1 [Source:HGNC Symbol;Acc:HGNC:1546]
ENSG00000128165	ADM2	47.6119913426672	3.71331773600248	1.92865584238306e-08	protein_coding	HGNC:28898	ADM2	adrenomedullin 2 [Source:HGNC Symbol;Acc:HGNC:28898]
ENSG00000011465	DCN	2413.67147304977	3.6986020311668	2.02154024048548e-298	protein_coding	HGNC:2705	DCN	decorin [Source:HGNC Symbol;Acc:HGNC:2705]
ENSG00000188042	ARL4C	216.359552834882	3.6880243157426	3.02408915187347e-36	protein_coding	HGNC:698	ARL4C	ADP ribosylation factor like GTPase 4C [Source:HGNC Symbol;Acc:HGNC:698]
ENSG00000162551	ALPL	21.9907231335413	3.68736588643844	0.000116382576939567	protein_coding	HGNC:438	ALPL	alkaline phosphatase, biomineralization associated [Source:HGNC Symbol;Acc:HGNC:438]
ENSG00000134247	PTGFRN	95.7545800687586	3.68084570310845	8.94858941981933e-16	protein_coding	HGNC:9601	PTGFRN	prostaglandin F2 receptor inhibitor [Source:HGNC Symbol;Acc:HGNC:9601]
ENSG00000180139	ACTA2-AS1	52.9750762326941	3.67493327799728	1.00023812027969e-09	antisense	HGNC:45169	ACTA2-AS1	ACTA2 antisense RNA 1 [Source:HGNC Symbol;Acc:HGNC:45169]
ENSG00000179632	MAF1	116.850323557194	3.6748216293164	3.2953258410453e-20	protein_coding	HGNC:24966	MAF1	MAF1 homolog, negative regulator of RNA polymerase III [Source:HGNC Symbol;Acc:HGNC:24966]
ENSG00000188783	PRELP	116.039858158047	3.66918510240565	8.12463841681724e-19	protein_coding	HGNC:9357	PRELP	proline and arginine rich end leucine rich repeat protein [Source:HGNC Symbol;Acc:HGNC:9357]
ENSG00000061918	GUCY1B1	37.1595695101404	3.66607612103647	5.83868961963979e-07	protein_coding	HGNC:4687	GUCY1B1	guanylate cyclase 1 soluble subunit beta 1 [Source:HGNC Symbol;Acc:HGNC:4687]
ENSG00000135744	AGT	68.8930551306802	3.65448196557932	3.15042064116855e-12	protein_coding	HGNC:333	AGT	angiotensinogen [Source:HGNC Symbol;Acc:HGNC:333]
ENSG00000170745	KCNS3	12.8230877038933	3.63429544909992	0.00089606978768275	protein_coding	HGNC:6302	KCNS3	potassium voltage-gated channel modifier subfamily S member 3 [Source:HGNC Symbol;Acc:HGNC:6302]
ENSG00000123989	CHPF	262.143992338498	3.63329574140643	2.880968130732e-43	protein_coding	HGNC:24291	CHPF	chondroitin polymerizing factor [Source:HGNC Symbol;Acc:HGNC:24291]
ENSG00000259134	LINC00924	28.0534029510648	3.6289008192666	1.11628180765657e-05	lincRNA	HGNC:27081	LINC00924	long intergenic non-protein coding RNA 924 [Source:HGNC Symbol;Acc:HGNC:27081]
ENSG00000066468	FGFR2	28.2742545192244	3.62750298023902	1.05800464084341e-05	protein_coding	HGNC:3689	FGFR2	fibroblast growth factor receptor 2 [Source:HGNC Symbol;Acc:HGNC:3689]
ENSG00000165406	MARCH8	73.8160420293783	3.62050618930809	2.5515295276673e-13	protein_coding	HGNC:23356	MARCH8	membrane associated ring-CH-type finger 8 [Source:HGNC Symbol;Acc:HGNC:23356]
ENSG00000101265	RASSF2	13.4430825047112	3.6086447068074	0.00100798592285854	protein_coding	HGNC:9883	RASSF2	Ras association domain family member 2 [Source:HGNC Symbol;Acc:HGNC:9883]
ENSG00000035862	TIMP2	1330.0754412272	3.59649423128134	4.86355268082688e-100	protein_coding	HGNC:11821	TIMP2	TIMP metallopeptidase inhibitor 2 [Source:HGNC Symbol;Acc:HGNC:11821]
ENSG00000137801	THBS1	7580.20692455137	3.58313220693112	1.47022152844437e-266	protein_coding	HGNC:11785	THBS1	thrombospondin 1 [Source:HGNC Symbol;Acc:HGNC:11785]
ENSG00000101384	JAG1	2773.20307533918	3.58064507053328	0	protein_coding	HGNC:6188	JAG1	jagged 1 [Source:HGNC Symbol;Acc:HGNC:6188]
ENSG00000196456	ZNF775	5.3400501213536	3.57840547347582	0.0038450981633748	protein_coding	HGNC:28501	ZNF775	zinc finger protein 775 [Source:HGNC Symbol;Acc:HGNC:28501]
ENSG00000135069	PSAT1	347.049401264809	3.57699498877749	4.77746257331963e-58	protein_coding	HGNC:19129	PSAT1	phosphoserine aminotransferase 1 [Source:HGNC Symbol;Acc:HGNC:19129]
ENSG00000272325	NUDT3	5.09051395575472	3.56263816815988	0.00392647957495447	protein_coding	HGNC:8050	NUDT3	nudix hydrolase 3 [Source:HGNC Symbol;Acc:HGNC:8050]
ENSG00000110711	AIP	42.5939644991613	3.55075254055036	6.20444218010533e-08	protein_coding	HGNC:358	AIP	aryl hydrocarbon receptor interacting protein [Source:HGNC Symbol;Acc:HGNC:358]
ENSG00000197496	SLC2A10	78.8191453268157	3.54799173558618	4.28430146034616e-14	protein_coding	HGNC:13444	SLC2A10	solute carrier family 2 member 10 [Source:HGNC Symbol;Acc:HGNC:13444]
ENSG00000067141	NEO1	276.876427068167	3.5452353742312	3.11715290427837e-43	protein_coding	HGNC:7754	NEO1	neogenin 1 [Source:HGNC Symbol;Acc:HGNC:7754]
ENSG00000115457	IGFBP2	1075.60254114792	3.53698671042299	1.40358233281134e-153	protein_coding	HGNC:5471	IGFBP2	insulin like growth factor binding protein 2 [Source:HGNC Symbol;Acc:HGNC:5471]
ENSG00000198848	CES1	12.2021079838022	3.53591087693328	0.00118843469797948	protein_coding	HGNC:1863	CES1	carboxylesterase 1 [Source:HGNC Symbol;Acc:HGNC:1863]
ENSG00000024422	EHD2	993.137297781215	3.53221734173499	1.32830482290237e-134	protein_coding	HGNC:3243	EHD2	EH domain containing 2 [Source:HGNC Symbol;Acc:HGNC:3243]
ENSG00000162729	IGSF8	55.4506789180882	3.52973954291533	3.10574055038014e-10	protein_coding	HGNC:17813	IGSF8	immunoglobulin superfamily member 8 [Source:HGNC Symbol;Acc:HGNC:17813]
ENSG00000187955	COL14A1	734.572756907701	3.51936697908734	3.99694002849335e-105	protein_coding	HGNC:2191	COL14A1	collagen type XIV alpha 1 chain [Source:HGNC Symbol;Acc:HGNC:2191]
ENSG00000185437	SH3BGR	12.1274291155391	3.51507847360567	0.00128190447358601	protein_coding	HGNC:10822	SH3BGR	SH3 domain binding glutamate rich protein [Source:HGNC Symbol;Acc:HGNC:10822]
ENSG00000175567	UCP2	48.1466365992971	3.51353764411521	4.64581134914228e-09	protein_coding	HGNC:12518	UCP2	uncoupling protein 2 [Source:HGNC Symbol;Acc:HGNC:12518]
ENSG00000146250	PRSS35	11.8262840557765	3.49424036296604	0.00136255906445774	protein_coding	HGNC:21387	PRSS35	serine protease 35 [Source:HGNC Symbol;Acc:HGNC:21387]
ENSG00000138080	EMILIN1	133.674362428633	3.47538055227884	5.23532156692666e-23	protein_coding	HGNC:19880	EMILIN1	elastin microfibril interfacer 1 [Source:HGNC Symbol;Acc:HGNC:19880]
ENSG00000189184	PCDH18	285.998037884523	3.46400894972468	3.05224228374016e-48	protein_coding	HGNC:14268	PCDH18	protocadherin 18 [Source:HGNC Symbol;Acc:HGNC:14268]
ENSG00000185909	KLHDC8B	40.2794096638811	3.45911545235421	1.07969832418006e-07	protein_coding	HGNC:28557	KLHDC8B	kelch domain containing 8B [Source:HGNC Symbol;Acc:HGNC:28557]
ENSG00000118432	CNR1	94.925890579922	3.4551734479597	3.58886369091609e-16	protein_coding	HGNC:2159	CNR1	cannabinoid receptor 1 [Source:HGNC Symbol;Acc:HGNC:2159]
ENSG00000050165	DKK3	719.728815402731	3.45479046548824	2.16391061580668e-115	protein_coding	HGNC:2893	DKK3	dickkopf WNT signaling pathway inhibitor 3 [Source:HGNC Symbol;Acc:HGNC:2893]
ENSG00000137507	LRRC32	181.549878659661	3.44588904913734	3.29279293885255e-29	protein_coding	HGNC:4161	LRRC32	leucine rich repeat containing 32 [Source:HGNC Symbol;Acc:HGNC:4161]
ENSG00000005882	PDK2	25.0816084575011	3.43873168337287	3.05086372368277e-05	protein_coding	HGNC:8810	PDK2	pyruvate dehydrogenase kinase 2 [Source:HGNC Symbol;Acc:HGNC:8810]
ENSG00000168159	RNF187	259.975610618357	3.43744416697459	2.0513121180219e-42	protein_coding	HGNC:27146	RNF187	ring finger protein 187 [Source:HGNC Symbol;Acc:HGNC:27146]
ENSG00000107796	ACTA2	3130.33486113583	3.4360865937129	0	protein_coding	HGNC:130	ACTA2	actin, alpha 2, smooth muscle, aorta [Source:HGNC Symbol;Acc:HGNC:130]
ENSG00000128266	GNAZ	4.70362189135885	3.4336894361083	0.00438762235001695	protein_coding	HGNC:4395	GNAZ	G protein subunit alpha z [Source:HGNC Symbol;Acc:HGNC:4395]
ENSG00000109472	CPE	148.317769396647	3.43154465055772	7.38388738623825e-26	protein_coding	HGNC:2303	CPE	carboxypeptidase E [Source:HGNC Symbol;Acc:HGNC:2303]
ENSG00000013503	POLR3B	24.9492718018045	3.42975480670578	3.42528857814189e-05	protein_coding	HGNC:30348	POLR3B	RNA polymerase III subunit B [Source:HGNC Symbol;Acc:HGNC:30348]
ENSG00000020181	ADGRA2	414.445773996743	3.42378311691306	4.0103969068894e-62	protein_coding	HGNC:17849	ADGRA2	adhesion G protein-coupled receptor A2 [Source:HGNC Symbol;Acc:HGNC:17849]
ENSG00000163520	FBLN2	1606.04218186375	3.4200985011787	4.05385487925393e-104	protein_coding	HGNC:3601	FBLN2	fibulin 2 [Source:HGNC Symbol;Acc:HGNC:3601]
ENSG00000247596	TWF2	37.8262354062745	3.41042777601398	1.83176046233454e-07	protein_coding	HGNC:9621	TWF2	twinfilin actin binding protein 2 [Source:HGNC Symbol;Acc:HGNC:9621]
ENSG00000171345	KRT19	4.67239112685671	3.40685200967858	0.00473045081130702	protein_coding	HGNC:6436	KRT19	keratin 19 [Source:HGNC Symbol;Acc:HGNC:6436]
ENSG00000100889	PCK2	151.661680063034	3.38797664792326	1.47044201597127e-25	protein_coding	HGNC:8725	PCK2	phosphoenolpyruvate carboxykinase 2, mitochondrial [Source:HGNC Symbol;Acc:HGNC:8725]
ENSG00000174938	SEZ6L2	4.73095201870576	3.38768108306487	0.0051867447035792	protein_coding	HGNC:30844	SEZ6L2	seizure related 6 homolog like 2 [Source:HGNC Symbol;Acc:HGNC:30844]
ENSG00000108821	COL1A1	50987.8736080242	3.38594853591684	3.84621989724579e-267	protein_coding	HGNC:2197	COL1A1	collagen type I alpha 1 chain [Source:HGNC Symbol;Acc:HGNC:2197]
ENSG00000142910	TINAGL1	144.044133193071	3.38145719273911	6.25448050071531e-25	protein_coding	HGNC:19168	TINAGL1	tubulointerstitial nephritis antigen like 1 [Source:HGNC Symbol;Acc:HGNC:19168]
ENSG00000187714	SLC18A3	4.75801895183285	3.37398475094304	0.00533454114512024	protein_coding	HGNC:10936	SLC18A3	solute carrier family 18 member A3 [Source:HGNC Symbol;Acc:HGNC:10936]
ENSG00000129965	INS-IGF2	4.60692593001256	3.37278699777746	0.00510388188314926	protein_coding	HGNC:33527	INS-IGF2	INS-IGF2 readthrough [Source:HGNC Symbol;Acc:HGNC:33527]
ENSG00000043355	ZIC2	88.185486197655	3.37202980201604	5.03413262981878e-14	protein_coding	HGNC:12873	ZIC2	Zic family member 2 [Source:HGNC Symbol;Acc:HGNC:12873]
ENSG00000196139	AKR1C3	64.8035597132386	3.36473877713229	1.5263033751586e-11	protein_coding	HGNC:386	AKR1C3	aldo-keto reductase family 1 member C3 [Source:HGNC Symbol;Acc:HGNC:386]
ENSG00000119421	NDUFA8	30.3978606777329	3.36470042863669	3.59722730209454e-06	protein_coding	HGNC:7692	NDUFA8	NADH:ubiquinone oxidoreductase subunit A8 [Source:HGNC Symbol;Acc:HGNC:7692]
ENSG00000163346	PBXIP1	142.517418632975	3.36359594940801	5.95141227827281e-25	protein_coding	HGNC:21199	PBXIP1	PBX homeobox interacting protein 1 [Source:HGNC Symbol;Acc:HGNC:21199]
ENSG00000176971	FIBIN	4.57929681289386	3.35663965768587	0.00518324505518337	protein_coding	HGNC:33747	FIBIN	fin bud initiation factor homolog [Source:HGNC Symbol;Acc:HGNC:33747]
ENSG00000072310	SREBF1	97.4233479248692	3.35266315363772	1.53885592890796e-16	protein_coding	HGNC:11289	SREBF1	sterol regulatory element binding transcription factor 1 [Source:HGNC Symbol;Acc:HGNC:11289]
ENSG00000153832	FBXO36	4.65067302354536	3.34862991366832	0.00568339860719107	protein_coding	HGNC:27020	FBXO36	F-box protein 36 [Source:HGNC Symbol;Acc:HGNC:27020]
ENSG00000180155	LYNX1	37.0805581644313	3.34855123279843	2.73428537074234e-07	protein_coding	HGNC:29604	LYNX1	Ly6/neurotoxin 1 [Source:HGNC Symbol;Acc:HGNC:29604]
ENSG00000135547	HEY2	89.6831443406203	3.34064686649663	5.89539938275692e-15	protein_coding	HGNC:4881	HEY2	hes related family bHLH transcription factor with YRPW motif 2 [Source:HGNC Symbol;Acc:HGNC:4881]
ENSG00000123395	ATG101	23.6416135268729	3.33552391389605	5.05663211348945e-05	protein_coding	HGNC:25679	ATG101	autophagy related 101 [Source:HGNC Symbol;Acc:HGNC:25679]
ENSG00000100439	ABHD4	126.350145171337	3.33092847506426	3.13762085350719e-22	protein_coding	HGNC:20154	ABHD4	abhydrolase domain containing 4 [Source:HGNC Symbol;Acc:HGNC:20154]
ENSG00000197822	OCLN	16.8801335631207	3.32674820809439	0.000471894864588123	protein_coding	HGNC:8104	OCLN	occludin [Source:HGNC Symbol;Acc:HGNC:8104]
ENSG00000143363	PRUNE1	23.0473344211498	3.32614715450032	5.35967797557412e-05	protein_coding	HGNC:13420	PRUNE1	prune exopolyphosphatase 1 [Source:HGNC Symbol;Acc:HGNC:13420]
ENSG00000144199	FAHD2B	4.51307772480516	3.32275327107917	0.00535652775749409	protein_coding	HGNC:25318	FAHD2B	fumarylacetoacetate hydrolase domain containing 2B [Source:HGNC Symbol;Acc:HGNC:25318]
ENSG00000101400	SNTA1	68.707080209075	3.32234539646306	2.31660686634286e-12	protein_coding	HGNC:11167	SNTA1	syntrophin alpha 1 [Source:HGNC Symbol;Acc:HGNC:11167]
ENSG00000126458	RRAS	123.878763707601	3.30536638944883	1.67320458888298e-05	protein_coding	HGNC:10447	RRAS	RAS related [Source:HGNC Symbol;Acc:HGNC:10447]
ENSG00000154736	ADAMTS5	573.654472664116	3.30163477457361	1.29624368109109e-91	protein_coding	HGNC:221	ADAMTS5	ADAM metallopeptidase with thrombospondin type 1 motif 5 [Source:HGNC Symbol;Acc:HGNC:221]
ENSG00000186918	ZNF395	28.9896493977644	3.29871828122867	5.30890308637648e-06	protein_coding	HGNC:18737	ZNF395	zinc finger protein 395 [Source:HGNC Symbol;Acc:HGNC:18737]
ENSG00000113721	PDGFRB	2879.52997197997	3.29257389153621	1.22535731871359e-66	protein_coding	HGNC:8804	PDGFRB	platelet derived growth factor receptor beta [Source:HGNC Symbol;Acc:HGNC:8804]
ENSG00000179222	MAGED1	688.437410139156	3.28667085422845	3.89139667644775e-105	protein_coding	HGNC:6813	MAGED1	MAGE family member D1 [Source:HGNC Symbol;Acc:HGNC:6813]
ENSG00000168427	KLHL30	23.5709663831327	3.28095304315368	6.09508020030798e-05	protein_coding	HGNC:24770	KLHL30	kelch like family member 30 [Source:HGNC Symbol;Acc:HGNC:24770]
ENSG00000172935	MRGPRF	190.823398565375	3.27928302827686	8.96396572563429e-32	protein_coding	HGNC:24828	MRGPRF	MAS related GPR family member F [Source:HGNC Symbol;Acc:HGNC:24828]
ENSG00000169925	BRD3	54.308617716272	3.27555889498095	4.14180654578687e-10	protein_coding	HGNC:1104	BRD3	bromodomain containing 3 [Source:HGNC Symbol;Acc:HGNC:1104]
ENSG00000088320	REM1	23.4686676955849	3.26848835678221	6.55283133211574e-05	protein_coding	HGNC:15922	REM1	RRAD and GEM like GTPase 1 [Source:HGNC Symbol;Acc:HGNC:15922]
ENSG00000143819	EPHX1	162.157010927591	3.2649205565784	2.47571327684431e-26	protein_coding	HGNC:3401	EPHX1	epoxide hydrolase 1 [Source:HGNC Symbol;Acc:HGNC:3401]
ENSG00000184986	TMEM121	4.43890145070504	3.26215721184361	0.00610253286220811	protein_coding	HGNC:20511	TMEM121	transmembrane protein 121 [Source:HGNC Symbol;Acc:HGNC:20511]
ENSG00000109625	CPZ	35.9338158372373	3.25268526131162	8.19092525260614e-07	protein_coding	HGNC:2333	CPZ	carboxypeptidase Z [Source:HGNC Symbol;Acc:HGNC:2333]
ENSG00000105270	CLIP3	130.974191435272	3.24816388149712	2.56903706782629e-20	protein_coding	HGNC:24314	CLIP3	CAP-Gly domain containing linker protein 3 [Source:HGNC Symbol;Acc:HGNC:24314]
ENSG00000170348	TMED10	382.225516623244	3.2463007733558	2.72229337949179e-64	protein_coding	HGNC:16998	TMED10	transmembrane p24 trafficking protein 10 [Source:HGNC Symbol;Acc:HGNC:16998]
ENSG00000086289	EPDR1	46.0724425168582	3.24621865296488	6.5170690894997e-09	protein_coding	HGNC:17572	EPDR1	ependymin related 1 [Source:HGNC Symbol;Acc:HGNC:17572]
ENSG00000235314	LINC00957	4.33305140776832	3.24517638746495	0.00636498271272152	lincRNA	HGNC:22332	LINC00957	long intergenic non-protein coding RNA 957 [Source:HGNC Symbol;Acc:HGNC:22332]
ENSG00000163017	ACTG2	561.258989761847	3.24189166011427	1.34224810519985e-80	protein_coding	HGNC:145	ACTG2	actin, gamma 2, smooth muscle, enteric [Source:HGNC Symbol;Acc:HGNC:145]
ENSG00000160404	TOR2A	4.29035719525186	3.23550353571543	0.00625773598200275	protein_coding	HGNC:11996	TOR2A	torsin family 2 member A [Source:HGNC Symbol;Acc:HGNC:11996]
ENSG00000064205	WISP2	16.0524440073715	3.23228882603621	0.000649241150300423	protein_coding	HGNC:12770	WISP2	WNT1 inducible signaling pathway protein 2 [Source:HGNC Symbol;Acc:HGNC:12770]
ENSG00000166086	JAM3	164.516138795482	3.23208841180328	1.06054254364961e-27	protein_coding	HGNC:15532	JAM3	junctional adhesion molecule 3 [Source:HGNC Symbol;Acc:HGNC:15532]
ENSG00000136274	NACAD	28.5961934821704	3.23105113685848	8.47705024752588e-06	protein_coding	HGNC:22196	NACAD	NAC alpha domain containing [Source:HGNC Symbol;Acc:HGNC:22196]
ENSG00000164294	GPX8	190.595820002291	3.22788330793772	2.34821564637224e-32	protein_coding	HGNC:33100	GPX8	glutathione peroxidase 8 (putative) [Source:HGNC Symbol;Acc:HGNC:33100]
ENSG00000128309	MPST	53.3919190258112	3.22668238312387	8.76188538042687e-10	protein_coding	HGNC:7223	MPST	mercaptopyruvate sulfurtransferase [Source:HGNC Symbol;Acc:HGNC:7223]
ENSG00000116962	NID1	664.923612050724	3.2243061504994	3.7132879959114e-97	protein_coding	HGNC:7821	NID1	nidogen 1 [Source:HGNC Symbol;Acc:HGNC:7821]
ENSG00000166664	CHRFAM7A	4.4134376854476	3.22418988640855	0.0074051718016407	protein_coding	HGNC:15781	CHRFAM7A	CHRNA7 (exons 5-10) and FAM7A (exons A-E) fusion [Source:HGNC Symbol;Acc:HGNC:15781]
ENSG00000134294	SLC38A2	1076.81067346669	3.21742401640428	2.07852307734925e-116	protein_coding	HGNC:13448	SLC38A2	solute carrier family 38 member 2 [Source:HGNC Symbol;Acc:HGNC:13448]
ENSG00000134640	MTNR1B	10.0571086759765	3.21341809491908	0.0026860286397897	protein_coding	HGNC:7464	MTNR1B	melatonin receptor 1B [Source:HGNC Symbol;Acc:HGNC:7464]
ENSG00000105223	PLD3	318.262798697005	3.21335632774532	9.53967402189928e-52	protein_coding	HGNC:17158	PLD3	phospholipase D family member 3 [Source:HGNC Symbol;Acc:HGNC:17158]
ENSG00000114796	KLHL24	86.9871151157927	3.21028292077351	1.40415920352544e-15	protein_coding	HGNC:25947	KLHL24	kelch like family member 24 [Source:HGNC Symbol;Acc:HGNC:25947]
ENSG00000125510	OPRL1	4.23360307566368	3.20113056749793	0.0069319405324827	protein_coding	HGNC:8155	OPRL1	opioid related nociceptin receptor 1 [Source:HGNC Symbol;Acc:HGNC:8155]
ENSG00000164237	CMBL	22.3054572324727	3.20045358878992	8.62551371301732e-05	protein_coding	HGNC:25090	CMBL	carboxymethylenebutenolidase homolog [Source:HGNC Symbol;Acc:HGNC:25090]
ENSG00000065717	TLE2	4.26988368020977	3.20004667212026	0.00667618528077123	protein_coding	HGNC:11838	TLE2	transducin like enhancer of split 2 [Source:HGNC Symbol;Acc:HGNC:11838]
ENSG00000099250	NRP1	126.666705308221	3.18785834040465	2.2113364287783e-22	protein_coding	HGNC:8004	NRP1	neuropilin 1 [Source:HGNC Symbol;Acc:HGNC:8004]
ENSG00000185033	SEMA4B	9.96115470873642	3.17475221050163	0.00314103531078711	protein_coding	HGNC:10730	SEMA4B	semaphorin 4B [Source:HGNC Symbol;Acc:HGNC:10730]
ENSG00000143554	SLC27A3	15.9558894612836	3.17199592017239	0.000994567434761745	protein_coding	HGNC:10997	SLC27A3	solute carrier family 27 member 3 [Source:HGNC Symbol;Acc:HGNC:10997]
ENSG00000010610	CD4	280.099302904238	3.17124736146371	2.57905134163908e-43	protein_coding	HGNC:1678	CD4	CD4 molecule [Source:HGNC Symbol;Acc:HGNC:1678]
ENSG00000136999	NOV	27.4000946261401	3.16925480442537	1.33336967866284e-05	protein_coding	HGNC:7885	NOV	nephroblastoma overexpressed [Source:HGNC Symbol;Acc:HGNC:7885]
ENSG00000174807	CD248	350.972107824093	3.16797769047911	1.5597112722775e-41	protein_coding	HGNC:18219	CD248	CD248 molecule [Source:HGNC Symbol;Acc:HGNC:18219]
ENSG00000144810	COL8A1	2185.45838475545	3.16395528597425	6.08225764806959e-255	protein_coding	HGNC:2215	COL8A1	collagen type VIII alpha 1 chain [Source:HGNC Symbol;Acc:HGNC:2215]
ENSG00000261625	AP003071.4	27.4973186493107	3.15145554270893	1.16337214484333e-05	sense_overlapping			novel transcript, overlapping to MRGPRF
ENSG00000182359	KBTBD3	4.26938108604674	3.15139501152479	0.00777047668984183	protein_coding	HGNC:22934	KBTBD3	kelch repeat and BTB domain containing 3 [Source:HGNC Symbol;Acc:HGNC:22934]
ENSG00000198736	MSRB1	32.5823412978769	3.14427167459865	1.45219086880788e-06	protein_coding	HGNC:14133	MSRB1	methionine sulfoxide reductase B1 [Source:HGNC Symbol;Acc:HGNC:14133]
ENSG00000077942	FBLN1	278.024444706216	3.14392096743452	8.85230627387134e-44	protein_coding	HGNC:3600	FBLN1	fibulin 1 [Source:HGNC Symbol;Acc:HGNC:3600]
ENSG00000167552	TUBA1A	472.916335791367	3.14148939662554	2.3784637721359e-71	protein_coding	HGNC:20766	TUBA1A	tubulin alpha 1a [Source:HGNC Symbol;Acc:HGNC:20766]
ENSG00000157404	KIT	54.4120895938101	3.13325847956962	3.866456555288e-10	protein_coding	HGNC:6342	KIT	KIT proto-oncogene receptor tyrosine kinase [Source:HGNC Symbol;Acc:HGNC:6342]
ENSG00000131408	NR1H2	82.9511035897486	3.13296121665676	5.63812720195184e-15	protein_coding	HGNC:7965	NR1H2	nuclear receptor subfamily 1 group H member 2 [Source:HGNC Symbol;Acc:HGNC:7965]
ENSG00000168477	TNXB	2257.404124859	3.12926912078704	8.5576784228767e-156	protein_coding	HGNC:11976	TNXB	tenascin XB [Source:HGNC Symbol;Acc:HGNC:11976]
ENSG00000114993	RTKN	15.4069767174639	3.12767568426625	0.00084185289051103	protein_coding	HGNC:10466	RTKN	rhotekin [Source:HGNC Symbol;Acc:HGNC:10466]
ENSG00000174348	PODN	88.0774737892238	3.1252149267825	1.15327037479548e-14	protein_coding	HGNC:23174	PODN	podocan [Source:HGNC Symbol;Acc:HGNC:23174]
ENSG00000147852	VLDLR	49.5444582812784	3.12386460428073	2.94694516044113e-09	protein_coding	HGNC:12698	VLDLR	very low density lipoprotein receptor [Source:HGNC Symbol;Acc:HGNC:12698]
ENSG00000117394	SLC2A1	81.1843204906131	3.12362997025631	1.07644081692232e-14	protein_coding	HGNC:11005	SLC2A1	solute carrier family 2 member 1 [Source:HGNC Symbol;Acc:HGNC:11005]
ENSG00000150977	RILPL2	20.5957535775239	3.10427140202166	0.000141340528283562	protein_coding	HGNC:28787	RILPL2	Rab interacting lysosomal protein like 2 [Source:HGNC Symbol;Acc:HGNC:28787]
ENSG00000149131	SERPING1	65.8934903165848	3.09179022772294	8.34383357684256e-12	protein_coding	HGNC:1228	SERPING1	serpin family G member 1 [Source:HGNC Symbol;Acc:HGNC:1228]
ENSG00000125505	MBOAT7	92.3238545556604	3.08728331109769	1.47462747320907e-16	protein_coding	HGNC:15505	MBOAT7	membrane bound O-acyltransferase domain containing 7 [Source:HGNC Symbol;Acc:HGNC:15505]
ENSG00000100979	PLTP	109.070612590398	3.08615114854015	9.70742274010231e-19	protein_coding	HGNC:9093	PLTP	phospholipid transfer protein [Source:HGNC Symbol;Acc:HGNC:9093]
ENSG00000182173	TSEN54	10.117795598911	3.08493256634644	0.00355110762120654	protein_coding	HGNC:27561	TSEN54	tRNA splicing endonuclease subunit 54 [Source:HGNC Symbol;Acc:HGNC:27561]
ENSG00000099203	TMED1	10.1814063308039	3.08132550499603	0.00372152803523328	protein_coding	HGNC:17291	TMED1	transmembrane p24 trafficking protein 1 [Source:HGNC Symbol;Acc:HGNC:17291]
ENSG00000204291	COL15A1	88.61976169947	3.08016242427986	1.40709246121304e-14	protein_coding	HGNC:2192	COL15A1	collagen type XV alpha 1 chain [Source:HGNC Symbol;Acc:HGNC:2192]
ENSG00000119699	TGFB3	94.244253907041	3.0733511946306	1.11734174593301e-15	protein_coding	HGNC:11769	TGFB3	transforming growth factor beta 3 [Source:HGNC Symbol;Acc:HGNC:11769]
ENSG00000133606	MKRN1	152.497038563852	3.07174331110939	5.51634041019101e-25	protein_coding	HGNC:7112	MKRN1	makorin ring finger protein 1 [Source:HGNC Symbol;Acc:HGNC:7112]
ENSG00000126432	PRDX5	233.159704991531	3.06762507691439	6.76416241775863e-39	protein_coding	HGNC:9355	PRDX5	peroxiredoxin 5 [Source:HGNC Symbol;Acc:HGNC:9355]
ENSG00000125304	TM9SF2	241.107488756	3.06376311876878	1.81039452320531e-39	protein_coding	HGNC:11865	TM9SF2	transmembrane 9 superfamily member 2 [Source:HGNC Symbol;Acc:HGNC:11865]
ENSG00000138172	CALHM2	47.2567913741847	3.0624511273545	8.53581141513932e-09	protein_coding	HGNC:23493	CALHM2	calcium homeostasis modulator family member 2 [Source:HGNC Symbol;Acc:HGNC:23493]
ENSG00000158109	TPRG1L	85.3556051664215	3.06025315432171	3.28194292597282e-15	protein_coding	HGNC:27007	TPRG1L	tumor protein p63 regulated 1 like [Source:HGNC Symbol;Acc:HGNC:27007]
ENSG00000164761	TNFRSF11B	159.543179566598	3.05781623220805	4.48560179276163e-21	protein_coding	HGNC:11909	TNFRSF11B	TNF receptor superfamily member 11b [Source:HGNC Symbol;Acc:HGNC:11909]
ENSG00000115902	SLC1A4	277.28531432612	3.05527550688805	2.24317473778836e-45	protein_coding	HGNC:10942	SLC1A4	solute carrier family 1 member 4 [Source:HGNC Symbol;Acc:HGNC:10942]
ENSG00000169439	SDC2	865.575173446263	3.05208768210873	5.90764216942952e-116	protein_coding	HGNC:10659	SDC2	syndecan 2 [Source:HGNC Symbol;Acc:HGNC:10659]
ENSG00000132846	ZBED3	14.6945177484178	3.05081977502844	0.00109613306472489	protein_coding	HGNC:20711	ZBED3	zinc finger BED-type containing 3 [Source:HGNC Symbol;Acc:HGNC:20711]
ENSG00000087111	PIGS	84.4116653286283	3.05078415819873	2.90110871185163e-15	protein_coding	HGNC:14937	PIGS	phosphatidylinositol glycan anchor biosynthesis class S [Source:HGNC Symbol;Acc:HGNC:14937]
ENSG00000158122	PRXL2C	37.6030742190332	3.05038310198294	3.84979210822856e-07	protein_coding	HGNC:16881	PRXL2C	peroxiredoxin like 2C [Source:HGNC Symbol;Acc:HGNC:16881]
ENSG00000171604	CXXC5	286.546023351588	3.04369747452367	1.41177800071524e-47	protein_coding	HGNC:26943	CXXC5	CXXC finger protein 5 [Source:HGNC Symbol;Acc:HGNC:26943]
ENSG00000111371	SLC38A1	215.285373991827	3.04355393980041	9.95771892332717e-35	protein_coding	HGNC:13447	SLC38A1	solute carrier family 38 member 1 [Source:HGNC Symbol;Acc:HGNC:13447]
ENSG00000141905	NFIC	203.994753324873	3.04298066916839	2.42896923232125e-29	protein_coding	HGNC:7786	NFIC	nuclear factor I C [Source:HGNC Symbol;Acc:HGNC:7786]
ENSG00000181754	AMIGO1	14.4108963636481	3.03966911632124	0.00132996171070993	protein_coding	HGNC:20824	AMIGO1	adhesion molecule with Ig like domain 1 [Source:HGNC Symbol;Acc:HGNC:20824]
ENSG00000187134	AKR1C1	100.93080529082	3.03778065612424	2.74727342775871e-16	protein_coding	HGNC:384	AKR1C1	aldo-keto reductase family 1 member C1 [Source:HGNC Symbol;Acc:HGNC:384]
ENSG00000173641	HSPB7	36.7785929655718	3.03089598498791	4.27566595842223e-07	protein_coding	HGNC:5249	HSPB7	heat shock protein family B (small) member 7 [Source:HGNC Symbol;Acc:HGNC:5249]
ENSG00000249669	CARMN	915.025434042158	3.03015426559934	9.96917182276015e-125	lincRNA	HGNC:42872	CARMN	cardiac mesoderm enhancer-associated non-coding RNA [Source:HGNC Symbol;Acc:HGNC:42872]
ENSG00000166033	HTRA1	552.488500242618	3.02987653113696	4.98759839518146e-82	protein_coding	HGNC:9476	HTRA1	HtrA serine peptidase 1 [Source:HGNC Symbol;Acc:HGNC:9476]
ENSG00000030582	GRN	414.973146337761	3.02693813310369	3.6217983237746e-57	protein_coding	HGNC:4601	GRN	granulin precursor [Source:HGNC Symbol;Acc:HGNC:4601]
ENSG00000235106	BRD3OS	42.9808465731345	3.0264488836586	8.10025263144901e-08	protein_coding	HGNC:24742	BRD3OS	BRD3 opposite strand [Source:HGNC Symbol;Acc:HGNC:24742]
ENSG00000181788	SIAH2	52.8451369781897	3.02484512004497	8.51062593882239e-10	protein_coding	HGNC:10858	SIAH2	siah E3 ubiquitin protein ligase 2 [Source:HGNC Symbol;Acc:HGNC:10858]
ENSG00000130733	YIPF2	51.2107453925979	3.02474109937466	1.27729040544629e-09	protein_coding	HGNC:28476	YIPF2	Yip1 domain family member 2 [Source:HGNC Symbol;Acc:HGNC:28476]
ENSG00000177628	GBA	51.1481195212241	3.02293863652752	1.38805419877489e-09	protein_coding	HGNC:4177	GBA	glucosylceramidase beta [Source:HGNC Symbol;Acc:HGNC:4177]
ENSG00000117984	CTSD	113.448051058525	3.02279818436348	7.33150983139112e-20	protein_coding	HGNC:2529	CTSD	cathepsin D [Source:HGNC Symbol;Acc:HGNC:2529]
ENSG00000196227	FAM217B	14.2442211558245	3.01731946033387	0.00120849080856803	protein_coding	HGNC:16170	FAM217B	family with sequence similarity 217 member B [Source:HGNC Symbol;Acc:HGNC:16170]
ENSG00000143248	RGS5	1896.28397834335	3.0165510957242	3.18836364789414e-190	protein_coding	HGNC:10001	RGS5	regulator of G protein signaling 5 [Source:HGNC Symbol;Acc:HGNC:10001]
ENSG00000129474	AJUBA	198.502160155077	3.01523668983629	5.8629915539706e-33	protein_coding	HGNC:20250	AJUBA	ajuba LIM protein [Source:HGNC Symbol;Acc:HGNC:20250]
ENSG00000143320	CRABP2	25.5754325833782	3.01499763048028	2.50215368758633e-05	protein_coding	HGNC:2339	CRABP2	cellular retinoic acid binding protein 2 [Source:HGNC Symbol;Acc:HGNC:2339]
ENSG00000163820	FYCO1	205.976055809764	3.0119967400085	1.7912475451759e-33	protein_coding	HGNC:14673	FYCO1	FYVE and coiled-coil domain containing 1 [Source:HGNC Symbol;Acc:HGNC:14673]
ENSG00000001461	NIPAL3	256.914448146056	3.01039215585104	3.33454809481756e-42	protein_coding	HGNC:25233	NIPAL3	NIPA like domain containing 3 [Source:HGNC Symbol;Acc:HGNC:25233]
ENSG00000269858	EGLN2	20.721592843844	3.00841575432879	0.000203826261480243	protein_coding	HGNC:14660	EGLN2	egl-9 family hypoxia inducible factor 2 [Source:HGNC Symbol;Acc:HGNC:14660]
ENSG00000129353	SLC44A2	294.02886917065	3.00675374071079	2.88897797290326e-47	protein_coding	HGNC:17292	SLC44A2	solute carrier family 44 member 2 [Source:HGNC Symbol;Acc:HGNC:17292]
ENSG00000187498	COL4A1	10726.0698570383	3.00668196610782	0	protein_coding	HGNC:2202	COL4A1	collagen type IV alpha 1 chain [Source:HGNC Symbol;Acc:HGNC:2202]
ENSG00000022267	FHL1	3117.57366324766	3.00518602469913	2.51933997706311e-292	protein_coding	HGNC:3702	FHL1	four and a half LIM domains 1 [Source:HGNC Symbol;Acc:HGNC:3702]
ENSG00000157368	IL34	46.5278915511113	3.00482807879603	4.79332827079425e-08	protein_coding	HGNC:28529	IL34	interleukin 34 [Source:HGNC Symbol;Acc:HGNC:28529]
ENSG00000181191	PJA1	35.4440180007409	2.99810867991309	5.63031269902886e-07	protein_coding	HGNC:16648	PJA1	praja ring finger ubiquitin ligase 1 [Source:HGNC Symbol;Acc:HGNC:16648]
ENSG00000102316	MAGED2	511.596434336352	2.99619760602845	4.70770653749868e-81	protein_coding	HGNC:16353	MAGED2	MAGE family member D2 [Source:HGNC Symbol;Acc:HGNC:16353]
ENSG00000152661	GJA1	727.180881626252	2.99616131600571	5.20742130301877e-113	protein_coding	HGNC:4274	GJA1	gap junction protein alpha 1 [Source:HGNC Symbol;Acc:HGNC:4274]
ENSG00000140092	FBLN5	155.908454093582	2.99610615107574	5.48956065674625e-26	protein_coding	HGNC:3602	FBLN5	fibulin 5 [Source:HGNC Symbol;Acc:HGNC:3602]
ENSG00000157045	NTAN1	35.1231082237948	2.99535741690652	5.2893584841533e-07	protein_coding	HGNC:29909	NTAN1	N-terminal asparagine amidase [Source:HGNC Symbol;Acc:HGNC:29909]
ENSG00000140990	NDUFB10	51.1248906388185	2.99219126866982	1.68571297132985e-09	protein_coding	HGNC:7696	NDUFB10	NADH:ubiquinone oxidoreductase subunit B10 [Source:HGNC Symbol;Acc:HGNC:7696]
ENSG00000171105	INSR	90.9469403658211	2.99197132796537	1.33272274935772e-15	protein_coding	HGNC:6091	INSR	insulin receptor [Source:HGNC Symbol;Acc:HGNC:6091]
ENSG00000231574	LINC02015	8.84959823317397	2.9894497719619	0.00459093372456149	lincRNA	HGNC:52850	LINC02015	long intergenic non-protein coding RNA 2015 [Source:HGNC Symbol;Acc:HGNC:52850]
ENSG00000125648	SLC25A23	96.2188497392185	2.98616962100895	1.64119499399416e-16	protein_coding	HGNC:19375	SLC25A23	solute carrier family 25 member 23 [Source:HGNC Symbol;Acc:HGNC:19375]
ENSG00000187398	LUZP2	30.0835911155762	2.98296862743234	5.5941003780219e-06	protein_coding	HGNC:23206	LUZP2	leucine zipper protein 2 [Source:HGNC Symbol;Acc:HGNC:23206]
ENSG00000112183	RBM24	39.0437261129741	2.97841647314999	1.30711017135738e-07	protein_coding	HGNC:21539	RBM24	RNA binding motif protein 24 [Source:HGNC Symbol;Acc:HGNC:21539]
ENSG00000065989	PDE4A	55.0426405133784	2.97808886557487	4.5625045043054e-10	protein_coding	HGNC:8780	PDE4A	phosphodiesterase 4A [Source:HGNC Symbol;Acc:HGNC:8780]
ENSG00000074527	NTN4	945.736193477114	2.97580071525698	8.39963933422956e-124	protein_coding	HGNC:13658	NTN4	netrin 4 [Source:HGNC Symbol;Acc:HGNC:13658]
ENSG00000179918	SEPHS2	40.8230987014919	2.97335524380098	1.57173394260774e-07	protein_coding	HGNC:19686	SEPHS2	selenophosphate synthetase 2 [Source:HGNC Symbol;Acc:HGNC:19686]
ENSG00000106799	TGFBR1	124.004806693056	2.97225156073285	2.66830430123006e-20	protein_coding	HGNC:11772	TGFBR1	transforming growth factor beta receptor 1 [Source:HGNC Symbol;Acc:HGNC:11772]
ENSG00000134333	LDHA	3215.66877140912	2.97175157633162	4.35880988833524e-161	protein_coding	HGNC:6535	LDHA	lactate dehydrogenase A [Source:HGNC Symbol;Acc:HGNC:6535]
ENSG00000162104	ADCY9	272.594564999833	2.96956583401143	6.03278020299637e-40	protein_coding	HGNC:240	ADCY9	adenylate cyclase 9 [Source:HGNC Symbol;Acc:HGNC:240]
ENSG00000179772	FOXS1	169.471681131147	2.96932135407334	1.16380554600097e-24	protein_coding	HGNC:3735	FOXS1	forkhead box S1 [Source:HGNC Symbol;Acc:HGNC:3735]
ENSG00000101335	MYL9	1872.42792340061	2.96875754339576	4.62633249362292e-31	protein_coding	HGNC:15754	MYL9	myosin light chain 9 [Source:HGNC Symbol;Acc:HGNC:15754]
ENSG00000173706	HEG1	494.205022855224	2.96462431676928	2.37962664489909e-70	protein_coding	HGNC:29227	HEG1	heart development protein with EGF like domains 1 [Source:HGNC Symbol;Acc:HGNC:29227]
ENSG00000198951	NAGA	54.5806928647433	2.96439283197214	4.15781070234518e-10	protein_coding	HGNC:7631	NAGA	alpha-N-acetylgalactosaminidase [Source:HGNC Symbol;Acc:HGNC:7631]
ENSG00000135677	GNS	384.247627119491	2.9638863333554	1.0075315279266e-27	protein_coding	HGNC:4422	GNS	glucosamine (N-acetyl)-6-sulfatase [Source:HGNC Symbol;Acc:HGNC:4422]
ENSG00000169083	AR	56.0004123929483	2.96225595561246	2.90984488640566e-10	protein_coding	HGNC:644	AR	androgen receptor [Source:HGNC Symbol;Acc:HGNC:644]
ENSG00000171867	PRNP	161.693043795504	2.96206964572621	1.69310991429497e-27	protein_coding	HGNC:9449	PRNP	prion protein [Source:HGNC Symbol;Acc:HGNC:9449]
ENSG00000113140	SPARC	9075.49798522118	2.95788070448962	0	protein_coding	HGNC:11219	SPARC	secreted protein acidic and cysteine rich [Source:HGNC Symbol;Acc:HGNC:11219]
ENSG00000128602	SMO	29.3915367739097	2.9524108224063	5.21005778957137e-06	protein_coding	HGNC:11119	SMO	smoothened, frizzled class receptor [Source:HGNC Symbol;Acc:HGNC:11119]
ENSG00000167123	CERCAM	233.921948272659	2.95065065569642	9.71410514624436e-38	protein_coding	HGNC:23723	CERCAM	cerebral endothelial cell adhesion molecule [Source:HGNC Symbol;Acc:HGNC:23723]
ENSG00000102996	MMP15	3.86377458617939	2.94847515964558	0.0103507221612935	protein_coding	HGNC:7161	MMP15	matrix metallopeptidase 15 [Source:HGNC Symbol;Acc:HGNC:7161]
ENSG00000175229	GAL3ST3	3.81522894968416	2.94555607345338	0.0105571483367145	protein_coding	HGNC:24144	GAL3ST3	galactose-3-O-sulfotransferase 3 [Source:HGNC Symbol;Acc:HGNC:24144]
ENSG00000163053	SLC16A14	18.2982182538259	2.94351887552276	0.000314553993916072	protein_coding	HGNC:26417	SLC16A14	solute carrier family 16 member 14 [Source:HGNC Symbol;Acc:HGNC:26417]
ENSG00000163412	EIF4E3	34.5243952310559	2.94331352173051	1.43831019768321e-06	protein_coding	HGNC:31837	EIF4E3	eukaryotic translation initiation factor 4E family member 3 [Source:HGNC Symbol;Acc:HGNC:31837]
ENSG00000212747	RTL8B	34.5306535600811	2.94271376628921	8.42170114884e-07	protein_coding	HGNC:33156	RTL8B	retrotransposon Gag like 8B [Source:HGNC Symbol;Acc:HGNC:33156]
ENSG00000105290	APLP1	29.1543014358119	2.9423655230107	5.63211301609441e-06	protein_coding	HGNC:597	APLP1	amyloid beta precursor like protein 1 [Source:HGNC Symbol;Acc:HGNC:597]
ENSG00000155011	DKK2	89.1081113720177	2.94035459022408	2.95365135753483e-12	protein_coding	HGNC:2892	DKK2	dickkopf WNT signaling pathway inhibitor 2 [Source:HGNC Symbol;Acc:HGNC:2892]
ENSG00000260916	CCPG1	94.8496589772242	2.93885106572667	2.05656174088696e-16	protein_coding	HGNC:24227	CCPG1	cell cycle progression 1 [Source:HGNC Symbol;Acc:HGNC:24227]
ENSG00000128595	CALU	1796.86633426114	2.93865363794891	2.1902719932746e-220	protein_coding	HGNC:1458	CALU	calumenin [Source:HGNC Symbol;Acc:HGNC:1458]
ENSG00000134853	PDGFRA	410.931857733178	2.93784194520691	1.22466871120077e-64	protein_coding	HGNC:8803	PDGFRA	platelet derived growth factor receptor alpha [Source:HGNC Symbol;Acc:HGNC:8803]
ENSG00000196154	S100A4	206.610783521976	2.93755492755822	5.73134325572711e-30	protein_coding	HGNC:10494	S100A4	S100 calcium binding protein A4 [Source:HGNC Symbol;Acc:HGNC:10494]
ENSG00000183801	OLFML1	102.676605154275	2.93236512022272	1.07420730561917e-17	protein_coding	HGNC:24473	OLFML1	olfactomedin like 1 [Source:HGNC Symbol;Acc:HGNC:24473]
ENSG00000150054	MPP7	102.996216740044	2.92783683687858	4.24434678945891e-17	protein_coding	HGNC:26542	MPP7	membrane palmitoylated protein 7 [Source:HGNC Symbol;Acc:HGNC:26542]
ENSG00000157766	ACAN	602.015971317113	2.92689958444593	5.93848976951418e-95	protein_coding	HGNC:319	ACAN	aggrecan [Source:HGNC Symbol;Acc:HGNC:319]
ENSG00000123131	PRDX4	128.421023711483	2.92581572917421	2.606107957986e-22	protein_coding	HGNC:17169	PRDX4	peroxiredoxin 4 [Source:HGNC Symbol;Acc:HGNC:17169]
ENSG00000174684	B4GAT1	44.0308679784541	2.92553280940652	2.66290913717413e-08	protein_coding	HGNC:15685	B4GAT1	beta-1,4-glucuronyltransferase 1 [Source:HGNC Symbol;Acc:HGNC:15685]
ENSG00000165023	DIRAS2	72.6198976579729	2.92340490638788	2.89283128991234e-13	protein_coding	HGNC:19323	DIRAS2	DIRAS family GTPase 2 [Source:HGNC Symbol;Acc:HGNC:19323]
ENSG00000173402	DAG1	426.839234945285	2.92321637850796	2.23630889694369e-67	protein_coding	HGNC:2666	DAG1	dystroglycan 1 [Source:HGNC Symbol;Acc:HGNC:2666]
ENSG00000076984	MAP2K7	29.5802441452607	2.90535892263767	7.56393189521845e-06	protein_coding	HGNC:6847	MAP2K7	mitogen-activated protein kinase kinase 7 [Source:HGNC Symbol;Acc:HGNC:6847]
ENSG00000151882	CCL28	3.85762417242883	2.90405381408416	0.0123164070748752	protein_coding	HGNC:17700	CCL28	C-C motif chemokine ligand 28 [Source:HGNC Symbol;Acc:HGNC:17700]
ENSG00000106991	ENG	319.914448667206	2.89726150847897	4.84708208614514e-43	protein_coding	HGNC:3349	ENG	endoglin [Source:HGNC Symbol;Acc:HGNC:3349]
ENSG00000099994	SUSD2	72.5644425284463	2.89526089105041	8.69749696285002e-13	protein_coding	HGNC:30667	SUSD2	sushi domain containing 2 [Source:HGNC Symbol;Acc:HGNC:30667]
ENSG00000186480	INSIG1	135.356184832034	2.89465730544401	4.1027313564056e-22	protein_coding	HGNC:6083	INSIG1	insulin induced gene 1 [Source:HGNC Symbol;Acc:HGNC:6083]
ENSG00000107140	TESK1	48.0942859921989	2.89418461621057	1.67611050984371e-08	protein_coding	HGNC:11731	TESK1	testis associated actin remodelling kinase 1 [Source:HGNC Symbol;Acc:HGNC:11731]
ENSG00000132405	TBC1D14	38.8758570893126	2.89350838167895	2.44879680434257e-07	protein_coding	HGNC:29246	TBC1D14	TBC1 domain family member 14 [Source:HGNC Symbol;Acc:HGNC:29246]
ENSG00000085185	BCORL1	63.4813447205885	2.89195381544972	8.47131996681154e-11	protein_coding	HGNC:25657	BCORL1	BCL6 corepressor like 1 [Source:HGNC Symbol;Acc:HGNC:25657]
ENSG00000162407	PLPP3	391.475078490674	2.89027845426497	6.39400952919636e-63	protein_coding	HGNC:9229	PLPP3	phospholipid phosphatase 3 [Source:HGNC Symbol;Acc:HGNC:9229]
ENSG00000109107	ALDOC	47.8803905209503	2.88990236688844	5.79533476710722e-09	protein_coding	HGNC:418	ALDOC	aldolase, fructose-bisphosphate C [Source:HGNC Symbol;Acc:HGNC:418]
ENSG00000117385	P3H1	237.770053255969	2.88936377910132	4.67880185453482e-37	protein_coding	HGNC:19316	P3H1	prolyl 3-hydroxylase 1 [Source:HGNC Symbol;Acc:HGNC:19316]
ENSG00000168040	FADD	8.55295012729781	2.88855055900241	0.00599435845119911	protein_coding	HGNC:3573	FADD	Fas associated via death domain [Source:HGNC Symbol;Acc:HGNC:3573]
ENSG00000031698	SARS	387.326990331625	2.88799317763397	2.61377880620417e-60	protein_coding	HGNC:10537	SARS	seryl-tRNA synthetase [Source:HGNC Symbol;Acc:HGNC:10537]
ENSG00000129625	REEP5	159.64209390137	2.88721802786685	1.20590482756117e-26	protein_coding	HGNC:30077	REEP5	receptor accessory protein 5 [Source:HGNC Symbol;Acc:HGNC:30077]
ENSG00000065833	ME1	194.922329349909	2.88283258600808	1.38039074832426e-32	protein_coding	HGNC:6983	ME1	malic enzyme 1 [Source:HGNC Symbol;Acc:HGNC:6983]
ENSG00000006210	CX3CL1	393.975779110338	2.88138188336638	3.78679387719052e-56	protein_coding	HGNC:10647	CX3CL1	C-X3-C motif chemokine ligand 1 [Source:HGNC Symbol;Acc:HGNC:10647]
ENSG00000145284	SCD5	171.441014794319	2.87842204194822	5.1110393707831e-29	protein_coding	HGNC:21088	SCD5	stearoyl-CoA desaturase 5 [Source:HGNC Symbol;Acc:HGNC:21088]
ENSG00000127220	ABHD8	18.6012354482881	2.87794819092016	0.000357301498314394	protein_coding	HGNC:23759	ABHD8	abhydrolase domain containing 8 [Source:HGNC Symbol;Acc:HGNC:23759]
ENSG00000173581	CCDC106	23.3509107709408	2.87415584686757	5.66109856269709e-05	protein_coding	HGNC:30181	CCDC106	coiled-coil domain containing 106 [Source:HGNC Symbol;Acc:HGNC:30181]
ENSG00000148180	GSN	983.947804606049	2.87229004609692	5.76677812071063e-152	protein_coding	HGNC:4620	GSN	gelsolin [Source:HGNC Symbol;Acc:HGNC:4620]
ENSG00000179604	CDC42EP4	67.4199591156754	2.86732582106176	4.93627045105963e-12	protein_coding	HGNC:17147	CDC42EP4	CDC42 effector protein 4 [Source:HGNC Symbol;Acc:HGNC:17147]
ENSG00000146674	IGFBP3	1526.78405350635	2.86589821707045	8.69472271909722e-197	protein_coding	HGNC:5472	IGFBP3	insulin like growth factor binding protein 3 [Source:HGNC Symbol;Acc:HGNC:5472]
ENSG00000092964	DPYSL2	1121.36416673473	2.86302181161597	5.95404474090127e-161	protein_coding	HGNC:3014	DPYSL2	dihydropyrimidinase like 2 [Source:HGNC Symbol;Acc:HGNC:3014]
ENSG00000134013	LOXL2	1192.80124554545	2.85915465104496	2.30193831316129e-143	protein_coding	HGNC:6666	LOXL2	lysyl oxidase like 2 [Source:HGNC Symbol;Acc:HGNC:6666]
ENSG00000135736	CCDC102A	32.1397719925829	2.85433574589825	1.73238514063496e-06	protein_coding	HGNC:28097	CCDC102A	coiled-coil domain containing 102A [Source:HGNC Symbol;Acc:HGNC:28097]
ENSG00000041353	RAB27B	153.064880419687	2.85325283469016	9.13235801884999e-26	protein_coding	HGNC:9767	RAB27B	RAB27B, member RAS oncogene family [Source:HGNC Symbol;Acc:HGNC:9767]
ENSG00000100228	RAB36	8.90338085111335	2.85323213224725	0.0059614530028067	protein_coding	HGNC:9775	RAB36	RAB36, member RAS oncogene family [Source:HGNC Symbol;Acc:HGNC:9775]
ENSG00000127955	GNAI1	28.711740931791	2.85316972840414	1.1713400572446e-05	protein_coding	HGNC:4384	GNAI1	G protein subunit alpha i1 [Source:HGNC Symbol;Acc:HGNC:4384]
ENSG00000169926	KLF13	141.872567611333	2.85131719119088	1.76500273007213e-22	protein_coding	HGNC:13672	KLF13	Kruppel like factor 13 [Source:HGNC Symbol;Acc:HGNC:13672]
ENSG00000166340	TPP1	145.808431752215	2.85127669065897	5.02131973630265e-24	protein_coding	HGNC:2073	TPP1	tripeptidyl peptidase 1 [Source:HGNC Symbol;Acc:HGNC:2073]
ENSG00000116133	DHCR24	180.532388109252	2.8501116055039	1.56741060492762e-28	protein_coding	HGNC:2859	DHCR24	24-dehydrocholesterol reductase [Source:HGNC Symbol;Acc:HGNC:2859]
ENSG00000136026	CKAP4	480.155552845241	2.84939841437187	2.85002454468816e-74	protein_coding	HGNC:16991	CKAP4	cytoskeleton associated protein 4 [Source:HGNC Symbol;Acc:HGNC:16991]
ENSG00000163399	ATP1A1	364.054407101525	2.84824513675257	4.33780731556589e-53	protein_coding	HGNC:799	ATP1A1	ATPase Na+/K+ transporting subunit alpha 1 [Source:HGNC Symbol;Acc:HGNC:799]
ENSG00000149557	FEZ1	90.0817124268316	2.84721554011893	1.6222926590627e-15	protein_coding	HGNC:3659	FEZ1	fasciculation and elongation protein zeta 1 [Source:HGNC Symbol;Acc:HGNC:3659]
ENSG00000187091	PLCD1	41.3611883347279	2.84716929505768	5.47996521977386e-08	protein_coding	HGNC:9060	PLCD1	phospholipase C delta 1 [Source:HGNC Symbol;Acc:HGNC:9060]
ENSG00000236304	AP001189.1	3.8360977763704	2.84484286360585	0.0137177616460543	antisense			uncharacterized LOC107984360 [Source:NCBI gene;Acc:107984360]
ENSG00000067113	PLPP1	107.118157454179	2.8420311022904	1.45488014781619e-18	protein_coding	HGNC:9228	PLPP1	phospholipid phosphatase 1 [Source:HGNC Symbol;Acc:HGNC:9228]
ENSG00000119711	ALDH6A1	40.7697379816025	2.841686748532	9.71540346077017e-08	protein_coding	HGNC:7179	ALDH6A1	aldehyde dehydrogenase 6 family member A1 [Source:HGNC Symbol;Acc:HGNC:7179]
ENSG00000187244	BCAM	102.150642681974	2.8395481677678	9.4100899387595e-16	protein_coding	HGNC:6722	BCAM	basal cell adhesion molecule (Lutheran blood group) [Source:HGNC Symbol;Acc:HGNC:6722]
ENSG00000074181	NOTCH3	2819.00210723419	2.83925325283493	7.17770127567217e-171	protein_coding	HGNC:7883	NOTCH3	notch 3 [Source:HGNC Symbol;Acc:HGNC:7883]
ENSG00000142327	RNPEPL1	95.1931131759831	2.83729391743853	1.19081457553428e-15	protein_coding	HGNC:10079	RNPEPL1	arginyl aminopeptidase like 1 [Source:HGNC Symbol;Acc:HGNC:10079]
ENSG00000180340	FZD2	71.770938319802	2.8294100695869	4.30918995231185e-12	protein_coding	HGNC:4040	FZD2	frizzled class receptor 2 [Source:HGNC Symbol;Acc:HGNC:4040]
ENSG00000001617	SEMA3F	46.7950262448008	2.82893696691571	2.71746921457423e-08	protein_coding	HGNC:10728	SEMA3F	semaphorin 3F [Source:HGNC Symbol;Acc:HGNC:10728]
ENSG00000142453	CARM1	79.9718735173711	2.8271435115484	7.47392998645062e-14	protein_coding	HGNC:23393	CARM1	coactivator associated arginine methyltransferase 1 [Source:HGNC Symbol;Acc:HGNC:23393]
ENSG00000146729	NIPSNAP2	51.0615281753442	2.82675130250359	2.08681191172159e-09	protein_coding	HGNC:4179	NIPSNAP2	nipsnap homolog 2 [Source:HGNC Symbol;Acc:HGNC:4179]
ENSG00000175040	CHST2	23.7432321567895	2.82553088519642	7.2759791254448e-05	protein_coding	HGNC:1970	CHST2	carbohydrate sulfotransferase 2 [Source:HGNC Symbol;Acc:HGNC:1970]
ENSG00000071537	SEL1L	261.413116630973	2.82394657260661	1.11592700111126e-41	protein_coding	HGNC:10717	SEL1L	SEL1L, ERAD E3 ligase adaptor subunit [Source:HGNC Symbol;Acc:HGNC:10717]
ENSG00000261770	AC006504.1	3.58299575894006	2.82232772253992	0.0124949872650435	lincRNA			novel transcript
ENSG00000168216	LMBRD1	54.4365659076924	2.8213297694603	4.89860707497647e-10	protein_coding	HGNC:23038	LMBRD1	LMBR1 domain containing 1 [Source:HGNC Symbol;Acc:HGNC:23038]
ENSG00000174080	CTSF	87.8967239818583	2.82118817254855	2.21632199297645e-15	protein_coding	HGNC:2531	CTSF	cathepsin F [Source:HGNC Symbol;Acc:HGNC:2531]
ENSG00000106688	SLC1A1	21.9075333238197	2.81861266780542	8.06165923310186e-05	protein_coding	HGNC:10939	SLC1A1	solute carrier family 1 member 1 [Source:HGNC Symbol;Acc:HGNC:10939]
ENSG00000091542	ALKBH5	176.003545074545	2.81769857845491	1.06926976238191e-29	protein_coding	HGNC:25996	ALKBH5	alkB homolog 5, RNA demethylase [Source:HGNC Symbol;Acc:HGNC:25996]
ENSG00000141736	ERBB2	152.464077781541	2.81533857066739	8.40114197196789e-26	protein_coding	HGNC:3430	ERBB2	erb-b2 receptor tyrosine kinase 2 [Source:HGNC Symbol;Acc:HGNC:3430]
ENSG00000177981	ASB8	31.6555714908546	2.81384869560914	2.41613922739235e-06	protein_coding	HGNC:17183	ASB8	ankyrin repeat and SOCS box containing 8 [Source:HGNC Symbol;Acc:HGNC:17183]
ENSG00000184500	PROS1	40.7919135269368	2.81179673953281	7.24818759733823e-08	protein_coding	HGNC:9456	PROS1	protein S [Source:HGNC Symbol;Acc:HGNC:9456]
ENSG00000138073	PREB	59.5281583461955	2.81039983386841	9.34347624779272e-11	protein_coding	HGNC:9356	PREB	prolactin regulatory element binding [Source:HGNC Symbol;Acc:HGNC:9356]
ENSG00000250091	DNAH10OS	17.2795244314418	2.80704133619228	0.000504027438089422	antisense	HGNC:37121	DNAH10OS	dynein axonemal heavy chain 10 opposite strand [Source:HGNC Symbol;Acc:HGNC:37121]
ENSG00000149218	ENDOD1	185.973561385278	2.80632698513205	9.34991716048201e-29	protein_coding	HGNC:29129	ENDOD1	endonuclease domain containing 1 [Source:HGNC Symbol;Acc:HGNC:29129]
ENSG00000170876	TMEM43	186.6021648114	2.8017686386129	1.36827946275399e-30	protein_coding	HGNC:28472	TMEM43	transmembrane protein 43 [Source:HGNC Symbol;Acc:HGNC:28472]
ENSG00000005486	RHBDD2	49.4097801014153	2.8012426826997	3.64547807403441e-09	protein_coding	HGNC:23082	RHBDD2	rhomboid domain containing 2 [Source:HGNC Symbol;Acc:HGNC:23082]
ENSG00000184517	ZFP1	22.5460968827339	2.80018445655707	8.54592056710583e-05	protein_coding	HGNC:23328	ZFP1	ZFP1 zinc finger protein [Source:HGNC Symbol;Acc:HGNC:23328]
ENSG00000012232	EXTL3	104.927793245349	2.79718296869294	2.22239405104629e-17	protein_coding	HGNC:3518	EXTL3	exostosin like glycosyltransferase 3 [Source:HGNC Symbol;Acc:HGNC:3518]
ENSG00000089248	ERP29	109.555864480591	2.79443394917315	2.60206403231092e-18	protein_coding	HGNC:13799	ERP29	endoplasmic reticulum protein 29 [Source:HGNC Symbol;Acc:HGNC:13799]
ENSG00000173218	VANGL1	39.9982802562274	2.7877198109518	1.10657683867209e-07	protein_coding	HGNC:15512	VANGL1	VANGL planar cell polarity protein 1 [Source:HGNC Symbol;Acc:HGNC:15512]
ENSG00000064989	CALCRL	151.589507082371	2.78616296885674	7.38805643513696e-24	protein_coding	HGNC:16709	CALCRL	calcitonin receptor like receptor [Source:HGNC Symbol;Acc:HGNC:16709]
ENSG00000106624	AEBP1	748.707092970423	2.78080246161888	3.34829641792115e-72	protein_coding	HGNC:303	AEBP1	AE binding protein 1 [Source:HGNC Symbol;Acc:HGNC:303]
ENSG00000067167	TRAM1	416.387283390727	2.78026276906719	2.93587273646516e-51	protein_coding	HGNC:20568	TRAM1	translocation associated membrane protein 1 [Source:HGNC Symbol;Acc:HGNC:20568]
ENSG00000058668	ATP2B4	1151.60197309884	2.77947952309895	1.1889829686918e-162	protein_coding	HGNC:817	ATP2B4	ATPase plasma membrane Ca2+ transporting 4 [Source:HGNC Symbol;Acc:HGNC:817]
ENSG00000135842	FAM129A	175.278471735488	2.77667013310381	2.53453058724506e-25	protein_coding	HGNC:16784	FAM129A	family with sequence similarity 129 member A [Source:HGNC Symbol;Acc:HGNC:16784]
ENSG00000171385	KCND3	40.4564496206703	2.77540597208526	1.30183744624511e-07	protein_coding	HGNC:6239	KCND3	potassium voltage-gated channel subfamily D member 3 [Source:HGNC Symbol;Acc:HGNC:6239]
ENSG00000124615	MOCS1	62.7074647664854	2.77512227170453	4.4314185150979e-11	protein_coding	HGNC:7190	MOCS1	molybdenum cofactor synthesis 1 [Source:HGNC Symbol;Acc:HGNC:7190]
ENSG00000148344	PTGES	8.07165957084124	2.77184341286487	0.00762193429947696	protein_coding	HGNC:9599	PTGES	prostaglandin E synthase [Source:HGNC Symbol;Acc:HGNC:9599]
ENSG00000130193	THEM6	18.1919035555274	2.77033204767836	0.000553880298216895	protein_coding	HGNC:29656	THEM6	thioesterase superfamily member 6 [Source:HGNC Symbol;Acc:HGNC:29656]
ENSG00000095321	CRAT	136.377728009397	2.76963458978527	1.71898087961379e-21	protein_coding	HGNC:2342	CRAT	carnitine O-acetyltransferase [Source:HGNC Symbol;Acc:HGNC:2342]
ENSG00000167004	PDIA3	487.353664733289	2.76936592824358	2.26854023940135e-77	protein_coding	HGNC:4606	PDIA3	protein disulfide isomerase family A member 3 [Source:HGNC Symbol;Acc:HGNC:4606]
ENSG00000228638	FCF1P2	3.56462800593064	2.76850465391955	0.0143952335750394	transcribed_processed_pseudogene	HGNC:44614	FCF1P2	FCF1 pseudogene 2 [Source:HGNC Symbol;Acc:HGNC:44614]
ENSG00000128294	TPST2	85.6594309139479	2.76767092354522	2.07273538089872e-14	protein_coding	HGNC:12021	TPST2	tyrosylprotein sulfotransferase 2 [Source:HGNC Symbol;Acc:HGNC:12021]
ENSG00000112992	NNT	169.912141579814	2.76650285422159	1.61048552526244e-27	protein_coding	HGNC:7863	NNT	nicotinamide nucleotide transhydrogenase [Source:HGNC Symbol;Acc:HGNC:7863]
ENSG00000182379	NXPH4	61.4356661612381	2.76152900236164	3.85879303816635e-10	protein_coding	HGNC:8078	NXPH4	neurexophilin 4 [Source:HGNC Symbol;Acc:HGNC:8078]
ENSG00000170801	HTRA3	43.4520969404055	2.75978663178336	5.82242949376544e-08	protein_coding	HGNC:30406	HTRA3	HtrA serine peptidase 3 [Source:HGNC Symbol;Acc:HGNC:30406]
ENSG00000105404	RABAC1	123.832072022177	2.75765098063396	1.09567086556384e-20	protein_coding	HGNC:9794	RABAC1	Rab acceptor 1 [Source:HGNC Symbol;Acc:HGNC:9794]
ENSG00000141696	P3H4	104.168066744185	2.75610221318519	1.4371249601571e-17	protein_coding	HGNC:16946	P3H4	prolyl 3-hydroxylase family member 4 (non-enzymatic) [Source:HGNC Symbol;Acc:HGNC:16946]
ENSG00000180035	ZNF48	16.6732170944085	2.75377800040635	0.000665256541961545	protein_coding	HGNC:13114	ZNF48	zinc finger protein 48 [Source:HGNC Symbol;Acc:HGNC:13114]
ENSG00000108091	CCDC6	133.08679352355	2.75321709315955	2.33019672123936e-21	protein_coding	HGNC:18782	CCDC6	coiled-coil domain containing 6 [Source:HGNC Symbol;Acc:HGNC:18782]
ENSG00000166963	MAP1A	964.133189520983	2.75105667341609	1.78978213371756e-137	protein_coding	HGNC:6835	MAP1A	microtubule associated protein 1A [Source:HGNC Symbol;Acc:HGNC:6835]
ENSG00000143772	ITPKB	36.5160696136117	2.75034128732182	1.10504188059021e-06	protein_coding	HGNC:6179	ITPKB	inositol-trisphosphate 3-kinase B [Source:HGNC Symbol;Acc:HGNC:6179]
ENSG00000134243	SORT1	297.072295381079	2.74925772073835	2.18810074531104e-47	protein_coding	HGNC:11186	SORT1	sortilin 1 [Source:HGNC Symbol;Acc:HGNC:11186]
ENSG00000087253	LPCAT2	17.363293225614	2.74865166410978	0.000661667849095233	protein_coding	HGNC:26032	LPCAT2	lysophosphatidylcholine acyltransferase 2 [Source:HGNC Symbol;Acc:HGNC:26032]
ENSG00000241404	EGFL8	3.6617192789211	2.74816086481253	0.0148381902171438	protein_coding	HGNC:13944	EGFL8	EGF like domain multiple 8 [Source:HGNC Symbol;Acc:HGNC:13944]
ENSG00000070087	PFN2	331.328105705836	2.74605353532809	1.84253421378953e-44	protein_coding	HGNC:8882	PFN2	profilin 2 [Source:HGNC Symbol;Acc:HGNC:8882]
ENSG00000101160	CTSZ	127.757356288712	2.74466499522849	3.21356836996995e-19	protein_coding	HGNC:2547	CTSZ	cathepsin Z [Source:HGNC Symbol;Acc:HGNC:2547]
ENSG00000135916	ITM2C	243.565825997011	2.74276516239928	4.30455718784295e-38	protein_coding	HGNC:6175	ITM2C	integral membrane protein 2C [Source:HGNC Symbol;Acc:HGNC:6175]
ENSG00000174327	SLC16A13	3.46357650595635	2.74228527185878	0.0139635753164924	protein_coding	HGNC:31037	SLC16A13	solute carrier family 16 member 13 [Source:HGNC Symbol;Acc:HGNC:31037]
ENSG00000144909	OSBPL11	39.3779803411097	2.74182162061307	1.92475663383971e-07	protein_coding	HGNC:16397	OSBPL11	oxysterol binding protein like 11 [Source:HGNC Symbol;Acc:HGNC:16397]
ENSG00000178449	COX14	16.44054089933	2.74152896830598	0.000682009256461221	protein_coding	HGNC:28216	COX14	cytochrome c oxidase assembly factor COX14 [Source:HGNC Symbol;Acc:HGNC:28216]
ENSG00000099953	MMP11	60.9774223132231	2.74079701809712	1.76818649355912e-10	protein_coding	HGNC:7157	MMP11	matrix metallopeptidase 11 [Source:HGNC Symbol;Acc:HGNC:7157]
ENSG00000124155	PIGT	185.564721972759	2.74017427873268	2.92471930645702e-30	protein_coding	HGNC:14938	PIGT	phosphatidylinositol glycan anchor biosynthesis class T [Source:HGNC Symbol;Acc:HGNC:14938]
ENSG00000198911	SREBF2	351.811825677824	2.73988401047714	2.30594694084558e-55	protein_coding	HGNC:11290	SREBF2	sterol regulatory element binding transcription factor 2 [Source:HGNC Symbol;Acc:HGNC:11290]
ENSG00000139209	SLC38A4	16.7937352582864	2.73318456218627	0.000900780406304536	protein_coding	HGNC:14679	SLC38A4	solute carrier family 38 member 4 [Source:HGNC Symbol;Acc:HGNC:14679]
ENSG00000141873	SLC39A3	16.4329816242669	2.73286856603521	0.000879093842338217	protein_coding	HGNC:17128	SLC39A3	solute carrier family 39 member 3 [Source:HGNC Symbol;Acc:HGNC:17128]
ENSG00000133935	ERG28	29.8525170262529	2.7306909320974	5.11014735703248e-06	protein_coding	HGNC:1187	ERG28	ergosterol biosynthesis 28 homolog [Source:HGNC Symbol;Acc:HGNC:1187]
ENSG00000104368	PLAT	86.8938921459188	2.72870794827329	5.97394347912721e-14	protein_coding	HGNC:9051	PLAT	plasminogen activator, tissue type [Source:HGNC Symbol;Acc:HGNC:9051]
ENSG00000107738	VSIR	25.3462300547528	2.72375705064556	2.89972525185852e-05	protein_coding	HGNC:30085	VSIR	V-set immunoregulatory receptor [Source:HGNC Symbol;Acc:HGNC:30085]
ENSG00000113083	LOX	511.352353998284	2.72154994875342	2.71755920975998e-73	protein_coding	HGNC:6664	LOX	lysyl oxidase [Source:HGNC Symbol;Acc:HGNC:6664]
ENSG00000185924	RTN4RL1	3.63594462675355	2.72094767678113	0.015870258264601	protein_coding	HGNC:21329	RTN4RL1	reticulon 4 receptor like 1 [Source:HGNC Symbol;Acc:HGNC:21329]
ENSG00000110987	BCL7A	7.81890517236477	2.72033997550745	0.00833630717013174	protein_coding	HGNC:1004	BCL7A	BCL tumor suppressor 7A [Source:HGNC Symbol;Acc:HGNC:1004]
ENSG00000157227	MMP14	464.826323240453	2.71984894465955	3.98442171409525e-69	protein_coding	HGNC:7160	MMP14	matrix metallopeptidase 14 [Source:HGNC Symbol;Acc:HGNC:7160]
ENSG00000179218	CALR	823.149570776006	2.71761219416745	4.91375161591117e-116	protein_coding	HGNC:1455	CALR	calreticulin [Source:HGNC Symbol;Acc:HGNC:1455]
ENSG00000166272	WBP1L	117.844447556675	2.71597820370246	6.73199892805834e-20	protein_coding	HGNC:23510	WBP1L	WW domain binding protein 1 like [Source:HGNC Symbol;Acc:HGNC:23510]
ENSG00000077420	APBB1IP	3.43594738883765	2.71515385677226	0.014731491136341	protein_coding	HGNC:17379	APBB1IP	amyloid beta precursor protein binding family B member 1 interacting protein [Source:HGNC Symbol;Acc:HGNC:17379]
ENSG00000174851	YIF1A	109.258709652506	2.71155408492278	1.89242229070135e-18	protein_coding	HGNC:16688	YIF1A	Yip1 interacting factor homolog A, membrane trafficking protein [Source:HGNC Symbol;Acc:HGNC:16688]
ENSG00000198890	PRMT6	16.6554311616877	2.71066809216367	0.000772264518853562	protein_coding	HGNC:18241	PRMT6	protein arginine methyltransferase 6 [Source:HGNC Symbol;Acc:HGNC:18241]
ENSG00000090863	GLG1	673.98765335998	2.70725069086808	1.31021527227473e-101	protein_coding	HGNC:4316	GLG1	golgi glycoprotein 1 [Source:HGNC Symbol;Acc:HGNC:4316]
ENSG00000115526	CHST10	7.93546477207127	2.7068091855196	0.00878042729369876	protein_coding	HGNC:19650	CHST10	carbohydrate sulfotransferase 10 [Source:HGNC Symbol;Acc:HGNC:19650]
ENSG00000104765	BNIP3L	596.601119518022	2.70619812868459	1.19905144495109e-80	protein_coding	HGNC:1085	BNIP3L	BCL2 interacting protein 3 like [Source:HGNC Symbol;Acc:HGNC:1085]
ENSG00000117115	PADI2	29.8918557591852	2.70350388456441	1.93033956280519e-05	protein_coding	HGNC:18341	PADI2	peptidyl arginine deiminase 2 [Source:HGNC Symbol;Acc:HGNC:18341]
ENSG00000169188	APEX2	16.4276607920904	2.70187637118476	0.000790216464408648	protein_coding	HGNC:17889	APEX2	apurinic/apyrimidinic endodeoxyribonuclease 2 [Source:HGNC Symbol;Acc:HGNC:17889]
ENSG00000117643	MAN1C1	47.9347229963843	2.70134434816531	1.09061093371942e-08	protein_coding	HGNC:19080	MAN1C1	mannosidase alpha class 1C member 1 [Source:HGNC Symbol;Acc:HGNC:19080]
ENSG00000124225	PMEPA1	91.8379777436527	2.70115887720295	8.81157430781921e-15	protein_coding	HGNC:14107	PMEPA1	prostate transmembrane protein, androgen induced 1 [Source:HGNC Symbol;Acc:HGNC:14107]
ENSG00000116574	RHOU	16.1869849169187	2.70010804278244	0.000924727926442916	protein_coding	HGNC:17794	RHOU	ras homolog family member U [Source:HGNC Symbol;Acc:HGNC:17794]
ENSG00000167733	HSD11B1L	8.208834733604	2.69939025309612	0.00842476893928731	protein_coding	HGNC:30419	HSD11B1L	hydroxysteroid 11-beta dehydrogenase 1 like [Source:HGNC Symbol;Acc:HGNC:30419]
ENSG00000059573	ALDH18A1	140.666191094375	2.69854400986414	1.03225598849707e-22	protein_coding	HGNC:9722	ALDH18A1	aldehyde dehydrogenase 18 family member A1 [Source:HGNC Symbol;Acc:HGNC:9722]
ENSG00000143870	PDIA6	186.727863215653	2.69750840829972	1.34917816567535e-29	protein_coding	HGNC:30168	PDIA6	protein disulfide isomerase family A member 6 [Source:HGNC Symbol;Acc:HGNC:30168]
ENSG00000138085	ATRAID	65.2871834162797	2.69320611736988	2.64872434537737e-11	protein_coding	HGNC:24090	ATRAID	all-trans retinoic acid induced differentiation factor [Source:HGNC Symbol;Acc:HGNC:24090]
ENSG00000126603	GLIS2	67.2715162124505	2.68964602073106	9.65536513517072e-12	protein_coding	HGNC:29450	GLIS2	GLIS family zinc finger 2 [Source:HGNC Symbol;Acc:HGNC:29450]
ENSG00000107789	MINPP1	24.1543179572087	2.68924257497158	3.70541703165015e-05	protein_coding	HGNC:7102	MINPP1	multiple inositol-polyphosphate phosphatase 1 [Source:HGNC Symbol;Acc:HGNC:7102]
ENSG00000111885	MAN1A1	126.241023285868	2.68830730344528	3.2761551011534e-19	protein_coding	HGNC:6821	MAN1A1	mannosidase alpha class 1A member 1 [Source:HGNC Symbol;Acc:HGNC:6821]
ENSG00000044574	HSPA5	768.304816484756	2.6840379941921	2.46827210739026e-96	protein_coding	HGNC:5238	HSPA5	heat shock protein family A (Hsp70) member 5 [Source:HGNC Symbol;Acc:HGNC:5238]
ENSG00000142192	APP	1013.40187598019	2.6828946027288	5.58847159142692e-119	protein_coding	HGNC:620	APP	amyloid beta precursor protein [Source:HGNC Symbol;Acc:HGNC:620]
ENSG00000169019	COMMD8	16.0142069880348	2.68099509579761	0.00087420612429261	protein_coding	HGNC:26036	COMMD8	COMM domain containing 8 [Source:HGNC Symbol;Acc:HGNC:26036]
ENSG00000166448	TMEM130	13.2363318782898	2.68099001554548	0.00354958440320545	protein_coding	HGNC:25429	TMEM130	transmembrane protein 130 [Source:HGNC Symbol;Acc:HGNC:25429]
ENSG00000178996	SNX18	183.72023734499	2.67959264840364	1.09386795391241e-28	protein_coding	HGNC:19245	SNX18	sorting nexin 18 [Source:HGNC Symbol;Acc:HGNC:19245]
ENSG00000110651	CD81	940.654330212133	2.67843730742493	2.14768075071147e-108	protein_coding	HGNC:1701	CD81	CD81 molecule [Source:HGNC Symbol;Acc:HGNC:1701]
ENSG00000134910	STT3A	330.144428018601	2.67813689752227	1.12395835821208e-50	protein_coding	HGNC:6172	STT3A	STT3A, catalytic subunit of the oligosaccharyltransferase complex [Source:HGNC Symbol;Acc:HGNC:6172]
ENSG00000131771	PPP1R1B	50.7402980880313	2.67389186263654	1.83468889598285e-08	protein_coding	HGNC:9287	PPP1R1B	protein phosphatase 1 regulatory inhibitor subunit 1B [Source:HGNC Symbol;Acc:HGNC:9287]
ENSG00000164244	PRRC1	138.316998501473	2.67367418372168	3.91385779274538e-22	protein_coding	HGNC:28164	PRRC1	proline rich coiled-coil 1 [Source:HGNC Symbol;Acc:HGNC:28164]
ENSG00000229240	LINC00710	7.42031285931563	2.6732045790363	0.00921991951938383	processed_transcript	HGNC:27386	LINC00710	long intergenic non-protein coding RNA 710 [Source:HGNC Symbol;Acc:HGNC:27386]
ENSG00000164885	CDK5	12.2597182819425	2.67206542244573	0.00356347390849783	protein_coding	HGNC:1774	CDK5	cyclin dependent kinase 5 [Source:HGNC Symbol;Acc:HGNC:1774]
ENSG00000071967	CYBRD1	657.345842082257	2.67096352301943	6.08855000796873e-83	protein_coding	HGNC:20797	CYBRD1	cytochrome b reductase 1 [Source:HGNC Symbol;Acc:HGNC:20797]
ENSG00000240849	TMEM189	90.5140134249872	2.67047267036771	6.57920347744548e-15	protein_coding	HGNC:16735	TMEM189	transmembrane protein 189 [Source:HGNC Symbol;Acc:HGNC:16735]
ENSG00000087245	MMP2	111.45837912413	2.66839251876327	1.46965762569795e-17	protein_coding	HGNC:7166	MMP2	matrix metallopeptidase 2 [Source:HGNC Symbol;Acc:HGNC:7166]
ENSG00000137124	ALDH1B1	29.5918994933529	2.66606426949797	9.43165628169565e-06	protein_coding	HGNC:407	ALDH1B1	aldehyde dehydrogenase 1 family member B1 [Source:HGNC Symbol;Acc:HGNC:407]
ENSG00000136816	TOR1B	54.1021144889798	2.66396273116472	7.33994563201159e-10	protein_coding	HGNC:11995	TOR1B	torsin family 1 member B [Source:HGNC Symbol;Acc:HGNC:11995]
ENSG00000088367	EPB41L1	71.8474630445682	2.66395439416493	2.36516749156005e-12	protein_coding	HGNC:3378	EPB41L1	erythrocyte membrane protein band 4.1 like 1 [Source:HGNC Symbol;Acc:HGNC:3378]
ENSG00000109099	PMP22	213.826113643076	2.66269551634105	3.45934923299696e-33	protein_coding	HGNC:9118	PMP22	peripheral myelin protein 22 [Source:HGNC Symbol;Acc:HGNC:9118]
ENSG00000170915	PAQR8	32.3321924197582	2.6593624342649	2.61594904656914e-06	protein_coding	HGNC:15708	PAQR8	progestin and adipoQ receptor family member 8 [Source:HGNC Symbol;Acc:HGNC:15708]
ENSG00000198053	SIRPA	47.3582152681854	2.65770974365016	3.10683319661585e-08	protein_coding	HGNC:9662	SIRPA	signal regulatory protein alpha [Source:HGNC Symbol;Acc:HGNC:9662]
ENSG00000155324	GRAMD2B	255.693876752525	2.65637885007617	2.14651309428825e-32	protein_coding	HGNC:24911	GRAMD2B	GRAM domain containing 2B [Source:HGNC Symbol;Acc:HGNC:24911]
ENSG00000064545	TMEM161A	24.2481831994088	2.65472220460038	4.1433334588757e-05	protein_coding	HGNC:26020	TMEM161A	transmembrane protein 161A [Source:HGNC Symbol;Acc:HGNC:26020]
ENSG00000122642	FKBP9	272.005115036202	2.65423714921936	1.1685717735193e-37	protein_coding	HGNC:3725	FKBP9	FK506 binding protein 9 [Source:HGNC Symbol;Acc:HGNC:3725]
ENSG00000078596	ITM2A	11.456777920982	2.6523921135687	0.00381004277646093	protein_coding	HGNC:6173	ITM2A	integral membrane protein 2A [Source:HGNC Symbol;Acc:HGNC:6173]
ENSG00000116212	LRRC42	37.0550723754181	2.65136999675148	4.81762399459734e-07	protein_coding	HGNC:28792	LRRC42	leucine rich repeat containing 42 [Source:HGNC Symbol;Acc:HGNC:28792]
ENSG00000185624	P4HB	852.943429645299	2.6461743387669	3.16829019410786e-122	protein_coding	HGNC:8548	P4HB	prolyl 4-hydroxylase subunit beta [Source:HGNC Symbol;Acc:HGNC:8548]
ENSG00000088543	C3orf18	19.5467799805686	2.64420563953138	0.00023601545726759	protein_coding	HGNC:24837	C3orf18	chromosome 3 open reading frame 18 [Source:HGNC Symbol;Acc:HGNC:24837]
ENSG00000167645	YIF1B	96.5912201515907	2.64142532590464	4.31140180326025e-16	protein_coding	HGNC:30511	YIF1B	Yip1 interacting factor homolog B, membrane trafficking protein [Source:HGNC Symbol;Acc:HGNC:30511]
ENSG00000214160	ALG3	25.6410844922639	2.64139752365155	4.85512057934715e-05	protein_coding	HGNC:23056	ALG3	ALG3, alpha-1,3- mannosyltransferase [Source:HGNC Symbol;Acc:HGNC:23056]
ENSG00000175826	CTDNEP1	49.5547561091299	2.63500900114313	2.3597973046016e-08	protein_coding	HGNC:19085	CTDNEP1	CTD nuclear envelope phosphatase 1 [Source:HGNC Symbol;Acc:HGNC:19085]
ENSG00000143845	ETNK2	16.5356990552454	2.63433638313494	0.0010845322903711	protein_coding	HGNC:25575	ETNK2	ethanolamine kinase 2 [Source:HGNC Symbol;Acc:HGNC:25575]
ENSG00000010278	CD9	102.242910390229	2.63406663925636	6.81924219230727e-17	protein_coding	HGNC:1709	CD9	CD9 molecule [Source:HGNC Symbol;Acc:HGNC:1709]
ENSG00000132589	FLOT2	78.9438691361422	2.63401219900867	2.49677660326427e-13	protein_coding	HGNC:3758	FLOT2	flotillin 2 [Source:HGNC Symbol;Acc:HGNC:3758]
ENSG00000196878	LAMB3	75.9634805856061	2.63342032288761	1.73810112010587e-12	protein_coding	HGNC:6490	LAMB3	laminin subunit beta 3 [Source:HGNC Symbol;Acc:HGNC:6490]
ENSG00000141429	GALNT1	418.586309404769	2.63228544590335	1.33087249839021e-53	protein_coding	HGNC:4123	GALNT1	polypeptide N-acetylgalactosaminyltransferase 1 [Source:HGNC Symbol;Acc:HGNC:4123]
ENSG00000135404	CD63	688.535754248686	2.63223336979443	8.5540178297771e-97	protein_coding	HGNC:1692	CD63	CD63 molecule [Source:HGNC Symbol;Acc:HGNC:1692]
ENSG00000179085	DPM3	7.26916024766676	2.63076581716348	0.0100757789752125	protein_coding	HGNC:3007	DPM3	dolichyl-phosphate mannosyltransferase subunit 3 [Source:HGNC Symbol;Acc:HGNC:3007]
ENSG00000137273	FOXF2	33.1254403199854	2.62880689108568	2.1827888733398e-06	protein_coding	HGNC:3810	FOXF2	forkhead box F2 [Source:HGNC Symbol;Acc:HGNC:3810]
ENSG00000176490	DIRAS1	42.555792715562	2.62791883527795	1.07441155664272e-07	protein_coding	HGNC:19127	DIRAS1	DIRAS family GTPase 1 [Source:HGNC Symbol;Acc:HGNC:19127]
ENSG00000083444	PLOD1	760.736448406208	2.62744265182974	7.4311075012206e-96	protein_coding	HGNC:9081	PLOD1	procollagen-lysine,2-oxoglutarate 5-dioxygenase 1 [Source:HGNC Symbol;Acc:HGNC:9081]
ENSG00000182492	BGN	1145.2268786992	2.62691130374192	1.77954732175569e-61	protein_coding	HGNC:1044	BGN	biglycan [Source:HGNC Symbol;Acc:HGNC:1044]
ENSG00000046604	DSG2	11.2985173999468	2.62625299192328	0.00407813038625504	protein_coding	HGNC:3049	DSG2	desmoglein 2 [Source:HGNC Symbol;Acc:HGNC:3049]
ENSG00000134882	UBAC2	72.1543953832004	2.62612574361891	9.73384769595191e-12	protein_coding	HGNC:20486	UBAC2	UBA domain containing 2 [Source:HGNC Symbol;Acc:HGNC:20486]
ENSG00000116209	TMEM59	235.930613591647	2.62524100564931	4.09203397856009e-34	protein_coding	HGNC:1239	TMEM59	transmembrane protein 59 [Source:HGNC Symbol;Acc:HGNC:1239]
ENSG00000163902	RPN1	277.234259885861	2.62450858120705	6.18757309477178e-44	protein_coding	HGNC:10381	RPN1	ribophorin I [Source:HGNC Symbol;Acc:HGNC:10381]
ENSG00000130479	MAP1S	57.4352524381616	2.62357004133681	9.73030236228708e-10	protein_coding	HGNC:15715	MAP1S	microtubule associated protein 1S [Source:HGNC Symbol;Acc:HGNC:15715]
ENSG00000204178	MACO1	45.185081075772	2.62340549733519	3.13363502479807e-08	protein_coding	HGNC:25572	MACO1	macoilin 1 [Source:HGNC Symbol;Acc:HGNC:25572]
ENSG00000160445	ZER1	106.990806061935	2.62307201787754	1.17207048266383e-17	protein_coding	HGNC:30960	ZER1	zyg-11 related cell cycle regulator [Source:HGNC Symbol;Acc:HGNC:30960]
ENSG00000125841	NRSN2	52.4284433735556	2.61883358753071	2.09257545345267e-09	protein_coding	HGNC:16229	NRSN2	neurensin 2 [Source:HGNC Symbol;Acc:HGNC:16229]
ENSG00000101849	TBL1X	87.3463842498439	2.6167601486759	1.1820715345258e-14	protein_coding	HGNC:11585	TBL1X	transducin beta like 1 X-linked [Source:HGNC Symbol;Acc:HGNC:11585]
ENSG00000123384	LRP1	5667.84275928863	2.61510768733646	7.62376367206375e-223	protein_coding	HGNC:6692	LRP1	LDL receptor related protein 1 [Source:HGNC Symbol;Acc:HGNC:6692]
ENSG00000112419	PHACTR2	1767.81438468002	2.6130670924585	8.59785663558514e-232	protein_coding	HGNC:20956	PHACTR2	phosphatase and actin regulator 2 [Source:HGNC Symbol;Acc:HGNC:20956]
ENSG00000213626	LBH	156.383168037658	2.61200504348215	7.09602292618953e-24	protein_coding	HGNC:29532	LBH	limb bud and heart development [Source:HGNC Symbol;Acc:HGNC:29532]
ENSG00000267534	S1PR2	20.2747647190953	2.61061881025363	0.00025738471140515	protein_coding	HGNC:3169	S1PR2	sphingosine-1-phosphate receptor 2 [Source:HGNC Symbol;Acc:HGNC:3169]
ENSG00000144659	SLC25A38	24.2874536081079	2.61037978516523	6.02049225044811e-05	protein_coding	HGNC:26054	SLC25A38	solute carrier family 25 member 38 [Source:HGNC Symbol;Acc:HGNC:26054]
ENSG00000136628	EPRS	468.873279699302	2.60469851485143	9.23790076894131e-64	protein_coding	HGNC:3418	EPRS	glutamyl-prolyl-tRNA synthetase [Source:HGNC Symbol;Acc:HGNC:3418]
ENSG00000166311	SMPD1	119.480220810035	2.60284113040916	1.93456696561922e-19	protein_coding	HGNC:11120	SMPD1	sphingomyelin phosphodiesterase 1 [Source:HGNC Symbol;Acc:HGNC:11120]
ENSG00000128268	MGAT3	43.5996232731626	2.6015639791785	4.85167519651115e-08	protein_coding	HGNC:7046	MGAT3	mannosyl (beta-1,4-)-glycoprotein beta-1,4-N-acetylglucosaminyltransferase [Source:HGNC Symbol;Acc:HGNC:7046]
ENSG00000154096	THY1	61.3647385230553	2.60052887181058	2.91650077510782e-10	protein_coding	HGNC:11801	THY1	Thy-1 cell surface antigen [Source:HGNC Symbol;Acc:HGNC:11801]
ENSG00000172819	RARG	88.171928409889	2.59928984350782	4.18906822244118e-15	protein_coding	HGNC:9866	RARG	retinoic acid receptor gamma [Source:HGNC Symbol;Acc:HGNC:9866]
ENSG00000166908	PIP4K2C	61.5486602786389	2.59716176709741	1.99156155157982e-10	protein_coding	HGNC:23786	PIP4K2C	phosphatidylinositol-5-phosphate 4-kinase type 2 gamma [Source:HGNC Symbol;Acc:HGNC:23786]
ENSG00000198431	TXNRD1	597.342014961055	2.59642386266888	1.21350948419354e-78	protein_coding	HGNC:12437	TXNRD1	thioredoxin reductase 1 [Source:HGNC Symbol;Acc:HGNC:12437]
ENSG00000105438	KDELR1	190.369966850489	2.59565013723834	3.90511393937318e-29	protein_coding	HGNC:6304	KDELR1	KDEL endoplasmic reticulum protein retention receptor 1 [Source:HGNC Symbol;Acc:HGNC:6304]
ENSG00000068697	LAPTM4A	375.349043426478	2.59388080953469	2.27688863838155e-53	protein_coding	HGNC:6924	LAPTM4A	lysosomal protein transmembrane 4 alpha [Source:HGNC Symbol;Acc:HGNC:6924]
ENSG00000142892	PIGK	90.2446879106964	2.59282839710406	7.08371337993513e-15	protein_coding	HGNC:8965	PIGK	phosphatidylinositol glycan anchor biosynthesis class K [Source:HGNC Symbol;Acc:HGNC:8965]
ENSG00000054793	ATP9A	272.982905727377	2.59246254885313	4.74477848676954e-43	protein_coding	HGNC:13540	ATP9A	ATPase phospholipid transporting 9A (putative) [Source:HGNC Symbol;Acc:HGNC:13540]
ENSG00000166946	CCNDBP1	59.9751378519371	2.59220940730387	1.67991263270383e-10	protein_coding	HGNC:1587	CCNDBP1	cyclin D1 binding protein 1 [Source:HGNC Symbol;Acc:HGNC:1587]
ENSG00000106460	TMEM106B	117.638335066726	2.5914632949867	2.32975981945296e-19	protein_coding	HGNC:22407	TMEM106B	transmembrane protein 106B [Source:HGNC Symbol;Acc:HGNC:22407]
ENSG00000101846	STS	105.533997519684	2.5905960226736	1.23718595668706e-17	protein_coding	HGNC:11425	STS	steroid sulfatase [Source:HGNC Symbol;Acc:HGNC:11425]
ENSG00000149591	TAGLN	2451.32194080765	2.58910902074292	6.48420886716895e-233	protein_coding	HGNC:11553	TAGLN	transgelin [Source:HGNC Symbol;Acc:HGNC:11553]
ENSG00000053254	FOXN3	152.875430913079	2.58592227568047	6.15811093781536e-24	protein_coding	HGNC:1928	FOXN3	forkhead box N3 [Source:HGNC Symbol;Acc:HGNC:1928]
ENSG00000244038	DDOST	188.107111767922	2.58400425622382	2.75118871573716e-28	protein_coding	HGNC:2728	DDOST	dolichyl-diphosphooligosaccharide--protein glycosyltransferase non-catalytic subunit [Source:HGNC Symbol;Acc:HGNC:2728]
ENSG00000173156	RHOD	15.2305635155902	2.58037499847133	0.00127101392945881	protein_coding	HGNC:670	RHOD	ras homolog family member D [Source:HGNC Symbol;Acc:HGNC:670]
ENSG00000168246	UBTD2	40.3373382259339	2.57655999353683	2.0033455647227e-07	protein_coding	HGNC:24463	UBTD2	ubiquitin domain containing 2 [Source:HGNC Symbol;Acc:HGNC:24463]
ENSG00000087510	TFAP2C	31.2423318224781	2.57644356830907	4.01508319078921e-06	protein_coding	HGNC:11744	TFAP2C	transcription factor AP-2 gamma [Source:HGNC Symbol;Acc:HGNC:11744]
ENSG00000214717	ZBED1	66.6902645946605	2.5754453744838	1.17734107694211e-11	protein_coding	HGNC:447	ZBED1	zinc finger BED-type containing 1 [Source:HGNC Symbol;Acc:HGNC:447]
ENSG00000139174	PRICKLE1	36.3351168944435	2.57360940511287	9.51947607344914e-07	protein_coding	HGNC:17019	PRICKLE1	prickle planar cell polarity protein 1 [Source:HGNC Symbol;Acc:HGNC:17019]
ENSG00000213853	EMP2	63.1805468574569	2.57279669163677	1.84162861441745e-10	protein_coding	HGNC:3334	EMP2	epithelial membrane protein 2 [Source:HGNC Symbol;Acc:HGNC:3334]
ENSG00000133067	LGR6	3.22753806343757	2.57232847853899	0.0183895152728123	protein_coding	HGNC:19719	LGR6	leucine rich repeat containing G protein-coupled receptor 6 [Source:HGNC Symbol;Acc:HGNC:19719]
ENSG00000178951	ZBTB7A	78.34060986987	2.57168095924938	6.15801907620292e-12	protein_coding	HGNC:18078	ZBTB7A	zinc finger and BTB domain containing 7A [Source:HGNC Symbol;Acc:HGNC:18078]
ENSG00000197746	PSAP	1563.78706309853	2.57058692361615	3.69387769981211e-168	protein_coding	HGNC:9498	PSAP	prosaposin [Source:HGNC Symbol;Acc:HGNC:9498]
ENSG00000129925	TMEM8A	63.3953679780105	2.5699524552888	4.98268708048792e-11	protein_coding	HGNC:17205	TMEM8A	transmembrane protein 8A [Source:HGNC Symbol;Acc:HGNC:17205]
ENSG00000103042	SLC38A7	37.938720250003	2.56944866983775	3.06390529580222e-06	protein_coding	HGNC:25582	SLC38A7	solute carrier family 38 member 7 [Source:HGNC Symbol;Acc:HGNC:25582]
ENSG00000166886	NAB2	57.8881760093151	2.56803693182812	3.65040432075355e-10	protein_coding	HGNC:7627	NAB2	NGFI-A binding protein 2 [Source:HGNC Symbol;Acc:HGNC:7627]
ENSG00000227051	C14orf132	99.4791840580715	2.56798914119096	1.21956123393117e-16	protein_coding	HGNC:20346	C14orf132	chromosome 14 open reading frame 132 [Source:HGNC Symbol;Acc:HGNC:20346]
ENSG00000066583	ISOC1	7.0039968026785	2.56789257240342	0.0114273773160453	protein_coding	HGNC:24254	ISOC1	isochorismatase domain containing 1 [Source:HGNC Symbol;Acc:HGNC:24254]
ENSG00000183255	PTTG1IP	509.249058847496	2.56663950756911	1.6679420504029e-64	protein_coding	HGNC:13524	PTTG1IP	PTTG1 interacting protein [Source:HGNC Symbol;Acc:HGNC:13524]
ENSG00000183726	TMEM50A	158.25840342998	2.56633814190671	1.31151641563833e-25	protein_coding	HGNC:30590	TMEM50A	transmembrane protein 50A [Source:HGNC Symbol;Acc:HGNC:30590]
ENSG00000133318	RTN3	268.269889637324	2.5650244794482	4.28604072977393e-41	protein_coding	HGNC:10469	RTN3	reticulon 3 [Source:HGNC Symbol;Acc:HGNC:10469]
ENSG00000139329	LUM	472.972929896649	2.56358663196279	1.31646321599252e-65	protein_coding	HGNC:6724	LUM	lumican [Source:HGNC Symbol;Acc:HGNC:6724]
ENSG00000243477	NAA80	11.2423953926417	2.5634526579258	0.00512738085612149	protein_coding	HGNC:30252	NAA80	N(alpha)-acetyltransferase 80, NatH catalytic subunit [Source:HGNC Symbol;Acc:HGNC:30252]
ENSG00000117016	RIMS3	31.5911058543694	2.56264447033079	4.19981077567106e-06	protein_coding	HGNC:21292	RIMS3	regulating synaptic membrane exocytosis 3 [Source:HGNC Symbol;Acc:HGNC:21292]
ENSG00000114650	SCAP	114.168920530613	2.56091771169462	2.12259346617912e-18	protein_coding	HGNC:30634	SCAP	SREBF chaperone [Source:HGNC Symbol;Acc:HGNC:30634]
ENSG00000105556	MIER2	31.1408563217105	2.56015231878406	5.34985984796916e-06	protein_coding	HGNC:29210	MIER2	MIER family member 2 [Source:HGNC Symbol;Acc:HGNC:29210]
ENSG00000171130	ATP6V0E2	19.4395838394539	2.55087806976681	0.000317873006527081	protein_coding	HGNC:21723	ATP6V0E2	ATPase H+ transporting V0 subunit e2 [Source:HGNC Symbol;Acc:HGNC:21723]
ENSG00000155660	PDIA4	154.664566074287	2.54917878798848	7.91950421438214e-25	protein_coding	HGNC:30167	PDIA4	protein disulfide isomerase family A member 4 [Source:HGNC Symbol;Acc:HGNC:30167]
ENSG00000167930	FAM234A	65.1758433422382	2.54916838381797	1.34743657680847e-10	protein_coding	HGNC:14163	FAM234A	family with sequence similarity 234 member A [Source:HGNC Symbol;Acc:HGNC:14163]
ENSG00000134369	NAV1	1483.05074640684	2.54860188619008	1.09586921394621e-174	protein_coding	HGNC:15989	NAV1	neuron navigator 1 [Source:HGNC Symbol;Acc:HGNC:15989]
ENSG00000186951	PPARA	85.8970795870305	2.54756910466104	2.77458971885953e-14	protein_coding	HGNC:9232	PPARA	peroxisome proliferator activated receptor alpha [Source:HGNC Symbol;Acc:HGNC:9232]
ENSG00000104142	VPS18	51.7861388364948	2.54617659881748	7.16327574417753e-09	protein_coding	HGNC:15972	VPS18	VPS18, CORVET/HOPS core subunit [Source:HGNC Symbol;Acc:HGNC:15972]
ENSG00000128590	DNAJB9	35.70328360302	2.54544226417323	1.21523875472688e-06	protein_coding	HGNC:6968	DNAJB9	DnaJ heat shock protein family (Hsp40) member B9 [Source:HGNC Symbol;Acc:HGNC:6968]
ENSG00000118816	CCNI	663.399349923137	2.54538298953688	4.42997238779788e-83	protein_coding	HGNC:1595	CCNI	cyclin I [Source:HGNC Symbol;Acc:HGNC:1595]
ENSG00000105928	GSDME	38.547967419055	2.54514796674124	3.12164148294434e-07	protein_coding	HGNC:2810	GSDME	gasdermin E [Source:HGNC Symbol;Acc:HGNC:2810]
ENSG00000168209	DDIT4	85.8702234340238	2.54412878296717	1.04225619940952e-13	protein_coding	HGNC:24944	DDIT4	DNA damage inducible transcript 4 [Source:HGNC Symbol;Acc:HGNC:24944]
ENSG00000011638	TMEM159	33.7790699269134	2.54371722904496	1.90351978950063e-06	protein_coding	HGNC:30136	TMEM159	transmembrane protein 159 [Source:HGNC Symbol;Acc:HGNC:30136]
ENSG00000061337	LZTS1	123.537219743399	2.54125403814365	1.58668333554506e-19	protein_coding	HGNC:13861	LZTS1	leucine zipper tumor suppressor 1 [Source:HGNC Symbol;Acc:HGNC:13861]
ENSG00000095015	MAP3K1	85.0391222045928	2.53904309003061	2.27015210581227e-13	protein_coding	HGNC:6848	MAP3K1	mitogen-activated protein kinase kinase kinase 1 [Source:HGNC Symbol;Acc:HGNC:6848]
ENSG00000116604	MEF2D	132.589269745937	2.53885180913024	5.35758943002986e-20	protein_coding	HGNC:6997	MEF2D	myocyte enhancer factor 2D [Source:HGNC Symbol;Acc:HGNC:6997]
ENSG00000145685	LHFPL2	151.760787240217	2.53665778876215	7.79391989834866e-24	protein_coding	HGNC:6588	LHFPL2	LHFPL tetraspan subfamily member 2 [Source:HGNC Symbol;Acc:HGNC:6588]
ENSG00000109089	CDR2L	60.1967300909824	2.53460085342538	7.41350475636226e-10	protein_coding	HGNC:29999	CDR2L	cerebellar degeneration related protein 2 like [Source:HGNC Symbol;Acc:HGNC:29999]
ENSG00000100711	ZFYVE21	76.0070996299275	2.53385217407455	1.38987228673937e-12	protein_coding	HGNC:20760	ZFYVE21	zinc finger FYVE-type containing 21 [Source:HGNC Symbol;Acc:HGNC:20760]
ENSG00000123933	MXD4	140.542990302575	2.53352772161226	1.89855423128066e-22	protein_coding	HGNC:13906	MXD4	MAX dimerization protein 4 [Source:HGNC Symbol;Acc:HGNC:13906]
ENSG00000175215	CTDSP2	283.34684835356	2.53332853407494	1.52968867940551e-41	protein_coding	HGNC:17077	CTDSP2	CTD small phosphatase 2 [Source:HGNC Symbol;Acc:HGNC:17077]
ENSG00000046889	PREX2	29.6884498040205	2.5330042403898	5.85790331568848e-06	protein_coding	HGNC:22950	PREX2	phosphatidylinositol-3,4,5-trisphosphate dependent Rac exchange factor 2 [Source:HGNC Symbol;Acc:HGNC:22950]
ENSG00000177096	PHETA2	39.9853796272773	2.53278604411017	3.69816883703883e-07	protein_coding	HGNC:27161	PHETA2	PH domain containing endocytic trafficking adaptor 2 [Source:HGNC Symbol;Acc:HGNC:27161]
ENSG00000103502	CDIPT	86.4216452503725	2.53159850701857	4.97752848603675e-14	protein_coding	HGNC:1769	CDIPT	CDP-diacylglycerol--inositol 3-phosphatidyltransferase [Source:HGNC Symbol;Acc:HGNC:1769]
ENSG00000093072	ADA2	15.8021692243695	2.53154757440006	0.00150261781413087	protein_coding	HGNC:1839	ADA2	adenosine deaminase 2 [Source:HGNC Symbol;Acc:HGNC:1839]
ENSG00000198892	SHISA4	43.5240434437331	2.52997122506907	8.11096777786706e-08	protein_coding	HGNC:27139	SHISA4	shisa family member 4 [Source:HGNC Symbol;Acc:HGNC:27139]
ENSG00000174718	KIAA1551	39.8996922124726	2.52892639648016	3.69261531814151e-07	protein_coding	HGNC:25559	KIAA1551	KIAA1551 [Source:HGNC Symbol;Acc:HGNC:25559]
ENSG00000074696	HACD3	164.20584461023	2.52825645471443	9.4385606330297e-26	protein_coding	HGNC:24175	HACD3	3-hydroxyacyl-CoA dehydratase 3 [Source:HGNC Symbol;Acc:HGNC:24175]
ENSG00000205269	TMEM170B	19.480424219775	2.52572732878657	0.000358848942988219	protein_coding	HGNC:34244	TMEM170B	transmembrane protein 170B [Source:HGNC Symbol;Acc:HGNC:34244]
ENSG00000108582	CPD	415.559764648449	2.52498926477751	3.92924381125229e-56	protein_coding	HGNC:2301	CPD	carboxypeptidase D [Source:HGNC Symbol;Acc:HGNC:2301]
ENSG00000110921	MVK	29.5997084293813	2.523112226889	6.95340376241522e-06	protein_coding	HGNC:7530	MVK	mevalonate kinase [Source:HGNC Symbol;Acc:HGNC:7530]
ENSG00000121691	CAT	60.8886211122217	2.52075632417371	1.43933806150964e-10	protein_coding	HGNC:1516	CAT	catalase [Source:HGNC Symbol;Acc:HGNC:1516]
ENSG00000182220	ATP6AP2	186.979582636526	2.51735306870934	8.64738254515734e-24	protein_coding	HGNC:18305	ATP6AP2	ATPase H+ transporting accessory protein 2 [Source:HGNC Symbol;Acc:HGNC:18305]
ENSG00000175220	ARHGAP1	199.859674954327	2.51557771721182	1.87052391066472e-30	protein_coding	HGNC:673	ARHGAP1	Rho GTPase activating protein 1 [Source:HGNC Symbol;Acc:HGNC:673]
ENSG00000196196	HRCT1	3.32593351452588	2.51488748857749	0.0214143411366703	protein_coding	HGNC:33872	HRCT1	histidine rich carboxyl terminus 1 [Source:HGNC Symbol;Acc:HGNC:33872]
ENSG00000172081	MOB3A	86.5766197534879	2.50851667933727	4.48339607014292e-14	protein_coding	HGNC:29802	MOB3A	MOB kinase activator 3A [Source:HGNC Symbol;Acc:HGNC:29802]
ENSG00000087338	GMCL1	42.1478393482764	2.50793131536681	1.59428857323234e-07	protein_coding	HGNC:23843	GMCL1	germ cell-less, spermatogenesis associated 1 [Source:HGNC Symbol;Acc:HGNC:23843]
ENSG00000166352	C11orf74	10.6555682794628	2.50739303896152	0.00584841529740704	protein_coding	HGNC:25142	C11orf74	chromosome 11 open reading frame 74 [Source:HGNC Symbol;Acc:HGNC:25142]
ENSG00000106105	GARS	628.020569032565	2.50650558882936	1.05819129249803e-83	protein_coding	HGNC:4162	GARS	glycyl-tRNA synthetase [Source:HGNC Symbol;Acc:HGNC:4162]
ENSG00000088756	ARHGAP28	46.4309219651916	2.50520470896666	3.25917858274623e-08	protein_coding	HGNC:25509	ARHGAP28	Rho GTPase activating protein 28 [Source:HGNC Symbol;Acc:HGNC:25509]
ENSG00000132002	DNAJB1	87.631063545986	2.50322193802816	1.28271540241635e-14	protein_coding	HGNC:5270	DNAJB1	DnaJ heat shock protein family (Hsp40) member B1 [Source:HGNC Symbol;Acc:HGNC:5270]
ENSG00000164176	EDIL3	442.481651385057	2.50272284161012	1.19608855055319e-58	protein_coding	HGNC:3173	EDIL3	EGF like repeats and discoidin domains 3 [Source:HGNC Symbol;Acc:HGNC:3173]
ENSG00000234284	ZNF879	7.00824245948337	2.50088401027836	0.0132695711876909	protein_coding	HGNC:37273	ZNF879	zinc finger protein 879 [Source:HGNC Symbol;Acc:HGNC:37273]
ENSG00000146411	SLC2A12	174.363672948201	2.50087899081705	3.80713255877153e-27	protein_coding	HGNC:18067	SLC2A12	solute carrier family 2 member 12 [Source:HGNC Symbol;Acc:HGNC:18067]
ENSG00000112294	ALDH5A1	33.9321304688139	2.49923413031445	2.26182343428809e-06	protein_coding	HGNC:408	ALDH5A1	aldehyde dehydrogenase 5 family member A1 [Source:HGNC Symbol;Acc:HGNC:408]
ENSG00000090861	AARS	508.802183744896	2.49894923336239	9.47560994174996e-66	protein_coding	HGNC:20	AARS	alanyl-tRNA synthetase [Source:HGNC Symbol;Acc:HGNC:20]
ENSG00000136280	CCM2	53.8008912842266	2.49763108318313	2.45288688409272e-09	protein_coding	HGNC:21708	CCM2	CCM2 scaffold protein [Source:HGNC Symbol;Acc:HGNC:21708]
ENSG00000160767	FAM189B	49.0198454285017	2.49497573486419	1.53231437731453e-07	protein_coding	HGNC:1233	FAM189B	family with sequence similarity 189 member B [Source:HGNC Symbol;Acc:HGNC:1233]
ENSG00000101955	SRPX	34.0901940839877	2.4933263706846	3.11974415086234e-06	protein_coding	HGNC:11309	SRPX	sushi repeat containing protein X-linked [Source:HGNC Symbol;Acc:HGNC:11309]
ENSG00000125629	INSIG2	40.7844612978589	2.49159064619631	2.22675664164048e-07	protein_coding	HGNC:20452	INSIG2	insulin induced gene 2 [Source:HGNC Symbol;Acc:HGNC:20452]
ENSG00000149925	ALDOA	1277.36268970365	2.4913874580754	2.70429118259311e-160	protein_coding	HGNC:414	ALDOA	aldolase, fructose-bisphosphate A [Source:HGNC Symbol;Acc:HGNC:414]
ENSG00000131724	IL13RA1	113.061546052735	2.49010130790582	2.04620222520893e-18	protein_coding	HGNC:5974	IL13RA1	interleukin 13 receptor subunit alpha 1 [Source:HGNC Symbol;Acc:HGNC:5974]
ENSG00000162493	PDPN	3.10071191129574	2.48898229905498	0.0208588212141102	protein_coding	HGNC:29602	PDPN	podoplanin [Source:HGNC Symbol;Acc:HGNC:29602]
ENSG00000221890	NPTXR	30.3840861085916	2.48868176338901	8.48762720634637e-06	protein_coding	HGNC:7954	NPTXR	neuronal pentraxin receptor [Source:HGNC Symbol;Acc:HGNC:7954]
ENSG00000186281	GPAT2	6.78377734680202	2.48835670271958	0.0140805722956932	protein_coding	HGNC:27168	GPAT2	glycerol-3-phosphate acyltransferase 2, mitochondrial [Source:HGNC Symbol;Acc:HGNC:27168]
ENSG00000167641	PPP1R14A	138.703288946385	2.48574087280773	1.27072858309153e-16	protein_coding	HGNC:14871	PPP1R14A	protein phosphatase 1 regulatory inhibitor subunit 14A [Source:HGNC Symbol;Acc:HGNC:14871]
ENSG00000107679	PLEKHA1	126.700691210617	2.48524351343836	7.76246411660524e-20	protein_coding	HGNC:14335	PLEKHA1	pleckstrin homology domain containing A1 [Source:HGNC Symbol;Acc:HGNC:14335]
ENSG00000185567	AHNAK2	1774.19100556622	2.4838951450468	4.06000859518743e-214	protein_coding	HGNC:20125	AHNAK2	AHNAK nucleoprotein 2 [Source:HGNC Symbol;Acc:HGNC:20125]
ENSG00000153162	BMP6	34.8283532216292	2.48268746431895	2.1983652235226e-06	protein_coding	HGNC:1073	BMP6	bone morphogenetic protein 6 [Source:HGNC Symbol;Acc:HGNC:1073]
ENSG00000169446	MMGT1	60.3240690289832	2.48174914470975	1.99419324661124e-10	protein_coding	HGNC:28100	MMGT1	membrane magnesium transporter 1 [Source:HGNC Symbol;Acc:HGNC:28100]
ENSG00000179820	MYADM	182.435864590326	2.48107504608903	2.55969941079292e-27	protein_coding	HGNC:7544	MYADM	myeloid associated differentiation marker [Source:HGNC Symbol;Acc:HGNC:7544]
ENSG00000178726	THBD	29.0350279274057	2.4805233436659	1.05929788359437e-05	protein_coding	HGNC:11784	THBD	thrombomodulin [Source:HGNC Symbol;Acc:HGNC:11784]
ENSG00000023909	GCLM	103.705878914664	2.47597687828329	1.9950415700289e-16	protein_coding	HGNC:4312	GCLM	glutamate-cysteine ligase modifier subunit [Source:HGNC Symbol;Acc:HGNC:4312]
ENSG00000151468	CCDC3	167.581577750413	2.47297517552681	3.09686299431945e-26	protein_coding	HGNC:23813	CCDC3	coiled-coil domain containing 3 [Source:HGNC Symbol;Acc:HGNC:23813]
ENSG00000128283	CDC42EP1	185.855585971012	2.47123676913524	9.71594303287563e-24	protein_coding	HGNC:17014	CDC42EP1	CDC42 effector protein 1 [Source:HGNC Symbol;Acc:HGNC:17014]
ENSG00000240857	RDH14	22.3165840999542	2.47108356080939	0.000140120946469375	protein_coding	HGNC:19979	RDH14	retinol dehydrogenase 14 [Source:HGNC Symbol;Acc:HGNC:19979]
ENSG00000215256	DHRS4-AS1	15.1472534289524	2.47093164700727	0.0019431553337385	antisense	HGNC:23175	DHRS4-AS1	DHRS4 antisense RNA 1 [Source:HGNC Symbol;Acc:HGNC:23175]
ENSG00000108679	LGALS3BP	317.58172286354	2.46952904061358	1.31720445875182e-44	protein_coding	HGNC:6564	LGALS3BP	galectin 3 binding protein [Source:HGNC Symbol;Acc:HGNC:6564]
ENSG00000247134	AC090204.1	6.75409016034093	2.46789288769957	0.014117126499851	lincRNA			novel transcript
ENSG00000168291	PDHB	117.138133565159	2.46713207854928	2.4171275658724e-17	protein_coding	HGNC:8808	PDHB	pyruvate dehydrogenase E1 beta subunit [Source:HGNC Symbol;Acc:HGNC:8808]
ENSG00000165029	ABCA1	286.05090170241	2.46652079512259	3.52096099855045e-38	protein_coding	HGNC:29	ABCA1	ATP binding cassette subfamily A member 1 [Source:HGNC Symbol;Acc:HGNC:29]
ENSG00000140743	CDR2	49.9674293303193	2.46566030142463	2.98389610560044e-08	protein_coding	HGNC:1799	CDR2	cerebellar degeneration related protein 2 [Source:HGNC Symbol;Acc:HGNC:1799]
ENSG00000008441	NFIX	269.95521115868	2.46470298129903	3.613744283208e-30	protein_coding	HGNC:7788	NFIX	nuclear factor I X [Source:HGNC Symbol;Acc:HGNC:7788]
ENSG00000070413	DGCR2	82.5270155750382	2.46451187711698	1.01179262981941e-13	protein_coding	HGNC:2845	DGCR2	DiGeorge syndrome critical region gene 2 [Source:HGNC Symbol;Acc:HGNC:2845]
ENSG00000166794	PPIB	147.027650340728	2.46338794585409	4.37342993116383e-23	protein_coding	HGNC:9255	PPIB	peptidylprolyl isomerase B [Source:HGNC Symbol;Acc:HGNC:9255]
ENSG00000092621	PHGDH	257.543156856336	2.4624513427886	8.84676592590273e-35	protein_coding	HGNC:8923	PHGDH	phosphoglycerate dehydrogenase [Source:HGNC Symbol;Acc:HGNC:8923]
ENSG00000049323	LTBP1	541.649264687601	2.46156729687164	3.54194293657806e-72	protein_coding	HGNC:6714	LTBP1	latent transforming growth factor beta binding protein 1 [Source:HGNC Symbol;Acc:HGNC:6714]
ENSG00000111341	MGP	196.853842406339	2.46083733504231	3.16411683403489e-30	protein_coding	HGNC:7060	MGP	matrix Gla protein [Source:HGNC Symbol;Acc:HGNC:7060]
ENSG00000134684	YARS	276.679040445679	2.4593366205487	2.98401982012525e-41	protein_coding	HGNC:12840	YARS	tyrosyl-tRNA synthetase [Source:HGNC Symbol;Acc:HGNC:12840]
ENSG00000164077	MON1A	17.8242335831798	2.45931166015452	0.000560404679672079	protein_coding	HGNC:28207	MON1A	MON1 homolog A, secretory trafficking associated [Source:HGNC Symbol;Acc:HGNC:28207]
ENSG00000108219	TSPAN14	53.4753955733795	2.45674095115856	5.1506919661559e-09	protein_coding	HGNC:23303	TSPAN14	tetraspanin 14 [Source:HGNC Symbol;Acc:HGNC:23303]
ENSG00000138867	GUCD1	105.715814154439	2.45654800171777	4.91660289299059e-17	protein_coding	HGNC:14237	GUCD1	guanylyl cyclase domain containing 1 [Source:HGNC Symbol;Acc:HGNC:14237]
ENSG00000106823	ECM2	196.827755837205	2.45578650284186	5.66491314291954e-30	protein_coding	HGNC:3154	ECM2	extracellular matrix protein 2 [Source:HGNC Symbol;Acc:HGNC:3154]
ENSG00000185252	ZNF74	14.1729015063387	2.45474423677861	0.00203193324540601	protein_coding	HGNC:13144	ZNF74	zinc finger protein 74 [Source:HGNC Symbol;Acc:HGNC:13144]
ENSG00000171812	COL8A2	106.233174615219	2.45353584444986	5.14097115629862e-17	protein_coding	HGNC:2216	COL8A2	collagen type VIII alpha 2 chain [Source:HGNC Symbol;Acc:HGNC:2216]
ENSG00000230629	RPS23P8	3.04265361360972	2.45052818546642	0.0218881948027409	processed_pseudogene	HGNC:35982	RPS23P8	ribosomal protein S23 pseudogene 8 [Source:HGNC Symbol;Acc:HGNC:35982]
ENSG00000142657	PGD	460.184770301831	2.44837348569929	2.49173793353372e-66	protein_coding	HGNC:8891	PGD	phosphogluconate dehydrogenase [Source:HGNC Symbol;Acc:HGNC:8891]
ENSG00000198774	RASSF9	14.2125417590208	2.44813456190235	0.00216660968699649	protein_coding	HGNC:15739	RASSF9	Ras association domain family member 9 [Source:HGNC Symbol;Acc:HGNC:15739]
ENSG00000109062	SLC9A3R1	180.904834308939	2.44756234552095	9.64060966130086e-28	protein_coding	HGNC:11075	SLC9A3R1	SLC9A3 regulator 1 [Source:HGNC Symbol;Acc:HGNC:11075]
ENSG00000186222	BLOC1S4	10.9812243408284	2.44748889067437	0.00637253209138753	protein_coding	HGNC:24206	BLOC1S4	biogenesis of lysosomal organelles complex 1 subunit 4 [Source:HGNC Symbol;Acc:HGNC:24206]
ENSG00000164733	CTSB	860.141718852112	2.44627353597456	1.6618208582416e-87	protein_coding	HGNC:2527	CTSB	cathepsin B [Source:HGNC Symbol;Acc:HGNC:2527]
ENSG00000228981	AC097658.1	3.14260453987739	2.44518073268938	0.0232718849598137	processed_pseudogene			ribosomal protein S2 (RPS2) pseudogene
ENSG00000166825	ANPEP	179.30889256467	2.44261126244035	4.49179358308525e-23	protein_coding	HGNC:500	ANPEP	alanyl aminopeptidase, membrane [Source:HGNC Symbol;Acc:HGNC:500]
ENSG00000176171	BNIP3	161.685559820724	2.44079633691418	3.02344478961182e-23	protein_coding	HGNC:1084	BNIP3	BCL2 interacting protein 3 [Source:HGNC Symbol;Acc:HGNC:1084]
ENSG00000159905	ZNF221	11.4866725178961	2.4385811571401	0.00648515384566866	protein_coding	HGNC:13014	ZNF221	zinc finger protein 221 [Source:HGNC Symbol;Acc:HGNC:13014]
ENSG00000119801	YPEL5	129.574391380752	2.43773855544943	4.87678594288552e-20	protein_coding	HGNC:18329	YPEL5	yippee like 5 [Source:HGNC Symbol;Acc:HGNC:18329]
ENSG00000158882	TOMM40L	10.2328956053796	2.43756949538772	0.00679005554588768	protein_coding	HGNC:25756	TOMM40L	translocase of outer mitochondrial membrane 40 like [Source:HGNC Symbol;Acc:HGNC:25756]
ENSG00000172830	SSH3	31.6228014776305	2.43533176380392	3.59043145432166e-06	protein_coding	HGNC:30581	SSH3	slingshot protein phosphatase 3 [Source:HGNC Symbol;Acc:HGNC:30581]
ENSG00000159882	ZNF230	6.69657955020397	2.4339834940442	0.0147477397403809	protein_coding	HGNC:13024	ZNF230	zinc finger protein 230 [Source:HGNC Symbol;Acc:HGNC:13024]
ENSG00000177427	MIEF2	21.4088923032152	2.43152948778554	0.00016337386142622	protein_coding	HGNC:17920	MIEF2	mitochondrial elongation factor 2 [Source:HGNC Symbol;Acc:HGNC:17920]
ENSG00000124783	SSR1	295.363650684116	2.43108247453826	1.07593702661161e-44	protein_coding	HGNC:11323	SSR1	signal sequence receptor subunit 1 [Source:HGNC Symbol;Acc:HGNC:11323]
ENSG00000155304	HSPA13	85.0450105801366	2.43021789543205	8.47522480746856e-13	protein_coding	HGNC:11375	HSPA13	heat shock protein family A (Hsp70) member 13 [Source:HGNC Symbol;Acc:HGNC:11375]
ENSG00000152977	ZIC1	376.007760715404	2.43011151286927	6.3304170390053e-48	protein_coding	HGNC:12872	ZIC1	Zic family member 1 [Source:HGNC Symbol;Acc:HGNC:12872]
ENSG00000159403	C1R	267.645166546161	2.43011035937022	4.03727926027728e-29	protein_coding	HGNC:1246	C1R	complement C1r [Source:HGNC Symbol;Acc:HGNC:1246]
ENSG00000198816	ZNF358	43.7778780212408	2.42895509965029	8.07432062224009e-08	protein_coding	HGNC:16838	ZNF358	zinc finger protein 358 [Source:HGNC Symbol;Acc:HGNC:16838]
ENSG00000253982	AC100810.1	9.99717064907521	2.42764019742556	0.00736729157556214	antisense
ENSG00000123146	ADGRE5	63.3856974790763	2.42762270998801	2.37983332143944e-10	protein_coding	HGNC:1711	ADGRE5	adhesion G protein-coupled receptor E5 [Source:HGNC Symbol;Acc:HGNC:1711]
ENSG00000165617	DACT1	104.000933751202	2.42677503131062	2.89611439703032e-16	protein_coding	HGNC:17748	DACT1	dishevelled binding antagonist of beta catenin 1 [Source:HGNC Symbol;Acc:HGNC:17748]
ENSG00000101193	GID8	62.8978486673309	2.42662841151186	1.23913532353952e-10	protein_coding	HGNC:15857	GID8	GID complex subunit 8 homolog [Source:HGNC Symbol;Acc:HGNC:15857]
ENSG00000230495	AL132765.1	3.00786889441441	2.42639436444366	0.0226591049924374	processed_pseudogene			ras-related pseudogene
ENSG00000067182	TNFRSF1A	213.8458241295	2.42610716980883	2.91383857300715e-31	protein_coding	HGNC:11916	TNFRSF1A	TNF receptor superfamily member 1A [Source:HGNC Symbol;Acc:HGNC:11916]
ENSG00000196968	FUT11	68.5699271199518	2.4259608643103	1.35481045187161e-11	protein_coding	HGNC:19233	FUT11	fucosyltransferase 11 [Source:HGNC Symbol;Acc:HGNC:19233]
ENSG00000172594	SMPDL3A	24.5843986010127	2.42464404597736	5.04971810648938e-05	protein_coding	HGNC:17389	SMPDL3A	sphingomyelin phosphodiesterase acid like 3A [Source:HGNC Symbol;Acc:HGNC:17389]
ENSG00000143753	DEGS1	187.112447718211	2.4240272046145	1.78488926323297e-25	protein_coding	HGNC:13709	DEGS1	delta 4-desaturase, sphingolipid 1 [Source:HGNC Symbol;Acc:HGNC:13709]
ENSG00000084234	APLP2	813.530836375314	2.42354198553007	1.33983632661483e-105	protein_coding	HGNC:598	APLP2	amyloid beta precursor like protein 2 [Source:HGNC Symbol;Acc:HGNC:598]
ENSG00000198740	ZNF652	86.1584278324513	2.42154013207	6.93537138278489e-14	protein_coding	HGNC:29147	ZNF652	zinc finger protein 652 [Source:HGNC Symbol;Acc:HGNC:29147]
ENSG00000096654	ZNF184	14.8524153273971	2.41863550926114	0.00224805262457583	protein_coding	HGNC:12975	ZNF184	zinc finger protein 184 [Source:HGNC Symbol;Acc:HGNC:12975]
ENSG00000132388	UBE2G1	74.3618732133145	2.41746707945685	8.28398283544366e-12	protein_coding	HGNC:12482	UBE2G1	ubiquitin conjugating enzyme E2 G1 [Source:HGNC Symbol;Acc:HGNC:12482]
ENSG00000170412	GPRC5C	82.3051329054085	2.41745154351506	6.38298499671757e-13	protein_coding	HGNC:13309	GPRC5C	G protein-coupled receptor class C group 5 member C [Source:HGNC Symbol;Acc:HGNC:13309]
ENSG00000105612	DNASE2	36.2036062176565	2.41721699048221	1.29690122606201e-06	protein_coding	HGNC:2960	DNASE2	deoxyribonuclease 2, lysosomal [Source:HGNC Symbol;Acc:HGNC:2960]
ENSG00000197324	LRP10	447.861727155624	2.41505811217685	2.64418756775493e-62	protein_coding	HGNC:14553	LRP10	LDL receptor related protein 10 [Source:HGNC Symbol;Acc:HGNC:14553]
ENSG00000100647	SUSD6	87.009707313316	2.41327645888332	3.6799608170086e-14	protein_coding	HGNC:19956	SUSD6	sushi domain containing 6 [Source:HGNC Symbol;Acc:HGNC:19956]
ENSG00000135862	LAMC1	4899.22256612507	2.41253760364077	0	protein_coding	HGNC:6492	LAMC1	laminin subunit gamma 1 [Source:HGNC Symbol;Acc:HGNC:6492]
ENSG00000136827	TOR1A	53.4453932540158	2.41070211804029	2.46864519441705e-09	protein_coding	HGNC:3098	TOR1A	torsin family 1 member A [Source:HGNC Symbol;Acc:HGNC:3098]
ENSG00000119242	CCDC92	114.796795453587	2.40791889335399	9.18342446876706e-16	protein_coding	HGNC:29563	CCDC92	coiled-coil domain containing 92 [Source:HGNC Symbol;Acc:HGNC:29563]
ENSG00000278970	HEIH	10.0809414097959	2.40720003323559	0.00738323450988575	TEC (To be Experimentally Confirmed)	HGNC:45049	HEIH	hepatocellular carcinoma up-regulated EZH2-associated long non-coding RNA [Source:HGNC Symbol;Acc:HGNC:45049]
ENSG00000135269	TES	161.983680757804	2.40695039340257	1.88585612930512e-21	protein_coding	HGNC:14620	TES	testin LIM domain protein [Source:HGNC Symbol;Acc:HGNC:14620]
ENSG00000138735	PDE5A	682.855333250985	2.40655941250507	2.68366207799526e-86	protein_coding	HGNC:8784	PDE5A	phosphodiesterase 5A [Source:HGNC Symbol;Acc:HGNC:8784]
ENSG00000078246	TULP3	70.4171370348721	2.40494909582492	1.43907153388252e-11	protein_coding	HGNC:12425	TULP3	tubby like protein 3 [Source:HGNC Symbol;Acc:HGNC:12425]
ENSG00000118705	RPN2	308.872805096417	2.40458943255599	1.69482825009938e-43	protein_coding	HGNC:10382	RPN2	ribophorin II [Source:HGNC Symbol;Acc:HGNC:10382]
ENSG00000116584	ARHGEF2	475.163808325931	2.40446580609002	1.66004896988038e-49	protein_coding	HGNC:682	ARHGEF2	Rho/Rac guanine nucleotide exchange factor 2 [Source:HGNC Symbol;Acc:HGNC:682]
ENSG00000164850	GPER1	27.7297686422405	2.40418630540588	1.74767886432113e-05	protein_coding	HGNC:4485	GPER1	G protein-coupled estrogen receptor 1 [Source:HGNC Symbol;Acc:HGNC:4485]
ENSG00000126249	PDCD2L	2.99715933764463	2.40402606606758	0.0239609630163775	protein_coding	HGNC:28194	PDCD2L	programmed cell death 2 like [Source:HGNC Symbol;Acc:HGNC:28194]
ENSG00000091490	SEL1L3	138.884189603263	2.40390055559407	1.54460534698305e-20	protein_coding	HGNC:29108	SEL1L3	SEL1L family member 3 [Source:HGNC Symbol;Acc:HGNC:29108]
ENSG00000155508	CNOT8	74.052704516291	2.40278876701546	7.61536955867355e-12	protein_coding	HGNC:9207	CNOT8	CCR4-NOT transcription complex subunit 8 [Source:HGNC Symbol;Acc:HGNC:9207]
ENSG00000144647	POMGNT2	25.3168042993602	2.40146605617699	5.45083873097036e-05	protein_coding	HGNC:25902	POMGNT2	protein O-linked mannose N-acetylglucosaminyltransferase 2 (beta 1,4-) [Source:HGNC Symbol;Acc:HGNC:25902]
ENSG00000162512	SDC3	90.7894293893927	2.40135437033959	9.57750166985299e-15	protein_coding	HGNC:10660	SDC3	syndecan 3 [Source:HGNC Symbol;Acc:HGNC:10660]
ENSG00000171161	ZNF672	29.2872818749684	2.40132677216948	1.61176502552698e-05	protein_coding	HGNC:26179	ZNF672	zinc finger protein 672 [Source:HGNC Symbol;Acc:HGNC:26179]
ENSG00000116521	SCAMP3	67.7247618947956	2.40119330745417	1.14933510789858e-10	protein_coding	HGNC:10565	SCAMP3	secretory carrier membrane protein 3 [Source:HGNC Symbol;Acc:HGNC:10565]
ENSG00000158747	NBL1	77.1514433488657	2.39973560946183	2.82864652308111e-11	protein_coding	HGNC:7650	NBL1	NBL1, DAN family BMP antagonist [Source:HGNC Symbol;Acc:HGNC:7650]
ENSG00000170624	SGCD	100.366814011941	2.39878472001227	5.86306015932744e-16	protein_coding	HGNC:10807	SGCD	sarcoglycan delta [Source:HGNC Symbol;Acc:HGNC:10807]
ENSG00000178718	RPP25	10.6925360202679	2.39462138606643	0.00742311988435405	protein_coding	HGNC:30361	RPP25	ribonuclease P and MRP subunit p25 [Source:HGNC Symbol;Acc:HGNC:30361]
ENSG00000175087	PDIK1L	10.7102094718613	2.3930325413641	0.00769589517124719	protein_coding	HGNC:18981	PDIK1L	PDLIM1 interacting kinase 1 like [Source:HGNC Symbol;Acc:HGNC:18981]
ENSG00000141933	TPGS1	7.22214266271336	2.39291161507107	0.0158107117879144	protein_coding	HGNC:25058	TPGS1	tubulin polyglutamylase complex subunit 1 [Source:HGNC Symbol;Acc:HGNC:25058]
ENSG00000141753	IGFBP4	1189.385899688	2.39190244414391	1.10820787486779e-45	protein_coding	HGNC:5473	IGFBP4	insulin like growth factor binding protein 4 [Source:HGNC Symbol;Acc:HGNC:5473]
ENSG00000116273	PHF13	48.9236670704461	2.39040003018897	1.37771110274483e-08	protein_coding	HGNC:22983	PHF13	PHD finger protein 13 [Source:HGNC Symbol;Acc:HGNC:22983]
ENSG00000169105	CHST14	31.8074973935114	2.38887435752998	5.36186593444865e-06	protein_coding	HGNC:24464	CHST14	carbohydrate sulfotransferase 14 [Source:HGNC Symbol;Acc:HGNC:24464]
ENSG00000153048	CARHSP1	88.4597866677984	2.38838361713569	2.28438900768594e-13	protein_coding	HGNC:17150	CARHSP1	calcium regulated heat stable protein 1 [Source:HGNC Symbol;Acc:HGNC:17150]
ENSG00000110108	TMEM109	135.874640274437	2.38805887807089	8.08907489073523e-21	protein_coding	HGNC:28771	TMEM109	transmembrane protein 109 [Source:HGNC Symbol;Acc:HGNC:28771]
ENSG00000156265	MAP3K7CL	174.451692062168	2.38729999011269	5.94567539453571e-21	protein_coding	HGNC:16457	MAP3K7CL	MAP3K7 C-terminal like [Source:HGNC Symbol;Acc:HGNC:16457]
ENSG00000145050	MANF	36.1226318910235	2.38597971357314	3.35089925092215e-06	protein_coding	HGNC:15461	MANF	mesencephalic astrocyte derived neurotrophic factor [Source:HGNC Symbol;Acc:HGNC:15461]
ENSG00000147383	NSDHL	26.3905533255922	2.38565651022864	0.000102133942551512	protein_coding	HGNC:13398	NSDHL	NAD(P) dependent steroid dehydrogenase-like [Source:HGNC Symbol;Acc:HGNC:13398]
ENSG00000152234	ATP5F1A	460.292166007091	2.3855166702217	2.11610912585489e-53	protein_coding	HGNC:823	ATP5F1A	ATP synthase F1 subunit alpha [Source:HGNC Symbol;Acc:HGNC:823]
ENSG00000109113	RAB34	149.660998653193	2.38545595470751	4.15584681625093e-22	protein_coding	HGNC:16519	RAB34	RAB34, member RAS oncogene family [Source:HGNC Symbol;Acc:HGNC:16519]
ENSG00000171425	ZNF581	18.0239997930669	2.38121156844121	0.000877983041211214	protein_coding	HGNC:25017	ZNF581	zinc finger protein 581 [Source:HGNC Symbol;Acc:HGNC:25017]
ENSG00000129911	KLF16	25.1162867387787	2.38086030507202	6.66017118248202e-05	protein_coding	HGNC:16857	KLF16	Kruppel like factor 16 [Source:HGNC Symbol;Acc:HGNC:16857]
ENSG00000115107	STEAP3	43.6468219154942	2.38073530349093	1.27898120447374e-07	protein_coding	HGNC:24592	STEAP3	STEAP3 metalloreductase [Source:HGNC Symbol;Acc:HGNC:24592]
ENSG00000160113	NR2F6	41.1587920577848	2.38066827103287	5.63875479633156e-07	protein_coding	HGNC:7977	NR2F6	nuclear receptor subfamily 2 group F member 6 [Source:HGNC Symbol;Acc:HGNC:7977]
ENSG00000079459	FDFT1	275.614361234947	2.37999565041025	3.11300873408775e-39	protein_coding	HGNC:3629	FDFT1	farnesyl-diphosphate farnesyltransferase 1 [Source:HGNC Symbol;Acc:HGNC:3629]
ENSG00000156804	FBXO32	153.009931849768	2.37813998782342	2.68165080161214e-22	protein_coding	HGNC:16731	FBXO32	F-box protein 32 [Source:HGNC Symbol;Acc:HGNC:16731]
ENSG00000090006	LTBP4	243.100366835628	2.37793305988288	1.52685112742717e-28	protein_coding	HGNC:6717	LTBP4	latent transforming growth factor beta binding protein 4 [Source:HGNC Symbol;Acc:HGNC:6717]
ENSG00000133597	ADCK2	29.9132395508356	2.37792840614008	1.92626734650973e-05	protein_coding	HGNC:19039	ADCK2	aarF domain containing kinase 2 [Source:HGNC Symbol;Acc:HGNC:19039]
ENSG00000176641	RNF152	258.178654937829	2.37756950682007	4.01515572293646e-30	protein_coding	HGNC:26811	RNF152	ring finger protein 152 [Source:HGNC Symbol;Acc:HGNC:26811]
ENSG00000121057	AKAP1	43.6980629322234	2.37482064670133	2.03195500791206e-07	protein_coding	HGNC:367	AKAP1	A-kinase anchoring protein 1 [Source:HGNC Symbol;Acc:HGNC:367]
ENSG00000117408	IPO13	89.6541759673021	2.37371422187826	2.02403953921747e-14	protein_coding	HGNC:16853	IPO13	importin 13 [Source:HGNC Symbol;Acc:HGNC:16853]
ENSG00000163069	SGCB	164.893677200875	2.37356661835401	2.61702106631356e-24	protein_coding	HGNC:10806	SGCB	sarcoglycan beta [Source:HGNC Symbol;Acc:HGNC:10806]
ENSG00000102181	CD99L2	107.959215764535	2.37119858578846	5.89324804494988e-17	protein_coding	HGNC:18237	CD99L2	CD99 molecule like 2 [Source:HGNC Symbol;Acc:HGNC:18237]
ENSG00000120053	GOT1	45.6845612463841	2.37060956830585	4.68731687544169e-08	protein_coding	HGNC:4432	GOT1	glutamic-oxaloacetic transaminase 1 [Source:HGNC Symbol;Acc:HGNC:4432]
ENSG00000120885	CLU	352.028721739946	2.36888033377821	1.01295769342304e-48	protein_coding	HGNC:2095	CLU	clusterin [Source:HGNC Symbol;Acc:HGNC:2095]
ENSG00000146083	RNF44	32.6319873226233	2.36733591024734	9.59516558876259e-06	protein_coding	HGNC:19180	RNF44	ring finger protein 44 [Source:HGNC Symbol;Acc:HGNC:19180]
ENSG00000147650	LRP12	53.0766316753632	2.36679747316844	2.60263446931686e-08	protein_coding	HGNC:31708	LRP12	LDL receptor related protein 12 [Source:HGNC Symbol;Acc:HGNC:31708]
ENSG00000172348	RCAN2	74.8237948607926	2.36653095623833	1.45705598066418e-11	protein_coding	HGNC:3041	RCAN2	regulator of calcineurin 2 [Source:HGNC Symbol;Acc:HGNC:3041]
ENSG00000166821	PEX11A	9.74061099882406	2.36653004940415	0.00877414994154495	protein_coding	HGNC:8852	PEX11A	peroxisomal biogenesis factor 11 alpha [Source:HGNC Symbol;Acc:HGNC:8852]
ENSG00000167191	GPRC5B	2.97083439862378	2.36567808071666	0.0259839679776902	protein_coding	HGNC:13308	GPRC5B	G protein-coupled receptor class C group 5 member B [Source:HGNC Symbol;Acc:HGNC:13308]
ENSG00000186111	PIP5K1C	196.252546494492	2.36303030417359	5.75085682437829e-27	protein_coding	HGNC:8996	PIP5K1C	phosphatidylinositol-4-phosphate 5-kinase type 1 gamma [Source:HGNC Symbol;Acc:HGNC:8996]
ENSG00000219607	PPP1R3G	16.5437122284209	2.36285143376808	0.00088586223868807	protein_coding	HGNC:14945	PPP1R3G	protein phosphatase 1 regulatory subunit 3G [Source:HGNC Symbol;Acc:HGNC:14945]
ENSG00000110002	VWA5A	10.555646920082	2.36247910947038	0.00806313246246427	protein_coding	HGNC:6658	VWA5A	von Willebrand factor A domain containing 5A [Source:HGNC Symbol;Acc:HGNC:6658]
ENSG00000138413	IDH1	93.9201816998889	2.36058462414262	1.29570580144328e-14	protein_coding	HGNC:5382	IDH1	isocitrate dehydrogenase (NADP(+)) 1, cytosolic [Source:HGNC Symbol;Acc:HGNC:5382]
ENSG00000196453	ZNF777	20.0287193156964	2.35951535425007	0.000374152453051689	protein_coding	HGNC:22213	ZNF777	zinc finger protein 777 [Source:HGNC Symbol;Acc:HGNC:22213]
ENSG00000164116	GUCY1A1	9.63786000910776	2.35919733604655	0.00884866653937761	protein_coding	HGNC:4685	GUCY1A1	guanylate cyclase 1 soluble subunit alpha 1 [Source:HGNC Symbol;Acc:HGNC:4685]
ENSG00000168802	CHTF8	73.0103824006316	2.35664831597107	1.27863455574145e-11	protein_coding	HGNC:24353	CHTF8	chromosome transmission fidelity factor 8 [Source:HGNC Symbol;Acc:HGNC:24353]
ENSG00000161921	CXCL16	13.1658602986716	2.35570361408371	0.00365203531719369	protein_coding	HGNC:16642	CXCL16	C-X-C motif chemokine ligand 16 [Source:HGNC Symbol;Acc:HGNC:16642]
ENSG00000175274	TP53I11	470.553729652777	2.35404561139319	9.19053747506989e-49	protein_coding	HGNC:16842	TP53I11	tumor protein p53 inducible protein 11 [Source:HGNC Symbol;Acc:HGNC:16842]
ENSG00000148411	NACC2	133.357103317612	2.35404448870798	2.98607432610739e-20	protein_coding	HGNC:23846	NACC2	NACC family member 2 [Source:HGNC Symbol;Acc:HGNC:23846]
ENSG00000172336	POP7	17.237282724491	2.3531519229315	0.000833577286686618	protein_coding	HGNC:19949	POP7	POP7 homolog, ribonuclease P/MRP subunit [Source:HGNC Symbol;Acc:HGNC:19949]
ENSG00000108823	SGCA	89.2733643989374	2.35080236217033	8.89505387327659e-14	protein_coding	HGNC:10805	SGCA	sarcoglycan alpha [Source:HGNC Symbol;Acc:HGNC:10805]
ENSG00000186470	BTN3A2	55.0362532743007	2.35019358135224	2.54890911153439e-09	protein_coding	HGNC:1139	BTN3A2	butyrophilin subfamily 3 member A2 [Source:HGNC Symbol;Acc:HGNC:1139]
ENSG00000124942	AHNAK	10162.2613372484	2.34929235561197	0	protein_coding	HGNC:347	AHNAK	AHNAK nucleoprotein [Source:HGNC Symbol;Acc:HGNC:347]
ENSG00000005238	FAM214B	71.255546982415	2.34825096182369	1.52429654720584e-11	protein_coding	HGNC:25666	FAM214B	family with sequence similarity 214 member B [Source:HGNC Symbol;Acc:HGNC:25666]
ENSG00000104660	LEPROTL1	47.7135482714479	2.34652080944278	2.2624110616283e-08	protein_coding	HGNC:6555	LEPROTL1	leptin receptor overlapping transcript like 1 [Source:HGNC Symbol;Acc:HGNC:6555]
ENSG00000146966	DENND2A	26.8781588992749	2.34595576055012	2.99122149830068e-05	protein_coding	HGNC:22212	DENND2A	DENN domain containing 2A [Source:HGNC Symbol;Acc:HGNC:22212]
ENSG00000134871	COL4A2	8354.66925789441	2.3457627462862	2.60019239600021e-292	protein_coding	HGNC:2203	COL4A2	collagen type IV alpha 2 chain [Source:HGNC Symbol;Acc:HGNC:2203]
ENSG00000184840	TMED9	164.475835262642	2.34330376924159	1.05817692018497e-24	protein_coding	HGNC:24878	TMED9	transmembrane p24 trafficking protein 9 [Source:HGNC Symbol;Acc:HGNC:24878]
ENSG00000151348	EXT2	168.3331824603	2.34313938565698	6.24238929665882e-23	protein_coding	HGNC:3513	EXT2	exostosin glycosyltransferase 2 [Source:HGNC Symbol;Acc:HGNC:3513]
ENSG00000170043	TRAPPC1	62.0635556785016	2.34308055111989	2.64663772206396e-08	protein_coding	HGNC:19894	TRAPPC1	trafficking protein particle complex 1 [Source:HGNC Symbol;Acc:HGNC:19894]
ENSG00000084731	KIF3C	48.44338684217	2.34298834995111	2.40405714257015e-08	protein_coding	HGNC:6321	KIF3C	kinesin family member 3C [Source:HGNC Symbol;Acc:HGNC:6321]
ENSG00000148053	NTRK2	172.869938274148	2.34094831071892	6.04040270512764e-22	protein_coding	HGNC:8032	NTRK2	neurotrophic receptor tyrosine kinase 2 [Source:HGNC Symbol;Acc:HGNC:8032]
ENSG00000082641	NFE2L1	720.463573029487	2.34076368015101	5.73317545245844e-82	protein_coding	HGNC:7781	NFE2L1	nuclear factor, erythroid 2 like 1 [Source:HGNC Symbol;Acc:HGNC:7781]
ENSG00000103653	CSK	45.5509039495987	2.33944632951031	9.58187762794263e-08	protein_coding	HGNC:2444	CSK	C-terminal Src kinase [Source:HGNC Symbol;Acc:HGNC:2444]
ENSG00000175283	DOLK	19.9743051594757	2.33898010019648	0.000276391519315262	protein_coding	HGNC:23406	DOLK	dolichol kinase [Source:HGNC Symbol;Acc:HGNC:23406]
ENSG00000185585	OLFML2A	657.744877517526	2.33777502609868	9.31297372057715e-63	protein_coding	HGNC:27270	OLFML2A	olfactomedin like 2A [Source:HGNC Symbol;Acc:HGNC:27270]
ENSG00000120256	LRP11	75.9267797345054	2.33748484610939	2.5474280024369e-12	protein_coding	HGNC:16936	LRP11	LDL receptor related protein 11 [Source:HGNC Symbol;Acc:HGNC:16936]
ENSG00000102144	PGK1	656.538118490503	2.33600445938715	3.07876181832047e-72	protein_coding	HGNC:8896	PGK1	phosphoglycerate kinase 1 [Source:HGNC Symbol;Acc:HGNC:8896]
ENSG00000215712	TMEM242	17.0263246327238	2.3356448175747	0.000920980330768647	protein_coding	HGNC:17206	TMEM242	transmembrane protein 242 [Source:HGNC Symbol;Acc:HGNC:17206]
ENSG00000250602	AC093535.1	9.91241173702115	2.33420342161373	0.00895257058665417	antisense			novel transcript, antisense to GRAMD3
ENSG00000085719	CPNE3	169.470973586727	2.33389617199512	4.33356254976559e-25	protein_coding	HGNC:2316	CPNE3	copine 3 [Source:HGNC Symbol;Acc:HGNC:2316]
ENSG00000147400	CETN2	42.4726966284086	2.33377621387156	2.25956760009683e-07	protein_coding	HGNC:1867	CETN2	centrin 2 [Source:HGNC Symbol;Acc:HGNC:1867]
ENSG00000280304	AC104260.2	16.3122780223073	2.33189666044697	0.000994567434761745	TEC (To be Experimentally Confirmed)			TEC (To be Experimentally Confirmed)
ENSG00000122378	PRXL2A	23.8956900437953	2.32869094047539	0.000104436560188631	protein_coding	HGNC:28651	PRXL2A	peroxiredoxin like 2A [Source:HGNC Symbol;Acc:HGNC:28651]
ENSG00000134533	RERG	16.7215908527727	2.32659705320316	0.00168859321447305	protein_coding	HGNC:15980	RERG	RAS like estrogen regulated growth inhibitor [Source:HGNC Symbol;Acc:HGNC:15980]
ENSG00000021300	PLEKHB1	2.91557616438638	2.32656673036921	0.0269594816456799	protein_coding	HGNC:19079	PLEKHB1	pleckstrin homology domain containing B1 [Source:HGNC Symbol;Acc:HGNC:19079]
ENSG00000118655	DCLRE1B	12.9306685334737	2.32559915936369	0.00333872893075569	protein_coding	HGNC:17641	DCLRE1B	DNA cross-link repair 1B [Source:HGNC Symbol;Acc:HGNC:17641]
ENSG00000170266	GLB1	82.2632977906085	2.32467319688441	3.94421735267291e-13	protein_coding	HGNC:4298	GLB1	galactosidase beta 1 [Source:HGNC Symbol;Acc:HGNC:4298]
ENSG00000180964	TCEAL8	84.5704616653856	2.32405371369869	5.07201504659361e-13	protein_coding	HGNC:28683	TCEAL8	transcription elongation factor A like 8 [Source:HGNC Symbol;Acc:HGNC:28683]
ENSG00000134970	TMED7	162.351891279574	2.32353524727813	6.23653260777127e-22	protein_coding	HGNC:24253	TMED7	transmembrane p24 trafficking protein 7 [Source:HGNC Symbol;Acc:HGNC:24253]
ENSG00000136193	SCRN1	204.253895506933	2.3230637952474	4.6737836958404e-29	protein_coding	HGNC:22192	SCRN1	secernin 1 [Source:HGNC Symbol;Acc:HGNC:22192]
ENSG00000132429	POPDC3	2.86517606293999	2.32213552216537	0.026489416392589	protein_coding	HGNC:17649	POPDC3	popeye domain containing 3 [Source:HGNC Symbol;Acc:HGNC:17649]
ENSG00000250479	CHCHD10	30.3517340719715	2.32198596664628	1.73854586962946e-05	protein_coding	HGNC:15559	CHCHD10	coiled-coil-helix-coiled-coil-helix domain containing 10 [Source:HGNC Symbol;Acc:HGNC:15559]
ENSG00000162433	AK4	97.1071893749748	2.32006443630849	3.36758465527415e-14	protein_coding	HGNC:363	AK4	adenylate kinase 4 [Source:HGNC Symbol;Acc:HGNC:363]
ENSG00000166454	ATMIN	102.677745674767	2.31986575634854	4.56425117976081e-16	protein_coding	HGNC:29034	ATMIN	ATM interactor [Source:HGNC Symbol;Acc:HGNC:29034]
ENSG00000233913	RPL10P9	6.29227722843446	2.31907667647003	0.0187165934564977	processed_pseudogene	HGNC:35579	RPL10P9	ribosomal protein L10 pseudogene 9 [Source:HGNC Symbol;Acc:HGNC:35579]
ENSG00000130717	UCK1	34.2222706519018	2.31733242520809	3.0022866935746e-06	protein_coding	HGNC:14859	UCK1	uridine-cytidine kinase 1 [Source:HGNC Symbol;Acc:HGNC:14859]
ENSG00000148450	MSRB2	16.048181954778	2.31674745848904	0.00151681256914989	protein_coding	HGNC:17061	MSRB2	methionine sulfoxide reductase B2 [Source:HGNC Symbol;Acc:HGNC:17061]
ENSG00000155850	SLC26A2	95.2142364205935	2.31665400068543	6.95832660185335e-13	protein_coding	HGNC:10994	SLC26A2	solute carrier family 26 member 2 [Source:HGNC Symbol;Acc:HGNC:10994]
ENSG00000171302	CANT1	51.4911474897452	2.31503805098077	1.21642674437087e-08	protein_coding	HGNC:19721	CANT1	calcium activated nucleotidase 1 [Source:HGNC Symbol;Acc:HGNC:19721]
ENSG00000141569	TRIM65	32.99943134548	2.31159673804857	3.25652527047246e-06	protein_coding	HGNC:27316	TRIM65	tripartite motif containing 65 [Source:HGNC Symbol;Acc:HGNC:27316]
ENSG00000143162	CREG1	40.1271444205043	2.31117363573085	3.89327811483813e-07	protein_coding	HGNC:2351	CREG1	cellular repressor of E1A stimulated genes 1 [Source:HGNC Symbol;Acc:HGNC:2351]
ENSG00000130707	ASS1	285.588662508365	2.31114917315183	1.18448087331915e-22	protein_coding	HGNC:758	ASS1	argininosuccinate synthase 1 [Source:HGNC Symbol;Acc:HGNC:758]
ENSG00000136156	ITM2B	607.820313326208	2.31102799922137	6.29464460126611e-85	protein_coding	HGNC:6174	ITM2B	integral membrane protein 2B [Source:HGNC Symbol;Acc:HGNC:6174]
ENSG00000233426	EIF3FP3	2.86648024103784	2.31094047112448	0.0277454934816429	processed_pseudogene	HGNC:37625	EIF3FP3	eukaryotic translation initiation factor 3 subunit F pseudogene 3 [Source:HGNC Symbol;Acc:HGNC:37625]
ENSG00000099785	MARCH2	51.6025148040926	2.31061390663202	1.09582585511508e-08	protein_coding	HGNC:28038	MARCH2	membrane associated ring-CH-type finger 2 [Source:HGNC Symbol;Acc:HGNC:28038]
ENSG00000134824	FADS2	764.947825308089	2.30949981244597	5.63910060341455e-101	protein_coding	HGNC:3575	FADS2	fatty acid desaturase 2 [Source:HGNC Symbol;Acc:HGNC:3575]
ENSG00000132481	TRIM47	20.0312609169066	2.30712622997597	0.000358706541333173	protein_coding	HGNC:19020	TRIM47	tripartite motif containing 47 [Source:HGNC Symbol;Acc:HGNC:19020]
ENSG00000139324	TMTC3	155.779942642904	2.30453687009811	2.05522451387596e-22	protein_coding	HGNC:26899	TMTC3	transmembrane and tetratricopeptide repeat containing 3 [Source:HGNC Symbol;Acc:HGNC:26899]
ENSG00000120727	PAIP2	63.8145809341374	2.30407765021306	3.54840860080749e-10	protein_coding	HGNC:17970	PAIP2	poly(A) binding protein interacting protein 2 [Source:HGNC Symbol;Acc:HGNC:17970]
ENSG00000068001	HYAL2	23.1018985658167	2.30348225626945	0.000106458243016654	protein_coding	HGNC:5321	HYAL2	hyaluronidase 2 [Source:HGNC Symbol;Acc:HGNC:5321]
ENSG00000184743	ATL3	506.337154234008	2.30194989876921	1.66970189949515e-67	protein_coding	HGNC:24526	ATL3	atlastin GTPase 3 [Source:HGNC Symbol;Acc:HGNC:24526]
ENSG00000092096	SLC22A17	57.4218451724531	2.30193189107709	2.16638228305815e-09	protein_coding	HGNC:23095	SLC22A17	solute carrier family 22 member 17 [Source:HGNC Symbol;Acc:HGNC:23095]
ENSG00000104946	TBC1D17	61.9737752705993	2.3007189818995	6.61035007615739e-10	protein_coding	HGNC:25699	TBC1D17	TBC1 domain family member 17 [Source:HGNC Symbol;Acc:HGNC:25699]
ENSG00000101417	PXMP4	19.4477835212738	2.30057563822815	0.000357304148809184	protein_coding	HGNC:15920	PXMP4	peroxisomal membrane protein 4 [Source:HGNC Symbol;Acc:HGNC:15920]
ENSG00000138757	G3BP2	288.344843456622	2.29772257105126	4.73745078440568e-39	protein_coding	HGNC:30291	G3BP2	G3BP stress granule assembly factor 2 [Source:HGNC Symbol;Acc:HGNC:30291]
ENSG00000160685	ZBTB7B	73.1317939311603	2.2970794800717	1.61692807648684e-11	protein_coding	HGNC:18668	ZBTB7B	zinc finger and BTB domain containing 7B [Source:HGNC Symbol;Acc:HGNC:18668]
ENSG00000161671	EMC10	120.704804304292	2.29665936710898	4.39368394998266e-18	protein_coding	HGNC:27609	EMC10	ER membrane protein complex subunit 10 [Source:HGNC Symbol;Acc:HGNC:27609]
ENSG00000205309	NT5M	3.11392254174235	2.29396937453095	0.0299093874124594	protein_coding	HGNC:15769	NT5M	5`,3`-nucleotidase, mitochondrial [Source:HGNC Symbol;Acc:HGNC:15769]
ENSG00000223749	MIR503HG	9.60730904957902	2.29366613026911	0.0100598363612191	lincRNA	HGNC:28258	MIR503HG	MIR503 host gene [Source:HGNC Symbol;Acc:HGNC:28258]
ENSG00000102178	UBL4A	19.5385658695085	2.29349001104512	0.000371988953572413	protein_coding	HGNC:12505	UBL4A	ubiquitin like 4A [Source:HGNC Symbol;Acc:HGNC:12505]
ENSG00000133985	TTC9	36.5064358307877	2.29346068517971	1.44064121325358e-06	protein_coding	HGNC:20267	TTC9	tetratricopeptide repeat domain 9 [Source:HGNC Symbol;Acc:HGNC:20267]
ENSG00000103512	NOMO1	151.903993078889	2.29306023160888	3.00009165282663e-21	protein_coding	HGNC:30060	NOMO1	NODAL modulator 1 [Source:HGNC Symbol;Acc:HGNC:30060]
ENSG00000095370	SH2D3C	2.85907334187971	2.29224136417371	0.0287342348541482	protein_coding	HGNC:16884	SH2D3C	SH2 domain containing 3C [Source:HGNC Symbol;Acc:HGNC:16884]
ENSG00000159784	FAM131B	16.7868762500745	2.29217512717734	0.00116272962369503	protein_coding	HGNC:22202	FAM131B	family with sequence similarity 131 member B [Source:HGNC Symbol;Acc:HGNC:22202]
ENSG00000136295	TTYH3	123.832124585824	2.29175201998938	1.0819881724295e-16	protein_coding	HGNC:22222	TTYH3	tweety family member 3 [Source:HGNC Symbol;Acc:HGNC:22222]
ENSG00000137509	PRCP	117.126940232312	2.29050369719195	5.16942176246914e-17	protein_coding	HGNC:9344	PRCP	prolylcarboxypeptidase [Source:HGNC Symbol;Acc:HGNC:9344]
ENSG00000151632	AKR1C2	33.6654329470158	2.28998882932728	4.97407078258709e-06	protein_coding	HGNC:385	AKR1C2	aldo-keto reductase family 1 member C2 [Source:HGNC Symbol;Acc:HGNC:385]
ENSG00000250317	SMIM20	12.4906384933157	2.28852958434936	0.00410127617233314	protein_coding	HGNC:37260	SMIM20	small integral membrane protein 20 [Source:HGNC Symbol;Acc:HGNC:37260]
ENSG00000198856	OSTC	161.409707864339	2.28828342951033	5.45068137525125e-21	protein_coding	HGNC:24448	OSTC	oligosaccharyltransferase complex non-catalytic subunit [Source:HGNC Symbol;Acc:HGNC:24448]
ENSG00000144120	TMEM177	2.98209424224686	2.28782793742332	0.0300835436473652	protein_coding	HGNC:28143	TMEM177	transmembrane protein 177 [Source:HGNC Symbol;Acc:HGNC:28143]
ENSG00000163453	IGFBP7	1713.04100534242	2.28724620142699	1.49862642845002e-100	protein_coding	HGNC:5476	IGFBP7	insulin like growth factor binding protein 7 [Source:HGNC Symbol;Acc:HGNC:5476]
ENSG00000165633	VSTM4	55.2870818975599	2.28549789046692	8.89149205958883e-09	protein_coding	HGNC:26470	VSTM4	V-set and transmembrane domain containing 4 [Source:HGNC Symbol;Acc:HGNC:26470]
ENSG00000175155	YPEL2	25.9079407850945	2.28507521543912	4.16387075101294e-05	protein_coding	HGNC:18326	YPEL2	yippee like 2 [Source:HGNC Symbol;Acc:HGNC:18326]
ENSG00000015532	XYLT2	68.0967897006282	2.28275984074183	6.34642356057937e-11	protein_coding	HGNC:15517	XYLT2	xylosyltransferase 2 [Source:HGNC Symbol;Acc:HGNC:15517]
ENSG00000169071	ROR2	67.709522956131	2.28249785919209	1.00745759289934e-10	protein_coding	HGNC:10257	ROR2	receptor tyrosine kinase like orphan receptor 2 [Source:HGNC Symbol;Acc:HGNC:10257]
ENSG00000084090	STARD7	154.662230565555	2.2817578169686	8.83763370771468e-23	protein_coding	HGNC:18063	STARD7	StAR related lipid transfer domain containing 7 [Source:HGNC Symbol;Acc:HGNC:18063]
ENSG00000173950	XXYLT1	36.3732681903982	2.28144275011742	1.78549016701318e-06	protein_coding	HGNC:26639	XXYLT1	xyloside xylosyltransferase 1 [Source:HGNC Symbol;Acc:HGNC:26639]
ENSG00000173621	LRFN4	16.3982363704905	2.28085370366677	0.00128950482619018	protein_coding	HGNC:28456	LRFN4	leucine rich repeat and fibronectin type III domain containing 4 [Source:HGNC Symbol;Acc:HGNC:28456]
ENSG00000186187	ZNRF1	26.3354577282819	2.27979859577404	5.17417700991e-05	protein_coding	HGNC:18452	ZNRF1	zinc and ring finger 1 [Source:HGNC Symbol;Acc:HGNC:18452]
ENSG00000162430	SELENON	135.391917703596	2.27864567157359	4.32100678800649e-19	protein_coding	HGNC:15999	SELENON	selenoprotein N [Source:HGNC Symbol;Acc:HGNC:15999]
ENSG00000174282	ZBTB4	253.248457629944	2.27848073120132	3.10649134232337e-36	protein_coding	HGNC:23847	ZBTB4	zinc finger and BTB domain containing 4 [Source:HGNC Symbol;Acc:HGNC:23847]
ENSG00000137834	SMAD6	56.1818629369138	2.27829537821317	1.40113961846152e-08	protein_coding	HGNC:6772	SMAD6	SMAD family member 6 [Source:HGNC Symbol;Acc:HGNC:6772]
ENSG00000179163	FUCA1	22.9240624355466	2.27795490493983	0.000132594557073212	protein_coding	HGNC:4006	FUCA1	alpha-L-fucosidase 1 [Source:HGNC Symbol;Acc:HGNC:4006]
ENSG00000189129	PLAC9	114.108721120519	2.2777506488693	2.50307089095195e-16	protein_coding	HGNC:19255	PLAC9	placenta specific 9 [Source:HGNC Symbol;Acc:HGNC:19255]
ENSG00000225383	SFTA1P	95.9275763939375	2.27705726840576	8.88443492478062e-15	lincRNA	HGNC:18383	SFTA1P	surfactant associated 1, pseudogene [Source:HGNC Symbol;Acc:HGNC:18383]
ENSG00000140557	ST8SIA2	12.5724610665171	2.27695929095757	0.00458504077419515	protein_coding	HGNC:10870	ST8SIA2	ST8 alpha-N-acetyl-neuraminide alpha-2,8-sialyltransferase 2 [Source:HGNC Symbol;Acc:HGNC:10870]
ENSG00000227500	SCAMP4	58.0196814061753	2.27273053527101	2.81610878807234e-09	protein_coding	HGNC:30385	SCAMP4	secretory carrier membrane protein 4 [Source:HGNC Symbol;Acc:HGNC:30385]
ENSG00000105379	ETFB	30.8036614327728	2.27157659632095	1.61768385591239e-05	protein_coding	HGNC:3482	ETFB	electron transfer flavoprotein subunit beta [Source:HGNC Symbol;Acc:HGNC:3482]
ENSG00000153879	CEBPG	89.7067067223168	2.27119294605593	1.05275069110461e-13	protein_coding	HGNC:1837	CEBPG	CCAAT enhancer binding protein gamma [Source:HGNC Symbol;Acc:HGNC:1837]
ENSG00000079999	KEAP1	68.6685462853911	2.27090927178285	5.01946045901199e-10	protein_coding	HGNC:23177	KEAP1	kelch like ECH associated protein 1 [Source:HGNC Symbol;Acc:HGNC:23177]
ENSG00000159228	CBR1	51.2967447828171	2.2705087344485	3.35130239042395e-08	protein_coding	HGNC:1548	CBR1	carbonyl reductase 1 [Source:HGNC Symbol;Acc:HGNC:1548]
ENSG00000185896	LAMP1	438.281201242886	2.26963461835027	8.8619408624938e-49	protein_coding	HGNC:6499	LAMP1	lysosomal associated membrane protein 1 [Source:HGNC Symbol;Acc:HGNC:6499]
ENSG00000078114	NEBL	6.3456691005824	2.26907891355533	0.020901965972579	protein_coding	HGNC:16932	NEBL	nebulette [Source:HGNC Symbol;Acc:HGNC:16932]
ENSG00000074590	NUAK1	67.6644117909358	2.26882638257813	2.17727477431385e-10	protein_coding	HGNC:14311	NUAK1	NUAK family kinase 1 [Source:HGNC Symbol;Acc:HGNC:14311]
ENSG00000111670	GNPTAB	107.864484784203	2.2671677331437	5.40523657480841e-16	protein_coding	HGNC:29670	GNPTAB	N-acetylglucosamine-1-phosphate transferase subunits alpha and beta [Source:HGNC Symbol;Acc:HGNC:29670]
ENSG00000040633	PHF23	47.0133223448608	2.26612243436504	1.59003470855518e-07	protein_coding	HGNC:28428	PHF23	PHD finger protein 23 [Source:HGNC Symbol;Acc:HGNC:28428]
ENSG00000148175	STOM	298.476485556476	2.26544033078646	2.37138950739873e-41	protein_coding	HGNC:3383	STOM	stomatin [Source:HGNC Symbol;Acc:HGNC:3383]
ENSG00000002586	CD99	323.832285696435	2.26447279141293	2.12335966808522e-44	protein_coding	HGNC:7082	CD99	CD99 molecule (Xg blood group) [Source:HGNC Symbol;Acc:HGNC:7082]
ENSG00000162607	USP1	58.518830589077	2.26376261886133	2.73271777899007e-09	protein_coding	HGNC:12607	USP1	ubiquitin specific peptidase 1 [Source:HGNC Symbol;Acc:HGNC:12607]
ENSG00000104853	CLPTM1	133.386515170629	2.26371071271493	5.93346723318383e-18	protein_coding	HGNC:2087	CLPTM1	CLPTM1, transmembrane protein [Source:HGNC Symbol;Acc:HGNC:2087]
ENSG00000167617	CDC42EP5	9.52161903547004	2.26369032992802	0.0105882889415675	protein_coding	HGNC:17408	CDC42EP5	CDC42 effector protein 5 [Source:HGNC Symbol;Acc:HGNC:17408]
ENSG00000140526	ABHD2	148.412299356681	2.26368853655671	1.06273820387979e-21	protein_coding	HGNC:18717	ABHD2	abhydrolase domain containing 2 [Source:HGNC Symbol;Acc:HGNC:18717]
ENSG00000197903	HIST1H2BK	41.48468754579	2.2632789753367	1.7210482403968e-06	protein_coding	HGNC:13954	HIST1H2BK	histone cluster 1 H2B family member k [Source:HGNC Symbol;Acc:HGNC:13954]
ENSG00000136720	HS6ST1	65.6769027769449	2.2632267331883	3.41163728884533e-10	protein_coding	HGNC:5201	HS6ST1	heparan sulfate 6-O-sulfotransferase 1 [Source:HGNC Symbol;Acc:HGNC:5201]
ENSG00000166681	BEX3	155.22933028372	2.26298208684575	1.42280195127434e-22	protein_coding	HGNC:13388	BEX3	brain expressed X-linked 3 [Source:HGNC Symbol;Acc:HGNC:13388]
ENSG00000182973	CNOT10	42.8266657965422	2.2600512019611	2.77504964357666e-07	protein_coding	HGNC:23817	CNOT10	CCR4-NOT transcription complex subunit 10 [Source:HGNC Symbol;Acc:HGNC:23817]
ENSG00000120149	MSX2	10.0756605417232	2.25952178523605	0.0105271102439552	protein_coding	HGNC:7392	MSX2	msh homeobox 2 [Source:HGNC Symbol;Acc:HGNC:7392]
ENSG00000136868	SLC31A1	115.278342873135	2.25662868494082	2.54206735016218e-17	protein_coding	HGNC:11016	SLC31A1	solute carrier family 31 member 1 [Source:HGNC Symbol;Acc:HGNC:11016]
ENSG00000006007	GDE1	81.2865612582079	2.25458165393764	1.68298263726854e-12	protein_coding	HGNC:29644	GDE1	glycerophosphodiester phosphodiesterase 1 [Source:HGNC Symbol;Acc:HGNC:29644]
ENSG00000215114	UBXN2B	51.3807855404245	2.25412578613648	2.45218683853041e-08	protein_coding	HGNC:27035	UBXN2B	UBX domain protein 2B [Source:HGNC Symbol;Acc:HGNC:27035]
ENSG00000152642	GPD1L	35.6161703571125	2.25298722963014	4.11177577674555e-06	protein_coding	HGNC:28956	GPD1L	glycerol-3-phosphate dehydrogenase 1 like [Source:HGNC Symbol;Acc:HGNC:28956]
ENSG00000169499	PLEKHA2	98.1101806333893	2.24993459456561	5.01900882358375e-15	protein_coding	HGNC:14336	PLEKHA2	pleckstrin homology domain containing A2 [Source:HGNC Symbol;Acc:HGNC:14336]
ENSG00000103381	CPPED1	111.09561991465	2.24739264036011	7.36710070699653e-16	protein_coding	HGNC:25632	CPPED1	calcineurin like phosphoesterase domain containing 1 [Source:HGNC Symbol;Acc:HGNC:25632]
ENSG00000093010	COMT	178.633858023468	2.24626303384698	2.25680675048142e-26	protein_coding	HGNC:2228	COMT	catechol-O-methyltransferase [Source:HGNC Symbol;Acc:HGNC:2228]
ENSG00000103066	PLA2G15	22.0870432502091	2.2461982039269	0.000169142085383537	protein_coding	HGNC:17163	PLA2G15	phospholipase A2 group XV [Source:HGNC Symbol;Acc:HGNC:17163]
ENSG00000076201	PTPN23	80.8279041195123	2.24438936944111	9.08035509161052e-12	protein_coding	HGNC:14406	PTPN23	protein tyrosine phosphatase, non-receptor type 23 [Source:HGNC Symbol;Acc:HGNC:14406]
ENSG00000117298	ECE1	524.839617983774	2.24268199685516	2.83446984360095e-57	protein_coding	HGNC:3146	ECE1	endothelin converting enzyme 1 [Source:HGNC Symbol;Acc:HGNC:3146]
ENSG00000003249	DBNDD1	19.922430074487	2.24245493135034	0.000458741050433712	protein_coding	HGNC:28455	DBNDD1	dysbindin domain containing 1 [Source:HGNC Symbol;Acc:HGNC:28455]
ENSG00000081177	EXD2	50.2680637614725	2.24148073935528	3.32957218892646e-08	protein_coding	HGNC:20217	EXD2	exonuclease 3`-5` domain containing 2 [Source:HGNC Symbol;Acc:HGNC:20217]
ENSG00000167244	IGF2	98.2648982402763	2.24026006536526	7.9929052642657e-14	protein_coding	HGNC:5466	IGF2	insulin like growth factor 2 [Source:HGNC Symbol;Acc:HGNC:5466]
ENSG00000111275	ALDH2	61.6481026793742	2.24024380077543	4.11370134793451e-09	protein_coding	HGNC:404	ALDH2	aldehyde dehydrogenase 2 family member [Source:HGNC Symbol;Acc:HGNC:404]
ENSG00000125991	ERGIC3	210.94561568489	2.24023334798687	2.93534310416687e-30	protein_coding	HGNC:15927	ERGIC3	ERGIC and golgi 3 [Source:HGNC Symbol;Acc:HGNC:15927]
ENSG00000198300	PEG3	22.6026957905793	2.23977617182458	0.000166278126245522	protein_coding	HGNC:8826	PEG3	paternally expressed 3 [Source:HGNC Symbol;Acc:HGNC:8826]
ENSG00000182752	PAPPA	551.397777602764	2.23972973498188	9.62962884147056e-61	protein_coding	HGNC:8602	PAPPA	pappalysin 1 [Source:HGNC Symbol;Acc:HGNC:8602]
ENSG00000131446	MGAT1	285.574569987495	2.23911848934639	1.47274600560939e-38	protein_coding	HGNC:7044	MGAT1	mannosyl (alpha-1,3-)-glycoprotein beta-1,2-N-acetylglucosaminyltransferase [Source:HGNC Symbol;Acc:HGNC:7044]
ENSG00000132205	EMILIN2	139.480294655049	2.23465978365677	7.80419199957006e-21	protein_coding	HGNC:19881	EMILIN2	elastin microfibril interfacer 2 [Source:HGNC Symbol;Acc:HGNC:19881]
ENSG00000109738	GLRB	12.371766927881	2.23459071615162	0.00559915025189507	protein_coding	HGNC:4329	GLRB	glycine receptor beta [Source:HGNC Symbol;Acc:HGNC:4329]
ENSG00000170430	MGMT	22.3113984810673	2.2330711179755	0.000166278126245522	protein_coding	HGNC:7059	MGMT	O-6-methylguanine-DNA methyltransferase [Source:HGNC Symbol;Acc:HGNC:7059]
ENSG00000131069	ACSS2	120.26274690712	2.23237387183806	2.2661430495796e-17	protein_coding	HGNC:15814	ACSS2	acyl-CoA synthetase short chain family member 2 [Source:HGNC Symbol;Acc:HGNC:15814]
ENSG00000159348	CYB5R1	37.6940677681829	2.2315753590124	2.38517603815926e-06	protein_coding	HGNC:13397	CYB5R1	cytochrome b5 reductase 1 [Source:HGNC Symbol;Acc:HGNC:13397]
ENSG00000180914	OXTR	658.213397305424	2.23121939453194	1.33308725350294e-73	protein_coding	HGNC:8529	OXTR	oxytocin receptor [Source:HGNC Symbol;Acc:HGNC:8529]
ENSG00000186150	UBL4B	36.0891022913853	2.23112124608672	2.21753393923923e-06	protein_coding	HGNC:32309	UBL4B	ubiquitin like 4B [Source:HGNC Symbol;Acc:HGNC:32309]
ENSG00000112837	TBX18	475.489433570908	2.23004091809971	8.11138091786294e-58	protein_coding	HGNC:11595	TBX18	T-box 18 [Source:HGNC Symbol;Acc:HGNC:11595]
ENSG00000160007	ARHGAP35	492.716654695518	2.22976370782897	2.72229337949179e-64	protein_coding	HGNC:4591	ARHGAP35	Rho GTPase activating protein 35 [Source:HGNC Symbol;Acc:HGNC:4591]
ENSG00000102007	PLP2	88.4589722505673	2.22961782922382	1.28998709567787e-13	protein_coding	HGNC:9087	PLP2	proteolipid protein 2 [Source:HGNC Symbol;Acc:HGNC:9087]
ENSG00000187800	PEAR1	138.787094639325	2.22939950381904	3.38982889023375e-19	protein_coding	HGNC:33631	PEAR1	platelet endothelial aggregation receptor 1 [Source:HGNC Symbol;Acc:HGNC:33631]
ENSG00000103174	NAGPA	19.2392079562821	2.22921412398165	0.000551601040689085	protein_coding	HGNC:17378	NAGPA	N-acetylglucosamine-1-phosphodiester alpha-N-acetylglucosaminidase [Source:HGNC Symbol;Acc:HGNC:17378]
ENSG00000110811	P3H3	144.568515465285	2.22910515005126	1.57069090861307e-19	protein_coding	HGNC:19318	P3H3	prolyl 3-hydroxylase 3 [Source:HGNC Symbol;Acc:HGNC:19318]
ENSG00000137414	FAM8A1	130.99852107247	2.22862884852126	1.00156608474201e-17	protein_coding	HGNC:16372	FAM8A1	family with sequence similarity 8 member A1 [Source:HGNC Symbol;Acc:HGNC:16372]
ENSG00000129422	MTUS1	43.3363196768831	2.22770263967847	2.87619484116562e-07	protein_coding	HGNC:29789	MTUS1	microtubule associated scaffold protein 1 [Source:HGNC Symbol;Acc:HGNC:29789]
ENSG00000102974	CTCF	57.3976145948876	2.22693920957229	4.43626596803583e-09	protein_coding	HGNC:13723	CTCF	CCCTC-binding factor [Source:HGNC Symbol;Acc:HGNC:13723]
ENSG00000132376	INPP5K	58.8746862222243	2.22408359126377	2.83726426122489e-09	protein_coding	HGNC:33882	INPP5K	inositol polyphosphate-5-phosphatase K [Source:HGNC Symbol;Acc:HGNC:33882]
ENSG00000166173	LARP6	186.560850096618	2.22280919441749	2.10054965432501e-26	protein_coding	HGNC:24012	LARP6	La ribonucleoprotein domain family member 6 [Source:HGNC Symbol;Acc:HGNC:24012]
ENSG00000124098	FAM210B	78.5931454646858	2.22060097640709	3.47599235624847e-12	protein_coding	HGNC:16102	FAM210B	family with sequence similarity 210 member B [Source:HGNC Symbol;Acc:HGNC:16102]
ENSG00000113361	CDH6	258.677686375602	2.22039848272545	6.6483021526787e-34	protein_coding	HGNC:1765	CDH6	cadherin 6 [Source:HGNC Symbol;Acc:HGNC:1765]
ENSG00000108828	VAT1	482.587684296664	2.21952090639964	4.17931338812463e-54	protein_coding	HGNC:16919	VAT1	vesicle amine transport 1 [Source:HGNC Symbol;Acc:HGNC:16919]
ENSG00000147364	FBXO25	51.6537418209403	2.21822325718692	4.10621320026746e-08	protein_coding	HGNC:13596	FBXO25	F-box protein 25 [Source:HGNC Symbol;Acc:HGNC:13596]
ENSG00000130508	PXDN	899.325742184109	2.21638598286061	2.85408788188665e-98	protein_coding	HGNC:14966	PXDN	peroxidasin [Source:HGNC Symbol;Acc:HGNC:14966]
ENSG00000186377	CYP4X1	2.85291103099085	2.21608388593648	0.0316323180536693	protein_coding	HGNC:20244	CYP4X1	cytochrome P450 family 4 subfamily X member 1 [Source:HGNC Symbol;Acc:HGNC:20244]
ENSG00000167797	CDK2AP2	29.4361033917253	2.21501877881146	2.5110578319514e-05	protein_coding	HGNC:30833	CDK2AP2	cyclin dependent kinase 2 associated protein 2 [Source:HGNC Symbol;Acc:HGNC:30833]
ENSG00000105655	ISYNA1	291.501359181592	2.21458754504683	4.23179494036514e-31	protein_coding	HGNC:29821	ISYNA1	inositol-3-phosphate synthase 1 [Source:HGNC Symbol;Acc:HGNC:29821]
ENSG00000204334	ERICH2	2.77923735105375	2.21453656968911	0.0311075934752615	protein_coding	HGNC:44395	ERICH2	glutamate rich 2 [Source:HGNC Symbol;Acc:HGNC:44395]
ENSG00000106025	TSPAN12	2.85721887692856	2.21414364159375	0.0324587328857135	protein_coding	HGNC:21641	TSPAN12	tetraspanin 12 [Source:HGNC Symbol;Acc:HGNC:21641]
ENSG00000126878	AIF1L	64.3008583992509	2.21331880122116	4.25058996728648e-10	protein_coding	HGNC:28904	AIF1L	allograft inflammatory factor 1 like [Source:HGNC Symbol;Acc:HGNC:28904]
ENSG00000116260	QSOX1	624.343371764547	2.21262888236004	1.44854930702663e-79	protein_coding	HGNC:9756	QSOX1	quiescin sulfhydryl oxidase 1 [Source:HGNC Symbol;Acc:HGNC:9756]
ENSG00000167972	ABCA3	93.5845841003198	2.21183951399638	7.4829754799568e-14	protein_coding	HGNC:33	ABCA3	ATP binding cassette subfamily A member 3 [Source:HGNC Symbol;Acc:HGNC:33]
ENSG00000158156	XKR8	9.2093607459513	2.21183316289409	0.0125733969111369	protein_coding	HGNC:25508	XKR8	XK related 8 [Source:HGNC Symbol;Acc:HGNC:25508]
ENSG00000130147	SH3BP4	157.41471704539	2.21166942501104	1.3291881978525e-22	protein_coding	HGNC:10826	SH3BP4	SH3 domain binding protein 4 [Source:HGNC Symbol;Acc:HGNC:10826]
ENSG00000181789	COPG1	404.070667033132	2.21048477131236	5.19231927167083e-55	protein_coding	HGNC:2236	COPG1	coatomer protein complex subunit gamma 1 [Source:HGNC Symbol;Acc:HGNC:2236]
ENSG00000068912	ERLEC1	128.822088738703	2.20880664239133	1.03753925772496e-18	protein_coding	HGNC:25222	ERLEC1	endoplasmic reticulum lectin 1 [Source:HGNC Symbol;Acc:HGNC:25222]
ENSG00000167965	MLST8	29.867063775027	2.2085028572841	4.69941414529085e-05	protein_coding	HGNC:24825	MLST8	MTOR associated protein, LST8 homolog [Source:HGNC Symbol;Acc:HGNC:24825]
ENSG00000153446	C16orf89	12.0923911999161	2.20711016735908	0.00660399740703601	protein_coding	HGNC:28687	C16orf89	chromosome 16 open reading frame 89 [Source:HGNC Symbol;Acc:HGNC:28687]
ENSG00000141424	SLC39A6	144.191486462591	2.20443687480571	4.1065413882972e-21	protein_coding	HGNC:18607	SLC39A6	solute carrier family 39 member 6 [Source:HGNC Symbol;Acc:HGNC:18607]
ENSG00000185883	ATP6V0C	2.78664425021188	2.20306294047796	0.0317588654435044	protein_coding	HGNC:855	ATP6V0C	ATPase H+ transporting V0 subunit c [Source:HGNC Symbol;Acc:HGNC:855]
ENSG00000162545	CAMK2N1	99.1210585846815	2.20181803234932	6.28382681369847e-14	protein_coding	HGNC:24190	CAMK2N1	calcium/calmodulin dependent protein kinase II inhibitor 1 [Source:HGNC Symbol;Acc:HGNC:24190]
ENSG00000167642	SPINT2	24.5808696740499	2.20121226930993	0.000123190230649792	protein_coding	HGNC:11247	SPINT2	serine peptidase inhibitor, Kunitz type 2 [Source:HGNC Symbol;Acc:HGNC:11247]
ENSG00000159423	ALDH4A1	25.9009349701908	2.20091469410459	9.06372049283704e-05	protein_coding	HGNC:406	ALDH4A1	aldehyde dehydrogenase 4 family member A1 [Source:HGNC Symbol;Acc:HGNC:406]
ENSG00000139173	TMEM117	19.6829790925335	2.20044227829578	0.000565307044287712	protein_coding	HGNC:25308	TMEM117	transmembrane protein 117 [Source:HGNC Symbol;Acc:HGNC:25308]
ENSG00000166189	HPS6	31.466984143762	2.19960061081593	1.02757809476727e-05	protein_coding	HGNC:18817	HPS6	HPS6, biogenesis of lysosomal organelles complex 2 subunit 3 [Source:HGNC Symbol;Acc:HGNC:18817]
ENSG00000177732	SOX12	43.4874375336089	2.19855537611939	2.55126598709099e-06	protein_coding	HGNC:11198	SOX12	SRY-box 12 [Source:HGNC Symbol;Acc:HGNC:11198]
ENSG00000159111	MRPL10	28.6396668255073	2.19854938311324	2.72879848394982e-05	protein_coding	HGNC:14055	MRPL10	mitochondrial ribosomal protein L10 [Source:HGNC Symbol;Acc:HGNC:14055]
ENSG00000130150	MOSPD2	67.6123893231297	2.19749570107494	1.2399825135683e-10	protein_coding	HGNC:28381	MOSPD2	motile sperm domain containing 2 [Source:HGNC Symbol;Acc:HGNC:28381]
ENSG00000132640	BTBD3	67.0709044123343	2.19717712097502	1.53164178347245e-09	protein_coding	HGNC:15854	BTBD3	BTB domain containing 3 [Source:HGNC Symbol;Acc:HGNC:15854]
ENSG00000156515	HK1	413.445591253393	2.19607685652945	2.96274214178173e-51	protein_coding	HGNC:4922	HK1	hexokinase 1 [Source:HGNC Symbol;Acc:HGNC:4922]
ENSG00000171552	BCL2L1	83.4800197123201	2.19413537325625	8.85587111955759e-13	protein_coding	HGNC:992	BCL2L1	BCL2 like 1 [Source:HGNC Symbol;Acc:HGNC:992]
ENSG00000119777	TMEM214	146.865712932367	2.19394727384307	6.07773235619013e-20	protein_coding	HGNC:25983	TMEM214	transmembrane protein 214 [Source:HGNC Symbol;Acc:HGNC:25983]
ENSG00000130176	CNN1	269.811954092179	2.19300058857244	5.53866556089048e-37	protein_coding	HGNC:2155	CNN1	calponin 1 [Source:HGNC Symbol;Acc:HGNC:2155]
ENSG00000012174	MBTPS2	54.7016880406681	2.19210792027545	8.53327847534885e-09	protein_coding	HGNC:15455	MBTPS2	membrane bound transcription factor peptidase, site 2 [Source:HGNC Symbol;Acc:HGNC:15455]
ENSG00000107731	UNC5B	109.00449467846	2.19199569382824	1.96063042481134e-13	protein_coding	HGNC:12568	UNC5B	unc-5 netrin receptor B [Source:HGNC Symbol;Acc:HGNC:12568]
ENSG00000278768	BACE1-AS	2.69920965297486	2.19181035962731	0.0320171957326957	processed_transcript	HGNC:37125	BACE1-AS	BACE1 antisense RNA [Source:HGNC Symbol;Acc:HGNC:37125]
ENSG00000116005	PCYOX1	359.765662086908	2.19084978144054	9.95306021389951e-49	protein_coding	HGNC:20588	PCYOX1	prenylcysteine oxidase 1 [Source:HGNC Symbol;Acc:HGNC:20588]
ENSG00000213699	SLC35F6	82.7967045043028	2.19056958515014	1.6564899815798e-12	protein_coding	HGNC:26055	SLC35F6	solute carrier family 35 member F6 [Source:HGNC Symbol;Acc:HGNC:26055]
ENSG00000071575	TRIB2	270.144998429189	2.19021416600253	1.45510493304325e-34	protein_coding	HGNC:30809	TRIB2	tribbles pseudokinase 2 [Source:HGNC Symbol;Acc:HGNC:30809]
ENSG00000109610	SOD3	35.3179300545853	2.19006318441316	7.26314410054879e-06	protein_coding	HGNC:11181	SOD3	superoxide dismutase 3 [Source:HGNC Symbol;Acc:HGNC:11181]
ENSG00000226137	BAIAP2-DT	19.041299384652	2.18995160054139	0.000646166858587298	lincRNA	HGNC:44342	BAIAP2-DT	BAIAP2 divergent transcript [Source:HGNC Symbol;Acc:HGNC:44342]
ENSG00000069966	GNB5	61.9177999925454	2.18944473123842	1.39517997472671e-09	protein_coding	HGNC:4401	GNB5	G protein subunit beta 5 [Source:HGNC Symbol;Acc:HGNC:4401]
ENSG00000105329	TGFB1	230.453795999346	2.1893930001228	2.48090459187955e-22	protein_coding	HGNC:11766	TGFB1	transforming growth factor beta 1 [Source:HGNC Symbol;Acc:HGNC:11766]
ENSG00000138336	TET1	83.8054785479641	2.18834129068521	2.78563951018936e-12	protein_coding	HGNC:29484	TET1	tet methylcytosine dioxygenase 1 [Source:HGNC Symbol;Acc:HGNC:29484]
ENSG00000108840	HDAC5	266.563172136495	2.18666025982906	1.4778121994066e-35	protein_coding	HGNC:14068	HDAC5	histone deacetylase 5 [Source:HGNC Symbol;Acc:HGNC:14068]
ENSG00000197965	MPZL1	316.938075009069	2.18638963914701	3.03128294710196e-41	protein_coding	HGNC:7226	MPZL1	myelin protein zero like 1 [Source:HGNC Symbol;Acc:HGNC:7226]
ENSG00000172270	BSG	526.915051167851	2.18633239613698	1.71954074278995e-59	protein_coding	HGNC:1116	BSG	basigin (Ok blood group) [Source:HGNC Symbol;Acc:HGNC:1116]
ENSG00000122863	CHST3	163.911445415152	2.18621396104061	3.04975125665558e-22	protein_coding	HGNC:1971	CHST3	carbohydrate sulfotransferase 3 [Source:HGNC Symbol;Acc:HGNC:1971]
ENSG00000196839	ADA	60.127126654257	2.18611083188147	1.24193584647002e-09	protein_coding	HGNC:186	ADA	adenosine deaminase [Source:HGNC Symbol;Acc:HGNC:186]
ENSG00000221823	PPP3R1	49.5193461197456	2.18561673860133	1.27898120447374e-07	protein_coding	HGNC:9317	PPP3R1	protein phosphatase 3 regulatory subunit B, alpha [Source:HGNC Symbol;Acc:HGNC:9317]
ENSG00000164916	FOXK1	244.652295263366	2.18540423947761	1.20673378839656e-32	protein_coding	HGNC:23480	FOXK1	forkhead box K1 [Source:HGNC Symbol;Acc:HGNC:23480]
ENSG00000050130	JKAMP	70.816490605596	2.18491449378412	6.45887575961831e-11	protein_coding	HGNC:20184	JKAMP	JNK1/MAPK8 associated membrane protein [Source:HGNC Symbol;Acc:HGNC:20184]
ENSG00000185630	PBX1	152.313490705926	2.18352982774707	5.90432718369482e-19	protein_coding	HGNC:8632	PBX1	PBX homeobox 1 [Source:HGNC Symbol;Acc:HGNC:8632]
ENSG00000261888	AC144831.1	40.952432340046	2.18323404671382	2.3139895183763e-06	lincRNA			novel transcript
ENSG00000171206	TRIM8	110.342938280384	2.18294075150383	5.38243175663562e-16	protein_coding	HGNC:15579	TRIM8	tripartite motif containing 8 [Source:HGNC Symbol;Acc:HGNC:15579]
ENSG00000198824	CHAMP1	27.8289274858046	2.18037780604491	3.21793517902075e-05	protein_coding	HGNC:20311	CHAMP1	chromosome alignment maintaining phosphoprotein 1 [Source:HGNC Symbol;Acc:HGNC:20311]
ENSG00000168813	ZNF507	70.4120227357447	2.17812135605727	1.09830736002378e-10	protein_coding	HGNC:23783	ZNF507	zinc finger protein 507 [Source:HGNC Symbol;Acc:HGNC:23783]
ENSG00000087086	FTL	1711.32710010258	2.17752350493354	6.11431869796635e-148	protein_coding	HGNC:3999	FTL	ferritin light chain [Source:HGNC Symbol;Acc:HGNC:3999]
ENSG00000112312	GMNN	8.85451292713071	2.17738196765521	0.0134440390962847	protein_coding	HGNC:17493	GMNN	geminin, DNA replication inhibitor [Source:HGNC Symbol;Acc:HGNC:17493]
ENSG00000169221	TBC1D10B	80.4137030906842	2.17724088078382	1.99679126180243e-11	protein_coding	HGNC:24510	TBC1D10B	TBC1 domain family member 10B [Source:HGNC Symbol;Acc:HGNC:24510]
ENSG00000184924	PTRHD1	9.12341943476081	2.17608894722646	0.0133928639742256	protein_coding	HGNC:33782	PTRHD1	peptidyl-tRNA hydrolase domain containing 1 [Source:HGNC Symbol;Acc:HGNC:33782]
ENSG00000172059	KLF11	39.9287670168462	2.17557168842688	6.50667725697256e-07	protein_coding	HGNC:11811	KLF11	Kruppel like factor 11 [Source:HGNC Symbol;Acc:HGNC:11811]
ENSG00000171160	MORN4	15.955483526461	2.17489218059247	0.0019046018283438	protein_coding	HGNC:24001	MORN4	MORN repeat containing 4 [Source:HGNC Symbol;Acc:HGNC:24001]
ENSG00000171443	ZNF524	9.71174306604629	2.1723279428306	0.0133211889645384	protein_coding	HGNC:28322	ZNF524	zinc finger protein 524 [Source:HGNC Symbol;Acc:HGNC:28322]
ENSG00000172765	TMCC1	50.6474380415268	2.1719733111295	1.2404367412734e-07	protein_coding	HGNC:29116	TMCC1	transmembrane and coiled-coil domain family 1 [Source:HGNC Symbol;Acc:HGNC:29116]
ENSG00000244486	SCARF2	38.8917973336671	2.17197091071077	1.76917370180422e-06	protein_coding	HGNC:19869	SCARF2	scavenger receptor class F member 2 [Source:HGNC Symbol;Acc:HGNC:19869]
ENSG00000179456	ZBTB18	50.0750619785119	2.1689994038632	3.02999407147667e-08	protein_coding	HGNC:13030	ZBTB18	zinc finger and BTB domain containing 18 [Source:HGNC Symbol;Acc:HGNC:13030]
ENSG00000106723	SPIN1	140.502053078388	2.1677618294572	1.81741786049485e-19	protein_coding	HGNC:11243	SPIN1	spindlin 1 [Source:HGNC Symbol;Acc:HGNC:11243]
ENSG00000167323	STIM1	78.926168732784	2.16720805122914	6.99942687306831e-12	protein_coding	HGNC:11386	STIM1	stromal interaction molecule 1 [Source:HGNC Symbol;Acc:HGNC:11386]
ENSG00000136485	DCAF7	174.508234371833	2.16605168051679	1.88801577365305e-24	protein_coding	HGNC:30915	DCAF7	DDB1 and CUL4 associated factor 7 [Source:HGNC Symbol;Acc:HGNC:30915]
ENSG00000166482	MFAP4	104.484748198308	2.16537550502991	1.21371229845951e-14	protein_coding	HGNC:7035	MFAP4	microfibril associated protein 4 [Source:HGNC Symbol;Acc:HGNC:7035]
ENSG00000124104	SNX21	95.9195806715136	2.16448485354481	4.0317419719658e-14	protein_coding	HGNC:16154	SNX21	sorting nexin family member 21 [Source:HGNC Symbol;Acc:HGNC:16154]
ENSG00000109929	SC5D	65.4385463328578	2.16391118726278	5.42395390457276e-10	protein_coding	HGNC:10547	SC5D	sterol-C5-desaturase [Source:HGNC Symbol;Acc:HGNC:10547]
ENSG00000158006	PAFAH2	21.8077447818213	2.16389560220467	0.000303560600505228	protein_coding	HGNC:8579	PAFAH2	platelet activating factor acetylhydrolase 2 [Source:HGNC Symbol;Acc:HGNC:8579]
ENSG00000151929	BAG3	92.8130516478034	2.16151290234168	8.7315053496241e-12	protein_coding	HGNC:939	BAG3	BCL2 associated athanogene 3 [Source:HGNC Symbol;Acc:HGNC:939]
ENSG00000112769	LAMA4	1312.91214759992	2.16134217867839	1.29925460811816e-121	protein_coding	HGNC:6484	LAMA4	laminin subunit alpha 4 [Source:HGNC Symbol;Acc:HGNC:6484]
ENSG00000155254	MARVELD1	203.591076227222	2.1601806328703	1.34834131318543e-28	protein_coding	HGNC:28674	MARVELD1	MARVEL domain containing 1 [Source:HGNC Symbol;Acc:HGNC:28674]
ENSG00000075426	FOSL2	591.411578014001	2.15920847776045	5.07872310040097e-70	protein_coding	HGNC:3798	FOSL2	FOS like 2, AP-1 transcription factor subunit [Source:HGNC Symbol;Acc:HGNC:3798]
ENSG00000187601	MAGEH1	34.4640398687547	2.15877649783204	1.00321052358342e-05	protein_coding	HGNC:24092	MAGEH1	MAGE family member H1 [Source:HGNC Symbol;Acc:HGNC:24092]
ENSG00000119986	AVPI1	15.0122602844391	2.15815532078319	0.0024222887306189	protein_coding	HGNC:30898	AVPI1	arginine vasopressin induced 1 [Source:HGNC Symbol;Acc:HGNC:30898]
ENSG00000140564	FURIN	189.798298320444	2.15809183590775	1.9655066874731e-25	protein_coding	HGNC:8568	FURIN	furin, paired basic amino acid cleaving enzyme [Source:HGNC Symbol;Acc:HGNC:8568]
ENSG00000181396	OGFOD3	28.0494178750595	2.15750532323493	4.2253414537147e-05	protein_coding	HGNC:26174	OGFOD3	2-oxoglutarate and iron dependent oxygenase domain containing 3 [Source:HGNC Symbol;Acc:HGNC:26174]
ENSG00000108784	NAGLU	48.6355571015805	2.15712815234633	1.13750155130864e-07	protein_coding	HGNC:7632	NAGLU	N-acetyl-alpha-glucosaminidase [Source:HGNC Symbol;Acc:HGNC:7632]
ENSG00000240184	PCDHGC3	85.4763659534322	2.15662605605372	2.32182944069053e-12	protein_coding	HGNC:8716	PCDHGC3	protocadherin gamma subfamily C, 3 [Source:HGNC Symbol;Acc:HGNC:8716]
ENSG00000004399	PLXND1	411.151794201936	2.15597947598742	5.62954260237904e-48	protein_coding	HGNC:9107	PLXND1	plexin D1 [Source:HGNC Symbol;Acc:HGNC:9107]
ENSG00000144567	RETREG2	128.889747244875	2.15594240132389	8.26281255607013e-19	protein_coding	HGNC:28450	RETREG2	reticulophagy regulator family member 2 [Source:HGNC Symbol;Acc:HGNC:28450]
ENSG00000197136	PCNX3	123.09643029587	2.15546438311709	1.04467488507375e-17	protein_coding	HGNC:18760	PCNX3	pecanex 3 [Source:HGNC Symbol;Acc:HGNC:18760]
ENSG00000161281	COX7A1	44.730529273758	2.15515983109753	3.11634445399518e-07	protein_coding	HGNC:2287	COX7A1	cytochrome c oxidase subunit 7A1 [Source:HGNC Symbol;Acc:HGNC:2287]
ENSG00000137962	ARHGAP29	878.343744201414	2.15511169456252	9.5022644910602e-108	protein_coding	HGNC:30207	ARHGAP29	Rho GTPase activating protein 29 [Source:HGNC Symbol;Acc:HGNC:30207]
ENSG00000076706	MCAM	119.181835327624	2.15509405866697	1.88534286073961e-17	protein_coding	HGNC:6934	MCAM	melanoma cell adhesion molecule [Source:HGNC Symbol;Acc:HGNC:6934]
ENSG00000142186	SCYL1	156.357272718186	2.15508264007494	4.16831153415151e-20	protein_coding	HGNC:14372	SCYL1	SCY1 like pseudokinase 1 [Source:HGNC Symbol;Acc:HGNC:14372]
ENSG00000127125	PPCS	30.9921890207056	2.15488172196201	1.39064057485202e-05	protein_coding	HGNC:25686	PPCS	phosphopantothenoylcysteine synthetase [Source:HGNC Symbol;Acc:HGNC:25686]
ENSG00000136463	TACO1	17.8091935155125	2.1544517853706	0.000914529804726796	protein_coding	HGNC:24316	TACO1	translational activator of cytochrome c oxidase I [Source:HGNC Symbol;Acc:HGNC:24316]
ENSG00000173599	PC	71.7478277497724	2.15406586814464	5.12947821939524e-11	protein_coding	HGNC:8636	PC	pyruvate carboxylase [Source:HGNC Symbol;Acc:HGNC:8636]
ENSG00000124459	ZNF45	27.3994004788606	2.15382764256892	0.000124809352128978	protein_coding	HGNC:13111	ZNF45	zinc finger protein 45 [Source:HGNC Symbol;Acc:HGNC:13111]
ENSG00000172379	ARNT2	126.455277381049	2.15316820338439	1.12097718156199e-17	protein_coding	HGNC:16876	ARNT2	aryl hydrocarbon receptor nuclear translocator 2 [Source:HGNC Symbol;Acc:HGNC:16876]
ENSG00000204525	HLA-C	594.323833616952	2.15243345195482	3.59346677101013e-66	protein_coding	HGNC:4933	HLA-C	major histocompatibility complex, class I, C [Source:HGNC Symbol;Acc:HGNC:4933]
ENSG00000164978	NUDT2	12.118041473818	2.15196663650569	0.00685373527310807	protein_coding	HGNC:8049	NUDT2	nudix hydrolase 2 [Source:HGNC Symbol;Acc:HGNC:8049]
ENSG00000107438	PDLIM1	228.931571644275	2.14966962982227	2.78898580827251e-30	protein_coding	HGNC:2067	PDLIM1	PDZ and LIM domain 1 [Source:HGNC Symbol;Acc:HGNC:2067]
ENSG00000158292	GPR153	5.82960572206883	2.14936156857495	0.0251382869699566	protein_coding	HGNC:23618	GPR153	G protein-coupled receptor 153 [Source:HGNC Symbol;Acc:HGNC:23618]
ENSG00000106397	PLOD3	167.72704754535	2.1480808291945	1.27762054332779e-21	protein_coding	HGNC:9083	PLOD3	procollagen-lysine,2-oxoglutarate 5-dioxygenase 3 [Source:HGNC Symbol;Acc:HGNC:9083]
ENSG00000198689	SLC9A6	51.7523871926875	2.14737224996157	4.04252172621229e-08	protein_coding	HGNC:11079	SLC9A6	solute carrier family 9 member A6 [Source:HGNC Symbol;Acc:HGNC:11079]
ENSG00000181751	C5orf30	55.1654599845456	2.14673082500111	1.15983311478288e-08	protein_coding	HGNC:25052	C5orf30	chromosome 5 open reading frame 30 [Source:HGNC Symbol;Acc:HGNC:25052]
ENSG00000130164	LDLR	220.49270992942	2.14665472305354	1.45197320041696e-25	protein_coding	HGNC:6547	LDLR	low density lipoprotein receptor [Source:HGNC Symbol;Acc:HGNC:6547]
ENSG00000142089	IFITM3	746.225030763255	2.14612229523921	3.88904985379641e-57	protein_coding	HGNC:5414	IFITM3	interferon induced transmembrane protein 3 [Source:HGNC Symbol;Acc:HGNC:5414]
ENSG00000169174	PCSK9	34.5657148159338	2.14607407539455	5.53524334598007e-06	protein_coding	HGNC:20001	PCSK9	proprotein convertase subtilisin/kexin type 9 [Source:HGNC Symbol;Acc:HGNC:20001]
ENSG00000138835	RGS3	59.7181336460456	2.14510913205271	2.57320172829564e-09	protein_coding	HGNC:9999	RGS3	regulator of G protein signaling 3 [Source:HGNC Symbol;Acc:HGNC:9999]
ENSG00000141699	RETREG3	98.703447522158	2.14419876086626	1.55905124742099e-14	protein_coding	HGNC:27258	RETREG3	reticulophagy regulator family member 3 [Source:HGNC Symbol;Acc:HGNC:27258]
ENSG00000106211	HSPB1	569.366575719538	2.14365945214827	1.08571222717432e-32	protein_coding	HGNC:5246	HSPB1	heat shock protein family B (small) member 1 [Source:HGNC Symbol;Acc:HGNC:5246]
ENSG00000258498	DIO3OS	2.74089867716527	2.14266676409667	0.0351429706339868	lincRNA	HGNC:20348	DIO3OS	DIO3 opposite strand upstream RNA [Source:HGNC Symbol;Acc:HGNC:20348]
ENSG00000136960	ENPP2	222.62891218924	2.14254625719385	1.29181568752309e-29	protein_coding	HGNC:3357	ENPP2	ectonucleotide pyrophosphatase/phosphodiesterase 2 [Source:HGNC Symbol;Acc:HGNC:3357]
ENSG00000246430	LINC00968	19.3839371954993	2.14213268138488	0.0010344471958759	lincRNA	HGNC:48727	LINC00968	long intergenic non-protein coding RNA 968 [Source:HGNC Symbol;Acc:HGNC:48727]
ENSG00000130005	GAMT	27.6893652409859	2.14183406345237	4.66397614936523e-05	protein_coding	HGNC:4136	GAMT	guanidinoacetate N-methyltransferase [Source:HGNC Symbol;Acc:HGNC:4136]
ENSG00000149357	LAMTOR1	43.8427004826234	2.14151527241802	3.01409839902669e-07	protein_coding	HGNC:26068	LAMTOR1	late endosomal/lysosomal adaptor, MAPK and MTOR activator 1 [Source:HGNC Symbol;Acc:HGNC:26068]
ENSG00000115806	GORASP2	136.526192102856	2.14122295265991	2.67303963206725e-19	protein_coding	HGNC:17500	GORASP2	golgi reassembly stacking protein 2 [Source:HGNC Symbol;Acc:HGNC:17500]
ENSG00000106771	TMEM245	256.937609961521	2.13946124897382	5.04260383078079e-32	protein_coding	HGNC:1363	TMEM245	transmembrane protein 245 [Source:HGNC Symbol;Acc:HGNC:1363]
ENSG00000187098	MITF	36.7262720755555	2.13804849350008	4.71145622791295e-06	protein_coding	HGNC:7105	MITF	melanocyte inducing transcription factor [Source:HGNC Symbol;Acc:HGNC:7105]
ENSG00000160752	FDPS	114.91866207521	2.13737026579974	3.71772911609018e-16	protein_coding	HGNC:3631	FDPS	farnesyl diphosphate synthase [Source:HGNC Symbol;Acc:HGNC:3631]
ENSG00000164168	TMEM184C	60.3098117961849	2.13732138033371	2.54550951953304e-09	protein_coding	HGNC:25587	TMEM184C	transmembrane protein 184C [Source:HGNC Symbol;Acc:HGNC:25587]
ENSG00000165476	REEP3	227.967150085654	2.13686798923306	8.19843247388526e-28	protein_coding	HGNC:23711	REEP3	receptor accessory protein 3 [Source:HGNC Symbol;Acc:HGNC:23711]
ENSG00000169223	LMAN2	127.809571235537	2.13399628943016	8.58234529433225e-18	protein_coding	HGNC:16986	LMAN2	lectin, mannose binding 2 [Source:HGNC Symbol;Acc:HGNC:16986]
ENSG00000152409	JMY	128.727145538495	2.13343712226709	5.50441421399973e-18	protein_coding	HGNC:28916	JMY	junction mediating and regulatory protein, p53 cofactor [Source:HGNC Symbol;Acc:HGNC:28916]
ENSG00000253159	PCDHGA12	17.512799306022	2.1326512401546	0.000967276731940282	protein_coding	HGNC:8699	PCDHGA12	protocadherin gamma subfamily A, 12 [Source:HGNC Symbol;Acc:HGNC:8699]
ENSG00000100104	SRRD	17.6942712164151	2.13261918314579	0.000864466993196474	protein_coding	HGNC:33910	SRRD	SRR1 domain containing [Source:HGNC Symbol;Acc:HGNC:33910]
ENSG00000075624	ACTB	12017.3782448929	2.13194930044577	2.6437282165398e-282	protein_coding	HGNC:132	ACTB	actin beta [Source:HGNC Symbol;Acc:HGNC:132]
ENSG00000174705	SH3PXD2B	114.547843301716	2.13027901179563	5.04366851188609e-16	protein_coding	HGNC:29242	SH3PXD2B	SH3 and PX domains 2B [Source:HGNC Symbol;Acc:HGNC:29242]
ENSG00000142552	RCN3	442.191443607787	2.13001224483617	1.10320468093961e-51	protein_coding	HGNC:21145	RCN3	reticulocalbin 3 [Source:HGNC Symbol;Acc:HGNC:21145]
ENSG00000187653	TMSB4XP8	8.67933284574658	2.1291797461296	0.0150909903685354	processed_pseudogene	HGNC:11885	TMSB4XP8	TMSB4X pseudogene 8 [Source:HGNC Symbol;Acc:HGNC:11885]
ENSG00000198934	MAGEE1	8.54230233030225	2.12908398311337	0.015411760607669	protein_coding	HGNC:24934	MAGEE1	MAGE family member E1 [Source:HGNC Symbol;Acc:HGNC:24934]
ENSG00000003137	CYP26B1	144.977138432073	2.12794140432089	4.39029799707232e-20	protein_coding	HGNC:20581	CYP26B1	cytochrome P450 family 26 subfamily B member 1 [Source:HGNC Symbol;Acc:HGNC:20581]
ENSG00000099377	HSD3B7	12.4212307392362	2.12722455881343	0.0066568377864742	protein_coding	HGNC:18324	HSD3B7	hydroxy-delta-5-steroid dehydrogenase, 3 beta- and steroid delta-isomerase 7 [Source:HGNC Symbol;Acc:HGNC:18324]
ENSG00000008282	SYPL1	104.286179475171	2.12529493071579	1.25109410335756e-14	protein_coding	HGNC:11507	SYPL1	synaptophysin like 1 [Source:HGNC Symbol;Acc:HGNC:11507]
ENSG00000176046	NUPR1	189.117136052236	2.12512013856816	4.35431453771769e-19	protein_coding	HGNC:29990	NUPR1	nuclear protein 1, transcriptional regulator [Source:HGNC Symbol;Acc:HGNC:29990]
ENSG00000072958	AP1M1	87.6318653512596	2.12475070437991	2.06852695160939e-12	protein_coding	HGNC:13667	AP1M1	adaptor related protein complex 1 subunit mu 1 [Source:HGNC Symbol;Acc:HGNC:13667]
ENSG00000171858	RPS21	115.141846814643	2.12425448781666	1.71960806112325e-15	protein_coding	HGNC:10409	RPS21	ribosomal protein S21 [Source:HGNC Symbol;Acc:HGNC:10409]
ENSG00000141034	GID4	33.6968191938603	2.12330006291176	7.6863879792866e-06	protein_coding	HGNC:28453	GID4	GID complex subunit 4 homolog [Source:HGNC Symbol;Acc:HGNC:28453]
ENSG00000161395	PGAP3	15.0690124374788	2.12212743467242	0.00242459989979931	protein_coding	HGNC:23719	PGAP3	post-GPI attachment to proteins 3 [Source:HGNC Symbol;Acc:HGNC:23719]
ENSG00000174007	CEP19	8.68568686388837	2.12199328077291	0.0152904611975442	protein_coding	HGNC:28209	CEP19	centrosomal protein 19 [Source:HGNC Symbol;Acc:HGNC:28209]
ENSG00000100196	KDELR3	153.837518670048	2.12117061065336	3.45185471291353e-20	protein_coding	HGNC:6306	KDELR3	KDEL endoplasmic reticulum protein retention receptor 3 [Source:HGNC Symbol;Acc:HGNC:6306]
ENSG00000181982	CCDC149	32.8863726927049	2.1207647413797	1.82430101766045e-05	protein_coding	HGNC:25405	CCDC149	coiled-coil domain containing 149 [Source:HGNC Symbol;Acc:HGNC:25405]
ENSG00000137076	TLN1	2736.50580197744	2.11998834359434	7.03491629161077e-290	protein_coding	HGNC:11845	TLN1	talin 1 [Source:HGNC Symbol;Acc:HGNC:11845]
ENSG00000177239	MAN1B1	172.638819911017	2.11884845133328	1.26665342125208e-23	protein_coding	HGNC:6823	MAN1B1	mannosidase alpha class 1B member 1 [Source:HGNC Symbol;Acc:HGNC:6823]
ENSG00000168283	BMI1	24.2496130297321	2.11724609472507	0.000169934944417983	protein_coding	HGNC:1066	BMI1	BMI1 proto-oncogene, polycomb ring finger [Source:HGNC Symbol;Acc:HGNC:1066]
ENSG00000185432	METTL7A	27.1999283905692	2.11724375416056	6.01750122054173e-05	protein_coding	HGNC:24550	METTL7A	methyltransferase like 7A [Source:HGNC Symbol;Acc:HGNC:24550]
ENSG00000148426	PROSER2	17.9358952893886	2.11556818405052	0.00123792601656454	protein_coding	HGNC:23728	PROSER2	proline and serine rich 2 [Source:HGNC Symbol;Acc:HGNC:23728]
ENSG00000114353	GNAI2	713.41402574645	2.11523511090813	1.54025857345598e-64	protein_coding	HGNC:4385	GNAI2	G protein subunit alpha i2 [Source:HGNC Symbol;Acc:HGNC:4385]
ENSG00000196502	SULT1A1	27.6747888760643	2.11215377734118	5.10486723300049e-05	protein_coding	HGNC:11453	SULT1A1	sulfotransferase family 1A member 1 [Source:HGNC Symbol;Acc:HGNC:11453]
ENSG00000183283	DAZAP2	118.713070046114	2.11207457204439	4.31410050804537e-16	protein_coding	HGNC:2684	DAZAP2	DAZ associated protein 2 [Source:HGNC Symbol;Acc:HGNC:2684]
ENSG00000082497	SERTAD4	11.5335253898754	2.1119645106891	0.00943033454705155	protein_coding	HGNC:25236	SERTAD4	SERTA domain containing 4 [Source:HGNC Symbol;Acc:HGNC:25236]
ENSG00000151690	MFSD6	33.9210278108516	2.11067428525064	9.72225658713261e-06	protein_coding	HGNC:24711	MFSD6	major facilitator superfamily domain containing 6 [Source:HGNC Symbol;Acc:HGNC:24711]
ENSG00000217165	ANKRD18EP	2.61762647971661	2.10915847210494	0.0359977980131379	processed_pseudogene	HGNC:43609	ANKRD18EP	ankyrin repeat domain 18E, pseudogene [Source:HGNC Symbol;Acc:HGNC:43609]
ENSG00000143198	MGST3	75.834680820798	2.10910700608402	2.39240626546183e-11	protein_coding	HGNC:7064	MGST3	microsomal glutathione S-transferase 3 [Source:HGNC Symbol;Acc:HGNC:7064]
ENSG00000104154	SLC30A4	62.7570832651315	2.10908482948416	3.82447156488079e-09	protein_coding	HGNC:11015	SLC30A4	solute carrier family 30 member 4 [Source:HGNC Symbol;Acc:HGNC:11015]
ENSG00000184185	KCNJ12	12.2514616768006	2.10730303953015	0.00750923695741816	protein_coding	HGNC:6258	KCNJ12	potassium voltage-gated channel subfamily J member 12 [Source:HGNC Symbol;Acc:HGNC:6258]
ENSG00000143614	GATAD2B	90.8683812972859	2.10693914648095	5.70987157022423e-13	protein_coding	HGNC:30778	GATAD2B	GATA zinc finger domain containing 2B [Source:HGNC Symbol;Acc:HGNC:30778]
ENSG00000128274	A4GALT	61.7052196224314	2.10476744188127	2.59489303239916e-09	protein_coding	HGNC:18149	A4GALT	alpha 1,4-galactosyltransferase (P blood group) [Source:HGNC Symbol;Acc:HGNC:18149]
ENSG00000106635	BCL7B	53.1010957989433	2.104171303094	7.13713219600392e-08	protein_coding	HGNC:1005	BCL7B	BCL tumor suppressor 7B [Source:HGNC Symbol;Acc:HGNC:1005]
ENSG00000103126	AXIN1	44.0530870151242	2.1040731693149	3.08259824611173e-07	protein_coding	HGNC:903	AXIN1	axin 1 [Source:HGNC Symbol;Acc:HGNC:903]
ENSG00000119812	FAM98A	137.770714950491	2.10351383075407	8.28109337909942e-19	protein_coding	HGNC:24520	FAM98A	family with sequence similarity 98 member A [Source:HGNC Symbol;Acc:HGNC:24520]
ENSG00000135108	FBXO21	77.1255556837494	2.10310044635541	1.76884711089451e-11	protein_coding	HGNC:13592	FBXO21	F-box protein 21 [Source:HGNC Symbol;Acc:HGNC:13592]
ENSG00000125868	DSTN	1506.21106063333	2.09780175950145	8.13266099753829e-109	protein_coding	HGNC:15750	DSTN	destrin, actin depolymerizing factor [Source:HGNC Symbol;Acc:HGNC:15750]
ENSG00000092607	TBX15	44.0915812969776	2.09749230298805	3.18025672928106e-07	protein_coding	HGNC:11594	TBX15	T-box 15 [Source:HGNC Symbol;Acc:HGNC:11594]
ENSG00000006042	TMEM98	38.8164795183962	2.09742138284203	1.52806137785612e-06	protein_coding	HGNC:24529	TMEM98	transmembrane protein 98 [Source:HGNC Symbol;Acc:HGNC:24529]
ENSG00000066027	PPP2R5A	48.0098893636781	2.0971626135131	1.08648413190771e-07	protein_coding	HGNC:9309	PPP2R5A	protein phosphatase 2 regulatory subunit B`alpha [Source:HGNC Symbol;Acc:HGNC:9309]
ENSG00000165175	MID1IP1	64.5692946823062	2.09673832467145	4.36751448163417e-09	protein_coding	HGNC:20715	MID1IP1	MID1 interacting protein 1 [Source:HGNC Symbol;Acc:HGNC:20715]
ENSG00000122786	CALD1	4978.18823845419	2.09664271817488	1.95761598810295e-293	protein_coding	HGNC:1441	CALD1	caldesmon 1 [Source:HGNC Symbol;Acc:HGNC:1441]
ENSG00000156508	EEF1A1	8314.58379398719	2.09630217070768	1.1115225251266e-157	protein_coding	HGNC:3189	EEF1A1	eukaryotic translation elongation factor 1 alpha 1 [Source:HGNC Symbol;Acc:HGNC:3189]
ENSG00000140682	TGFB1I1	197.198436589295	2.09356226733775	2.76696736646035e-21	protein_coding	HGNC:11767	TGFB1I1	transforming growth factor beta 1 induced transcript 1 [Source:HGNC Symbol;Acc:HGNC:11767]
ENSG00000177565	TBL1XR1	883.687394098499	2.09282341150798	2.9546051618749e-86	protein_coding	HGNC:29529	TBL1XR1	transducin beta like 1 X-linked receptor 1 [Source:HGNC Symbol;Acc:HGNC:29529]
ENSG00000178397	FAM220A	29.5319045431297	2.09271140893597	4.11628112434015e-05	protein_coding	HGNC:22422	FAM220A	family with sequence similarity 220 member A [Source:HGNC Symbol;Acc:HGNC:22422]
ENSG00000105220	GPI	328.835292321345	2.0922168362272	3.69441753563012e-38	protein_coding	HGNC:4458	GPI	glucose-6-phosphate isomerase [Source:HGNC Symbol;Acc:HGNC:4458]
ENSG00000185201	IFITM2	169.179355192941	2.09199378828419	1.14751078238534e-18	protein_coding	HGNC:5413	IFITM2	interferon induced transmembrane protein 2 [Source:HGNC Symbol;Acc:HGNC:5413]
ENSG00000072682	P4HA2	248.36822388564	2.09104108306885	6.42832967591e-32	protein_coding	HGNC:8547	P4HA2	prolyl 4-hydroxylase subunit alpha 2 [Source:HGNC Symbol;Acc:HGNC:8547]
ENSG00000006606	CCL26	2.63324186196768	2.09084758636078	0.0374270927860299	protein_coding	HGNC:10625	CCL26	C-C motif chemokine ligand 26 [Source:HGNC Symbol;Acc:HGNC:10625]
ENSG00000130203	APOE	280.229049656817	2.09055542169768	8.77056938365911e-26	protein_coding	HGNC:613	APOE	apolipoprotein E [Source:HGNC Symbol;Acc:HGNC:613]
ENSG00000114544	SLC41A3	66.0579539891559	2.09007376743831	4.14180491807864e-10	protein_coding	HGNC:31046	SLC41A3	solute carrier family 41 member 3 [Source:HGNC Symbol;Acc:HGNC:31046]
ENSG00000108852	MPP2	24.7694449385488	2.08919995110658	0.000208193148326846	protein_coding	HGNC:7220	MPP2	membrane palmitoylated protein 2 [Source:HGNC Symbol;Acc:HGNC:7220]
ENSG00000269556	TMEM185A	12.4463442862355	2.08778271990052	0.00777047668984183	protein_coding	HGNC:17125	TMEM185A	transmembrane protein 185A [Source:HGNC Symbol;Acc:HGNC:17125]
ENSG00000106546	AHR	605.368698725571	2.08749338761838	5.55226133164085e-62	protein_coding	HGNC:348	AHR	aryl hydrocarbon receptor [Source:HGNC Symbol;Acc:HGNC:348]
ENSG00000171016	PYGO1	30.0833173653803	2.08729684624582	2.69034299259892e-05	protein_coding	HGNC:30256	PYGO1	pygopus family PHD finger 1 [Source:HGNC Symbol;Acc:HGNC:30256]
ENSG00000100626	GALNT16	38.2742010826849	2.08638526651319	1.61226967222629e-06	protein_coding	HGNC:23233	GALNT16	polypeptide N-acetylgalactosaminyltransferase 16 [Source:HGNC Symbol;Acc:HGNC:23233]
ENSG00000153066	TXNDC11	44.5450686988111	2.08606029025005	3.44107954926394e-07	protein_coding	HGNC:28030	TXNDC11	thioredoxin domain containing 11 [Source:HGNC Symbol;Acc:HGNC:28030]
ENSG00000167384	ZNF180	12.1438499549891	2.08556135806123	0.00753750078601881	protein_coding	HGNC:12970	ZNF180	zinc finger protein 180 [Source:HGNC Symbol;Acc:HGNC:12970]
ENSG00000136710	CCDC115	29.9014417820008	2.08492248748151	3.22647839567847e-05	protein_coding	HGNC:28178	CCDC115	coiled-coil domain containing 115 [Source:HGNC Symbol;Acc:HGNC:28178]
ENSG00000126351	THRA	88.2988827406905	2.0847350849043	4.83787967009618e-12	protein_coding	HGNC:11796	THRA	thyroid hormone receptor alpha [Source:HGNC Symbol;Acc:HGNC:11796]
ENSG00000187735	TCEA1	238.70125160587	2.08464776562462	1.1476279843234e-29	protein_coding	HGNC:11612	TCEA1	transcription elongation factor A1 [Source:HGNC Symbol;Acc:HGNC:11612]
ENSG00000172113	NME6	20.6892747034297	2.08333877377885	0.000430922889164997	protein_coding	HGNC:20567	NME6	NME/NM23 nucleoside diphosphate kinase 6 [Source:HGNC Symbol;Acc:HGNC:20567]
ENSG00000164050	PLXNB1	202.364034021712	2.0831169736149	1.5227824946633e-25	protein_coding	HGNC:9103	PLXNB1	plexin B1 [Source:HGNC Symbol;Acc:HGNC:9103]
ENSG00000142875	PRKACB	85.870454030975	2.08266771134276	6.97297453196582e-12	protein_coding	HGNC:9381	PRKACB	protein kinase cAMP-activated catalytic subunit beta [Source:HGNC Symbol;Acc:HGNC:9381]
ENSG00000131507	NDFIP1	149.31550859641	2.08100897599221	3.5733229321502e-20	protein_coding	HGNC:17592	NDFIP1	Nedd4 family interacting protein 1 [Source:HGNC Symbol;Acc:HGNC:17592]
ENSG00000166913	YWHAB	408.329921351536	2.08092697141683	7.0798312934172e-49	protein_coding	HGNC:12849	YWHAB	tyrosine 3-monooxygenase/tryptophan 5-monooxygenase activation protein beta [Source:HGNC Symbol;Acc:HGNC:12849]
ENSG00000168785	TSPAN5	102.040946975403	2.0802994918712	9.4344871343347e-15	protein_coding	HGNC:17753	TSPAN5	tetraspanin 5 [Source:HGNC Symbol;Acc:HGNC:17753]
ENSG00000126705	AHDC1	163.497200756294	2.08018373960966	2.73886679922451e-16	protein_coding	HGNC:25230	AHDC1	AT-hook DNA binding motif containing 1 [Source:HGNC Symbol;Acc:HGNC:25230]
ENSG00000149923	PPP4C	83.2556809529012	2.07945463584461	1.04834948867782e-11	protein_coding	HGNC:9319	PPP4C	protein phosphatase 4 catalytic subunit [Source:HGNC Symbol;Acc:HGNC:9319]
ENSG00000172403	SYNPO2	461.311860025462	2.07874977589353	3.75756889039579e-49	protein_coding	HGNC:17732	SYNPO2	synaptopodin 2 [Source:HGNC Symbol;Acc:HGNC:17732]
ENSG00000131941	RHPN2	14.2441954622017	2.07823909786279	0.00330453749577572	protein_coding	HGNC:19974	RHPN2	rhophilin Rho GTPase binding protein 2 [Source:HGNC Symbol;Acc:HGNC:19974]
ENSG00000075568	TMEM131	106.975221902636	2.07717880333028	1.41495762565083e-14	protein_coding	HGNC:30366	TMEM131	transmembrane protein 131 [Source:HGNC Symbol;Acc:HGNC:30366]
ENSG00000102265	TIMP1	758.312846409132	2.07650098404368	2.86231855286224e-64	protein_coding	HGNC:11820	TIMP1	TIMP metallopeptidase inhibitor 1 [Source:HGNC Symbol;Acc:HGNC:11820]
ENSG00000136840	ST6GALNAC4	54.222605204532	2.0761153013727	2.36276784753385e-08	protein_coding	HGNC:17846	ST6GALNAC4	ST6 N-acetylgalactosaminide alpha-2,6-sialyltransferase 4 [Source:HGNC Symbol;Acc:HGNC:17846]
ENSG00000197769	MAP1LC3C	2.62478208179322	2.07499207054489	0.0380939393127831	protein_coding	HGNC:13353	MAP1LC3C	microtubule associated protein 1 light chain 3 gamma [Source:HGNC Symbol;Acc:HGNC:13353]
ENSG00000005893	LAMP2	196.278120111453	2.07495772649224	6.66573232450823e-14	protein_coding	HGNC:6501	LAMP2	lysosomal associated membrane protein 2 [Source:HGNC Symbol;Acc:HGNC:6501]
ENSG00000172889	EGFL7	20.2474346589508	2.07458843356026	0.000466093516880568	protein_coding	HGNC:20594	EGFL7	EGF like domain multiple 7 [Source:HGNC Symbol;Acc:HGNC:20594]
ENSG00000213839	TMX2P1	15.1659912293418	2.07456331409778	0.00320289264159735	processed_pseudogene	HGNC:49916	TMX2P1	thioredoxin related transmembrane protein 2 pseudogene 1 [Source:HGNC Symbol;Acc:HGNC:49916]
ENSG00000067445	TRO	62.7684394573233	2.07441567436748	1.20481861312586e-09	protein_coding	HGNC:12326	TRO	trophinin [Source:HGNC Symbol;Acc:HGNC:12326]
ENSG00000196159	FAT4	373.73979012861	2.07292425714703	4.76237274394054e-47	protein_coding	HGNC:23109	FAT4	FAT atypical cadherin 4 [Source:HGNC Symbol;Acc:HGNC:23109]
ENSG00000175348	TMEM9B	41.6378525678418	2.07247287319992	8.56209723595623e-07	protein_coding	HGNC:1168	TMEM9B	TMEM9 domain family member B [Source:HGNC Symbol;Acc:HGNC:1168]
ENSG00000114737	CISH	2.90040378646974	2.07165674082261	0.0404717590246144	protein_coding	HGNC:1984	CISH	cytokine inducible SH2 containing protein [Source:HGNC Symbol;Acc:HGNC:1984]
ENSG00000089597	GANAB	627.213714749937	2.07135928105225	1.72580252598035e-66	protein_coding	HGNC:4138	GANAB	glucosidase II alpha subunit [Source:HGNC Symbol;Acc:HGNC:4138]
ENSG00000256235	SMIM3	18.8191110161486	2.07108640309666	0.0013962383287107	protein_coding	HGNC:30248	SMIM3	small integral membrane protein 3 [Source:HGNC Symbol;Acc:HGNC:30248]
ENSG00000105137	SYDE1	156.598378052787	2.07061345294121	2.25136179456018e-21	protein_coding	HGNC:25824	SYDE1	synapse defective Rho GTPase homolog 1 [Source:HGNC Symbol;Acc:HGNC:25824]
ENSG00000162576	MXRA8	276.242626150395	2.07007013643114	2.18207068567274e-33	protein_coding	HGNC:7542	MXRA8	matrix remodeling associated 8 [Source:HGNC Symbol;Acc:HGNC:7542]
ENSG00000105193	RPS16	264.532826715195	2.06966709791808	1.21242851602723e-10	protein_coding	HGNC:10396	RPS16	ribosomal protein S16 [Source:HGNC Symbol;Acc:HGNC:10396]
ENSG00000132182	NUP210	2.60996828347697	2.06915181808434	0.0385815021932689	protein_coding	HGNC:30052	NUP210	nucleoporin 210 [Source:HGNC Symbol;Acc:HGNC:30052]
ENSG00000145934	TENM2	11.4769945109755	2.06909998147442	0.00785789207787552	protein_coding	HGNC:29943	TENM2	teneurin transmembrane protein 2 [Source:HGNC Symbol;Acc:HGNC:29943]
ENSG00000148248	SURF4	391.671182518373	2.06815213018258	8.07734217978905e-45	protein_coding	HGNC:11476	SURF4	surfeit 4 [Source:HGNC Symbol;Acc:HGNC:11476]
ENSG00000125652	ALKBH7	25.560011338353	2.06628693045119	8.25388236094931e-05	protein_coding	HGNC:21306	ALKBH7	alkB homolog 7 [Source:HGNC Symbol;Acc:HGNC:21306]
ENSG00000099330	OCEL1	15.7305360886693	2.06510097012475	0.00301463956880216	protein_coding	HGNC:26221	OCEL1	occludin/ELL domain containing 1 [Source:HGNC Symbol;Acc:HGNC:26221]
ENSG00000205978	NYNRIN	83.5682108085542	2.06486785107123	1.13161891997956e-11	protein_coding	HGNC:20165	NYNRIN	NYN domain and retroviral integrase containing [Source:HGNC Symbol;Acc:HGNC:20165]
ENSG00000150764	DIXDC1	105.730447484118	2.06413784831467	1.24107085661238e-13	protein_coding	HGNC:23695	DIXDC1	DIX domain containing 1 [Source:HGNC Symbol;Acc:HGNC:23695]
ENSG00000254837	AP001372.2	6.02824912264812	2.06393467286995	0.0286790159471846	bidirectional_promoter_lncRNA			uncharacterized LOC100287896 [Source:NCBI gene;Acc:100287896]
ENSG00000114019	AMOTL2	1016.42367872165	2.06390200884884	3.35159070253686e-101	protein_coding	HGNC:17812	AMOTL2	angiomotin like 2 [Source:HGNC Symbol;Acc:HGNC:17812]
ENSG00000080845	DLGAP4	261.544934265565	2.06364252163433	1.6170819346307e-30	protein_coding	HGNC:24476	DLGAP4	DLG associated protein 4 [Source:HGNC Symbol;Acc:HGNC:24476]
ENSG00000197930	ERO1A	94.7495774041427	2.06306261759503	4.18856069181829e-13	protein_coding	HGNC:13280	ERO1A	endoplasmic reticulum oxidoreductase 1 alpha [Source:HGNC Symbol;Acc:HGNC:13280]
ENSG00000172986	GXYLT2	27.0394476598255	2.05922891218329	8.28567163121943e-05	protein_coding	HGNC:33383	GXYLT2	glucoside xylosyltransferase 2 [Source:HGNC Symbol;Acc:HGNC:33383]
ENSG00000021574	SPAST	37.8834031825253	2.05920552852965	2.49631881366623e-06	protein_coding	HGNC:11233	SPAST	spastin [Source:HGNC Symbol;Acc:HGNC:11233]
ENSG00000107341	UBE2R2	106.057659817722	2.05917033622581	5.77397736269875e-15	protein_coding	HGNC:19907	UBE2R2	ubiquitin conjugating enzyme E2 R2 [Source:HGNC Symbol;Acc:HGNC:19907]
ENSG00000077943	ITGA8	161.26021069994	2.05818557399797	1.64837509377945e-19	protein_coding	HGNC:6144	ITGA8	integrin subunit alpha 8 [Source:HGNC Symbol;Acc:HGNC:6144]
ENSG00000144867	SRPRB	64.8652573446696	2.05814563762973	7.67625752086033e-10	protein_coding	HGNC:24085	SRPRB	SRP receptor subunit beta [Source:HGNC Symbol;Acc:HGNC:24085]
ENSG00000197562	RAB40C	22.5441260974572	2.05712250362681	0.000246549204759335	protein_coding	HGNC:18285	RAB40C	RAB40C, member RAS oncogene family [Source:HGNC Symbol;Acc:HGNC:18285]
ENSG00000172531	PPP1CA	106.095942064516	2.0566137122884	8.99940062764397e-15	protein_coding	HGNC:9281	PPP1CA	protein phosphatase 1 catalytic subunit alpha [Source:HGNC Symbol;Acc:HGNC:9281]
ENSG00000198416	ZNF658B	2.60941799662366	2.05652413594686	0.0393083754042783	transcribed_unprocessed_pseudogene	HGNC:32033	ZNF658B	zinc finger protein 658B (pseudogene) [Source:HGNC Symbol;Acc:HGNC:32033]
ENSG00000176454	LPCAT4	46.6775480161875	2.05410824748037	1.7908723786597e-07	protein_coding	HGNC:30059	LPCAT4	lysophosphatidylcholine acyltransferase 4 [Source:HGNC Symbol;Acc:HGNC:30059]
ENSG00000175582	RAB6A	239.497625069433	2.05309885797911	9.86223561609812e-28	protein_coding	HGNC:9786	RAB6A	RAB6A, member RAS oncogene family [Source:HGNC Symbol;Acc:HGNC:9786]
ENSG00000165675	ENOX2	15.2079321833695	2.05305390070004	0.00314572373635092	protein_coding	HGNC:2259	ENOX2	ecto-NOX disulfide-thiol exchanger 2 [Source:HGNC Symbol;Acc:HGNC:2259]
ENSG00000100319	ZMAT5	8.42612354579736	2.05152253481694	0.0187379083637452	protein_coding	HGNC:28046	ZMAT5	zinc finger matrin-type 5 [Source:HGNC Symbol;Acc:HGNC:28046]
ENSG00000171631	P2RY6	2.59235442171209	2.0514693788897	0.0402408387779822	protein_coding	HGNC:8543	P2RY6	pyrimidinergic receptor P2Y6 [Source:HGNC Symbol;Acc:HGNC:8543]
ENSG00000234797	RPS3AP6	8.3120650197677	2.05042785940021	0.018222969100851	processed_pseudogene	HGNC:18630	RPS3AP6	ribosomal protein S3A pseudogene 6 [Source:HGNC Symbol;Acc:HGNC:18630]
ENSG00000156049	GNA14	26.7232877966597	2.05031543557308	9.19153982807208e-05	protein_coding	HGNC:4382	GNA14	G protein subunit alpha 14 [Source:HGNC Symbol;Acc:HGNC:4382]
ENSG00000274180	NATD1	57.8652586832038	2.04996815086412	1.00762278995293e-07	protein_coding	HGNC:30770	NATD1	N-acetyltransferase domain containing 1 [Source:HGNC Symbol;Acc:HGNC:30770]
ENSG00000020256	ZFP64	32.3985595990708	2.04972583621233	1.49682651395307e-05	protein_coding	HGNC:15940	ZFP64	ZFP64 zinc finger protein [Source:HGNC Symbol;Acc:HGNC:15940]
ENSG00000013583	HEBP1	43.2019723813045	2.0494716850097	8.90044598318129e-07	protein_coding	HGNC:17176	HEBP1	heme binding protein 1 [Source:HGNC Symbol;Acc:HGNC:17176]
ENSG00000078804	TP53INP2	117.379166320438	2.04895067582382	1.0281649537786e-15	protein_coding	HGNC:16104	TP53INP2	tumor protein p53 inducible nuclear protein 2 [Source:HGNC Symbol;Acc:HGNC:16104]
ENSG00000063180	CA11	20.3538356214966	2.04736190502868	0.000644206510897281	protein_coding	HGNC:1370	CA11	carbonic anhydrase 11 [Source:HGNC Symbol;Acc:HGNC:1370]
ENSG00000117280	RAB29	58.9197091154775	2.04666703249362	2.65157124666288e-08	protein_coding	HGNC:9789	RAB29	RAB29, member RAS oncogene family [Source:HGNC Symbol;Acc:HGNC:9789]
ENSG00000176485	PLA2G16	47.4071587803687	2.04655227170692	5.43849101365267e-07	protein_coding	HGNC:17825	PLA2G16	phospholipase A2 group XVI [Source:HGNC Symbol;Acc:HGNC:17825]
ENSG00000197256	KANK2	529.89000328731	2.04635458454695	8.46114448085895e-53	protein_coding	HGNC:29300	KANK2	KN motif and ankyrin repeat domains 2 [Source:HGNC Symbol;Acc:HGNC:29300]
ENSG00000095539	SEMA4G	8.19009959972113	2.04575295975775	0.01922606765116	protein_coding	HGNC:10735	SEMA4G	semaphorin 4G [Source:HGNC Symbol;Acc:HGNC:10735]
ENSG00000130513	GDF15	31.4294756173348	2.04502118639251	2.897014451098e-05	protein_coding	HGNC:30142	GDF15	growth differentiation factor 15 [Source:HGNC Symbol;Acc:HGNC:30142]
ENSG00000160094	ZNF362	33.1725557041682	2.04048288881806	2.02115923139308e-05	protein_coding	HGNC:18079	ZNF362	zinc finger protein 362 [Source:HGNC Symbol;Acc:HGNC:18079]
ENSG00000013392	RWDD2A	20.9341014827816	2.04042246973114	0.000564466726276423	protein_coding	HGNC:21385	RWDD2A	RWD domain containing 2A [Source:HGNC Symbol;Acc:HGNC:21385]
ENSG00000277443	MARCKS	380.622352179549	2.03928206478955	1.19443038839926e-40	protein_coding	HGNC:6759	MARCKS	myristoylated alanine rich protein kinase C substrate [Source:HGNC Symbol;Acc:HGNC:6759]
ENSG00000161638	ITGA5	659.639491375498	2.03923090016606	6.48085752634678e-47	protein_coding	HGNC:6141	ITGA5	integrin subunit alpha 5 [Source:HGNC Symbol;Acc:HGNC:6141]
ENSG00000065057	NTHL1	8.35655410740674	2.03861384140681	0.0191099115042349	protein_coding	HGNC:8028	NTHL1	nth like DNA glycosylase 1 [Source:HGNC Symbol;Acc:HGNC:8028]
ENSG00000178980	SELENOW	196.640963452387	2.03853916988408	2.24099482199562e-25	protein_coding	HGNC:10752	SELENOW	selenoprotein W [Source:HGNC Symbol;Acc:HGNC:10752]
ENSG00000104823	ECH1	42.8813526161563	2.03851309619074	5.53413399380721e-07	protein_coding	HGNC:3149	ECH1	enoyl-CoA hydratase 1 [Source:HGNC Symbol;Acc:HGNC:3149]
ENSG00000079150	FKBP7	26.9391832473435	2.03850625081303	8.84099166278945e-05	protein_coding	HGNC:3723	FKBP7	FK506 binding protein 7 [Source:HGNC Symbol;Acc:HGNC:3723]
ENSG00000196562	SULF2	97.8557088403723	2.03648913602537	1.31993835788086e-12	protein_coding	HGNC:20392	SULF2	sulfatase 2 [Source:HGNC Symbol;Acc:HGNC:20392]
ENSG00000100823	APEX1	89.6120951692717	2.03559889338216	1.77569431280486e-12	protein_coding	HGNC:587	APEX1	apurinic/apyrimidinic endodeoxyribonuclease 1 [Source:HGNC Symbol;Acc:HGNC:587]
ENSG00000135074	ADAM19	167.450052197708	2.03519619703524	5.81500904226778e-22	protein_coding	HGNC:197	ADAM19	ADAM metallopeptidase domain 19 [Source:HGNC Symbol;Acc:HGNC:197]
ENSG00000138028	CGREF1	14.4838703175993	2.03503361000403	0.00368972957765025	protein_coding	HGNC:16962	CGREF1	cell growth regulator with EF-hand domain 1 [Source:HGNC Symbol;Acc:HGNC:16962]
ENSG00000164713	BRI3	55.1195980345432	2.03488237738973	3.01697245533881e-08	protein_coding	HGNC:1109	BRI3	brain protein I3 [Source:HGNC Symbol;Acc:HGNC:1109]
ENSG00000149090	PAMR1	67.864163038087	2.03426124309238	1.17576375878442e-09	protein_coding	HGNC:24554	PAMR1	peptidase domain containing associated with muscle regeneration 1 [Source:HGNC Symbol;Acc:HGNC:24554]
ENSG00000100504	PYGL	110.072288969306	2.03385115423103	5.69341754419505e-15	protein_coding	HGNC:9725	PYGL	glycogen phosphorylase L [Source:HGNC Symbol;Acc:HGNC:9725]
ENSG00000166188	ZNF319	16.8084270411076	2.03370138204969	0.0015213922202083	protein_coding	HGNC:13644	ZNF319	zinc finger protein 319 [Source:HGNC Symbol;Acc:HGNC:13644]
ENSG00000184227	ACOT1	5.48641305851548	2.03364262348543	0.0311031430984063	protein_coding	HGNC:33128	ACOT1	acyl-CoA thioesterase 1 [Source:HGNC Symbol;Acc:HGNC:33128]
ENSG00000136986	DERL1	108.272207020286	2.03329922903709	7.16427816896503e-15	protein_coding	HGNC:28454	DERL1	derlin 1 [Source:HGNC Symbol;Acc:HGNC:28454]
ENSG00000228594	FNDC10	13.8308830734045	2.03286434258154	0.0035808573675854	protein_coding	HGNC:42951	FNDC10	fibronectin type III domain containing 10 [Source:HGNC Symbol;Acc:HGNC:42951]
ENSG00000140391	TSPAN3	245.374124033334	2.03188471010279	9.81498839738285e-32	protein_coding	HGNC:17752	TSPAN3	tetraspanin 3 [Source:HGNC Symbol;Acc:HGNC:17752]
ENSG00000103855	CD276	169.777984331307	2.03012756044217	3.23854198040868e-21	protein_coding	HGNC:19137	CD276	CD276 molecule [Source:HGNC Symbol;Acc:HGNC:19137]
ENSG00000147123	NDUFB11	49.6512142150923	2.02745295350811	1.98806963156591e-07	protein_coding	HGNC:20372	NDUFB11	NADH:ubiquinone oxidoreductase subunit B11 [Source:HGNC Symbol;Acc:HGNC:20372]
ENSG00000068354	TBC1D25	28.5311229395264	2.0271244763857	4.94078411771671e-05	protein_coding	HGNC:8092	TBC1D25	TBC1 domain family member 25 [Source:HGNC Symbol;Acc:HGNC:8092]
ENSG00000078061	ARAF	75.6912443175164	2.02529572718025	1.19315261020176e-09	protein_coding	HGNC:646	ARAF	A-Raf proto-oncogene, serine/threonine kinase [Source:HGNC Symbol;Acc:HGNC:646]
ENSG00000142871	CYR61	1157.24620794352	2.02495280507989	4.03400308459466e-119	protein_coding	HGNC:2654	CYR61	cysteine rich angiogenic inducer 61 [Source:HGNC Symbol;Acc:HGNC:2654]
ENSG00000070540	WIPI1	81.6796387298193	2.02465528952262	2.30677683360094e-11	protein_coding	HGNC:25471	WIPI1	WD repeat domain, phosphoinositide interacting 1 [Source:HGNC Symbol;Acc:HGNC:25471]
ENSG00000104763	ASAH1	103.791243324704	2.02463420006071	2.13614627986168e-14	protein_coding	HGNC:735	ASAH1	N-acylsphingosine amidohydrolase 1 [Source:HGNC Symbol;Acc:HGNC:735]
ENSG00000275111	ZNF2	11.2097279032588	2.02437717771037	0.0104133713800614	protein_coding	HGNC:12991	ZNF2	zinc finger protein 2 [Source:HGNC Symbol;Acc:HGNC:12991]
ENSG00000171475	WIPF2	74.2767711299062	2.02398294650353	1.03558226573914e-10	protein_coding	HGNC:30923	WIPF2	WAS/WASL interacting protein family member 2 [Source:HGNC Symbol;Acc:HGNC:30923]
ENSG00000074800	ENO1	1946.82239379265	2.0239611715836	6.26499149387751e-134	protein_coding	HGNC:3350	ENO1	enolase 1 [Source:HGNC Symbol;Acc:HGNC:3350]
ENSG00000173705	SUSD5	75.2580569138296	2.02208857171156	4.94465540830037e-10	protein_coding	HGNC:29061	SUSD5	sushi domain containing 5 [Source:HGNC Symbol;Acc:HGNC:29061]
ENSG00000112902	SEMA5A	829.137035635171	2.02198391648822	1.56375945556439e-52	protein_coding	HGNC:10736	SEMA5A	semaphorin 5A [Source:HGNC Symbol;Acc:HGNC:10736]
ENSG00000166313	APBB1	108.723436369632	2.02120602814654	7.04668562542862e-15	protein_coding	HGNC:581	APBB1	amyloid beta precursor protein binding family B member 1 [Source:HGNC Symbol;Acc:HGNC:581]
ENSG00000144843	ADPRH	16.4944215691565	2.02111670752177	0.00157942837379427	protein_coding	HGNC:269	ADPRH	ADP-ribosylarginine hydrolase [Source:HGNC Symbol;Acc:HGNC:269]
ENSG00000168994	PXDC1	97.9064375853404	2.02111045623435	7.38613233273433e-13	protein_coding	HGNC:21361	PXDC1	PX domain containing 1 [Source:HGNC Symbol;Acc:HGNC:21361]
ENSG00000167397	VKORC1	92.3355483098041	2.02061328069075	1.48586638172934e-12	protein_coding	HGNC:23663	VKORC1	vitamin K epoxide reductase complex subunit 1 [Source:HGNC Symbol;Acc:HGNC:23663]
ENSG00000076248	UNG	20.370749983237	2.02031079025387	0.000874725819325837	protein_coding	HGNC:12572	UNG	uracil DNA glycosylase [Source:HGNC Symbol;Acc:HGNC:12572]
ENSG00000153561	RMND5A	58.9549458249909	2.01952753009513	1.76497862518261e-08	protein_coding	HGNC:25850	RMND5A	required for meiotic nuclear division 5 homolog A [Source:HGNC Symbol;Acc:HGNC:25850]
ENSG00000223485	LINC01615	14.4631455054757	2.01919768935687	0.00432428403677668	lincRNA	HGNC:51898	LINC01615	long intergenic non-protein coding RNA 1615 [Source:HGNC Symbol;Acc:HGNC:51898]
ENSG00000133872	SARAF	197.869808694977	2.01910013809833	1.12174430032986e-25	protein_coding	HGNC:28789	SARAF	store-operated calcium entry associated regulatory factor [Source:HGNC Symbol;Acc:HGNC:28789]
ENSG00000074695	LMAN1	367.65013436395	2.01853526116364	1.84089934843116e-44	protein_coding	HGNC:6631	LMAN1	lectin, mannose binding 1 [Source:HGNC Symbol;Acc:HGNC:6631]
ENSG00000104388	RAB2A	178.403811997118	2.01822274049061	9.74884763980648e-22	protein_coding	HGNC:9763	RAB2A	RAB2A, member RAS oncogene family [Source:HGNC Symbol;Acc:HGNC:9763]
ENSG00000113048	MRPS27	84.2594866274679	2.01771882482621	6.35769303060344e-12	protein_coding	HGNC:14512	MRPS27	mitochondrial ribosomal protein S27 [Source:HGNC Symbol;Acc:HGNC:14512]
ENSG00000278709	NKILA	2.63193768386983	2.01693800160644	0.0418160247622782	antisense	HGNC:51599	NKILA	NF-kappaB interacting lncRNA [Source:HGNC Symbol;Acc:HGNC:51599]
ENSG00000136235	GPNMB	93.1053340778619	2.01691616186878	2.51379934363212e-12	protein_coding	HGNC:4462	GPNMB	glycoprotein nmb [Source:HGNC Symbol;Acc:HGNC:4462]
ENSG00000104549	SQLE	147.486484734198	2.01603081452401	3.51023719063089e-18	protein_coding	HGNC:11279	SQLE	squalene epoxidase [Source:HGNC Symbol;Acc:HGNC:11279]
ENSG00000144579	CTDSP1	120.775755030047	2.01348932484085	3.11771700955199e-15	protein_coding	HGNC:21614	CTDSP1	CTD small phosphatase 1 [Source:HGNC Symbol;Acc:HGNC:21614]
ENSG00000063169	BICRA	16.2630511988641	2.0132271294659	0.00425033562666165	protein_coding	HGNC:4332	BICRA	BRD4 interacting chromatin remodeling complex associated protein [Source:HGNC Symbol;Acc:HGNC:4332]
ENSG00000177383	MAGEF1	33.5008236736497	2.01239889123501	1.44647572688916e-05	protein_coding	HGNC:29639	MAGEF1	MAGE family member F1 [Source:HGNC Symbol;Acc:HGNC:29639]
ENSG00000162520	SYNC	71.9432410875381	2.01221479674844	1.84956229748301e-10	protein_coding	HGNC:28897	SYNC	syncoilin, intermediate filament protein [Source:HGNC Symbol;Acc:HGNC:28897]
ENSG00000089472	HEPH	112.206547955166	2.01127205326173	1.1342758788306e-15	protein_coding	HGNC:4866	HEPH	hephaestin [Source:HGNC Symbol;Acc:HGNC:4866]
ENSG00000125818	PSMF1	117.636623733337	2.0081422681756	4.65188852529725e-14	protein_coding	HGNC:9571	PSMF1	proteasome inhibitor subunit 1 [Source:HGNC Symbol;Acc:HGNC:9571]
ENSG00000170577	SIX2	13.7939899928722	2.00743575789529	0.00407813038625504	protein_coding	HGNC:10888	SIX2	SIX homeobox 2 [Source:HGNC Symbol;Acc:HGNC:10888]
ENSG00000109787	KLF3	90.5799009104357	2.00734267627411	9.76011716486887e-13	protein_coding	HGNC:16516	KLF3	Kruppel like factor 3 [Source:HGNC Symbol;Acc:HGNC:16516]
ENSG00000076604	TRAF4	43.3426702264313	2.0065437872288	7.6773496233904e-07	protein_coding	HGNC:12034	TRAF4	TNF receptor associated factor 4 [Source:HGNC Symbol;Acc:HGNC:12034]
ENSG00000269044	AC024075.2	2.49951140483075	2.00568562267124	0.0423416325578287	sense_intronic			novel transcript, sense intronic C19orf42
ENSG00000111328	CDK2AP1	125.946229369939	2.00563629631506	3.33541811350511e-16	protein_coding	HGNC:14002	CDK2AP1	cyclin dependent kinase 2 associated protein 1 [Source:HGNC Symbol;Acc:HGNC:14002]
ENSG00000167106	FAM102A	65.8598885130368	2.0047584637699	1.13764409083176e-08	protein_coding	HGNC:31419	FAM102A	family with sequence similarity 102 member A [Source:HGNC Symbol;Acc:HGNC:31419]
ENSG00000143543	JTB	109.744871405766	2.00448874971197	1.53364646464469e-14	protein_coding	HGNC:6201	JTB	jumping translocation breakpoint [Source:HGNC Symbol;Acc:HGNC:6201]
ENSG00000164715	LMTK2	70.9589911065552	2.00416495622773	8.50295253235986e-10	protein_coding	HGNC:17880	LMTK2	lemur tyrosine kinase 2 [Source:HGNC Symbol;Acc:HGNC:17880]
ENSG00000131473	ACLY	646.494707901496	2.0034022092308	3.86716879614509e-70	protein_coding	HGNC:115	ACLY	ATP citrate lyase [Source:HGNC Symbol;Acc:HGNC:115]
ENSG00000160714	UBE2Q1	96.7806465149092	2.00249755992221	5.71335173184559e-13	protein_coding	HGNC:15698	UBE2Q1	ubiquitin conjugating enzyme E2 Q1 [Source:HGNC Symbol;Acc:HGNC:15698]
ENSG00000163430	FSTL1	4839.65655406633	2.00247912738431	5.14564479186378e-188	protein_coding	HGNC:3972	FSTL1	follistatin like 1 [Source:HGNC Symbol;Acc:HGNC:3972]
ENSG00000229821	AC103925.1	2.49410298518643	2.00220190844678	0.0418876295139649	antisense			novel transcript
ENSG00000184575	XPOT	624.729934152564	2.00121951850116	1.33545995664643e-46	protein_coding	HGNC:12826	XPOT	exportin for tRNA [Source:HGNC Symbol;Acc:HGNC:12826]
ENSG00000140937	CDH11	829.98944090978	2.00077513672121	3.82518022655296e-92	protein_coding	HGNC:1750	CDH11	cadherin 11 [Source:HGNC Symbol;Acc:HGNC:1750]
ENSG00000107863	ARHGAP21	600.851553385257	2.00036029681798	2.36515617277807e-67	protein_coding	HGNC:23725	ARHGAP21	Rho GTPase activating protein 21 [Source:HGNC Symbol;Acc:HGNC:23725]
ENSG00000278730	AC005332.6	48.3894752308516	2.00035964129101	6.290829733314e-07	lincRNA			novel transcript
ENSG00000196937	FAM3C	43.5404669496897	2.00032252071699	7.33914404935653e-07	protein_coding	HGNC:18664	FAM3C	family with sequence similarity 3 member C [Source:HGNC Symbol;Acc:HGNC:18664]
ENSG00000136859	ANGPTL2	45.9191694365905	1.999479801784	3.15615467120269e-07	protein_coding	HGNC:490	ANGPTL2	angiopoietin like 2 [Source:HGNC Symbol;Acc:HGNC:490]
ENSG00000159461	AMFR	192.261308452533	1.99890218670833	5.26049081382708e-23	protein_coding	HGNC:463	AMFR	autocrine motility factor receptor [Source:HGNC Symbol;Acc:HGNC:463]
ENSG00000116661	FBXO2	5.41608972888032	1.99867151591356	0.0332158577733594	protein_coding	HGNC:13581	FBXO2	F-box protein 2 [Source:HGNC Symbol;Acc:HGNC:13581]
ENSG00000161714	PLCD3	92.6333915896927	1.998541377284	1.92471862579523e-11	protein_coding	HGNC:9061	PLCD3	phospholipase C delta 3 [Source:HGNC Symbol;Acc:HGNC:9061]
ENSG00000181827	RFX7	59.5154689009575	1.99851177258481	1.57678745648256e-08	protein_coding	HGNC:25777	RFX7	regulatory factor X7 [Source:HGNC Symbol;Acc:HGNC:25777]
ENSG00000104341	LAPTM4B	93.5741630360998	1.99779546903654	4.7620490097489e-13	protein_coding	HGNC:13646	LAPTM4B	lysosomal protein transmembrane 4 beta [Source:HGNC Symbol;Acc:HGNC:13646]
ENSG00000166387	PPFIBP2	245.787401101655	1.99351789821993	1.9844338853567e-31	protein_coding	HGNC:9250	PPFIBP2	PPFIA binding protein 2 [Source:HGNC Symbol;Acc:HGNC:9250]
ENSG00000100614	PPM1A	115.537694080734	1.99286573127709	2.05399110154583e-15	protein_coding	HGNC:9275	PPM1A	protein phosphatase, Mg2+/Mn2+ dependent 1A [Source:HGNC Symbol;Acc:HGNC:9275]
ENSG00000101439	CST3	325.034406622707	1.99249719870947	1.22572639942006e-36	protein_coding	HGNC:2475	CST3	cystatin C [Source:HGNC Symbol;Acc:HGNC:2475]
ENSG00000138670	RASGEF1B	25.1923207770924	1.99166644412015	0.000134496973973788	protein_coding	HGNC:24881	RASGEF1B	RasGEF domain family member 1B [Source:HGNC Symbol;Acc:HGNC:24881]
ENSG00000240694	PNMA2	159.436757297767	1.98992745341188	4.97892928836058e-20	protein_coding	HGNC:9159	PNMA2	PNMA family member 2 [Source:HGNC Symbol;Acc:HGNC:9159]
ENSG00000256043	CTSO	24.2734332924116	1.98744871874406	0.000230090328609994	protein_coding	HGNC:2542	CTSO	cathepsin O [Source:HGNC Symbol;Acc:HGNC:2542]
ENSG00000184900	SUMO3	95.9386419917656	1.98675055904303	1.09605344834676e-12	protein_coding	HGNC:11124	SUMO3	small ubiquitin-like modifier 3 [Source:HGNC Symbol;Acc:HGNC:11124]
ENSG00000187837	HIST1H1C	146.830264338289	1.98642599791948	2.29953386586328e-19	protein_coding	HGNC:4716	HIST1H1C	histone cluster 1 H1 family member c [Source:HGNC Symbol;Acc:HGNC:4716]
ENSG00000099864	PALM	231.374085938779	1.98616507815378	1.06342591426828e-25	protein_coding	HGNC:8594	PALM	paralemmin [Source:HGNC Symbol;Acc:HGNC:8594]
ENSG00000127022	CANX	1079.67226196098	1.98540061386906	4.57437491060158e-112	protein_coding	HGNC:1473	CANX	calnexin [Source:HGNC Symbol;Acc:HGNC:1473]
ENSG00000185825	BCAP31	110.146139734431	1.98519150679804	8.62200260844708e-15	protein_coding	HGNC:16695	BCAP31	B cell receptor associated protein 31 [Source:HGNC Symbol;Acc:HGNC:16695]
ENSG00000162298	SYVN1	49.8632057282797	1.98496186236047	1.67020033387759e-07	protein_coding	HGNC:20738	SYVN1	synoviolin 1 [Source:HGNC Symbol;Acc:HGNC:20738]
ENSG00000166295	ANAPC16	65.3706055384463	1.98410238648246	1.45327871676839e-09	protein_coding	HGNC:26976	ANAPC16	anaphase promoting complex subunit 16 [Source:HGNC Symbol;Acc:HGNC:26976]
ENSG00000240024	LINC00888	5.21239712101285	1.98407887385837	0.0356093423101883	transcribed_unprocessed_pseudogene	HGNC:48575	LINC00888	long intergenic non-protein coding RNA 888 [Source:HGNC Symbol;Acc:HGNC:48575]
ENSG00000184154	LRTOMT	11.4947530200588	1.98401978839088	0.0112531330473097	protein_coding	HGNC:25033	LRTOMT	leucine rich transmembrane and O-methyltransferase domain containing [Source:HGNC Symbol;Acc:HGNC:25033]
ENSG00000026025	VIM	3383.12326144784	1.98321441506225	1.42349610755789e-178	protein_coding	HGNC:12692	VIM	vimentin [Source:HGNC Symbol;Acc:HGNC:12692]
ENSG00000048140	TSPAN17	65.3702921376824	1.982688845919	1.74776860615361e-08	protein_coding	HGNC:13594	TSPAN17	tetraspanin 17 [Source:HGNC Symbol;Acc:HGNC:13594]
ENSG00000165006	UBAP1	69.6186942358656	1.98211740375943	5.1245995073745e-10	protein_coding	HGNC:12461	UBAP1	ubiquitin associated protein 1 [Source:HGNC Symbol;Acc:HGNC:12461]
ENSG00000198182	ZNF607	13.8816136980579	1.98167863059456	0.00462826905806953	protein_coding	HGNC:28192	ZNF607	zinc finger protein 607 [Source:HGNC Symbol;Acc:HGNC:28192]
ENSG00000100599	RIN3	35.4935290827973	1.98044521419173	1.15333224381671e-05	protein_coding	HGNC:18751	RIN3	Ras and Rab interactor 3 [Source:HGNC Symbol;Acc:HGNC:18751]
ENSG00000178184	PARD6G	61.9438733497692	1.98024241413786	7.00485786761815e-09	protein_coding	HGNC:16076	PARD6G	par-6 family cell polarity regulator gamma [Source:HGNC Symbol;Acc:HGNC:16076]
ENSG00000068120	COASY	64.3055817660527	1.98005713261452	5.34114928699179e-09	protein_coding	HGNC:29932	COASY	Coenzyme A synthase [Source:HGNC Symbol;Acc:HGNC:29932]
ENSG00000000003	TSPAN6	17.1572017057547	1.97896424765242	0.00190074710325393	protein_coding	HGNC:11858	TSPAN6	tetraspanin 6 [Source:HGNC Symbol;Acc:HGNC:11858]
ENSG00000163932	PRKCD	32.0069404892516	1.97712442037847	5.09865415203547e-05	protein_coding	HGNC:9399	PRKCD	protein kinase C delta [Source:HGNC Symbol;Acc:HGNC:9399]
ENSG00000106484	MEST	56.8261586134483	1.97674362672272	1.74500273159057e-08	protein_coding	HGNC:7028	MEST	mesoderm specific transcript [Source:HGNC Symbol;Acc:HGNC:7028]
ENSG00000197951	ZNF71	16.1540263697476	1.97459336761428	0.00196397877413054	protein_coding	HGNC:13141	ZNF71	zinc finger protein 71 [Source:HGNC Symbol;Acc:HGNC:13141]
ENSG00000070081	NUCB2	132.422135507734	1.97407648720872	6.51059927351466e-17	protein_coding	HGNC:8044	NUCB2	nucleobindin 2 [Source:HGNC Symbol;Acc:HGNC:8044]
ENSG00000026559	KCNG1	19.7628729783178	1.97322211077804	0.00123896537759777	protein_coding	HGNC:6248	KCNG1	potassium voltage-gated channel modifier subfamily G member 1 [Source:HGNC Symbol;Acc:HGNC:6248]
ENSG00000119977	TCTN3	47.9499861022721	1.97272840041314	2.54616805563713e-07	protein_coding	HGNC:24519	TCTN3	tectonic family member 3 [Source:HGNC Symbol;Acc:HGNC:24519]
ENSG00000151498	ACAD8	25.677532239757	1.97176563842267	0.000154549682838806	protein_coding	HGNC:87	ACAD8	acyl-CoA dehydrogenase family member 8 [Source:HGNC Symbol;Acc:HGNC:87]
ENSG00000173511	VEGFB	58.5648893128781	1.97169372906216	1.2761162841913e-08	protein_coding	HGNC:12681	VEGFB	vascular endothelial growth factor B [Source:HGNC Symbol;Acc:HGNC:12681]
ENSG00000117868	ESYT2	580.686300189879	1.9714567396339	1.20217928534654e-61	protein_coding	HGNC:22211	ESYT2	extended synaptotagmin 2 [Source:HGNC Symbol;Acc:HGNC:22211]
ENSG00000148153	INIP	27.1310409165254	1.97137020434217	9.08709777189082e-05	protein_coding	HGNC:24994	INIP	INTS3 and NABP interacting protein [Source:HGNC Symbol;Acc:HGNC:24994]
ENSG00000119669	IRF2BPL	68.259361140902	1.97113880616409	1.49669257676681e-09	protein_coding	HGNC:14282	IRF2BPL	interferon regulatory factor 2 binding protein like [Source:HGNC Symbol;Acc:HGNC:14282]
ENSG00000262919	CCNQ	16.3165802402779	1.97099496637364	0.00197263922748053	protein_coding	HGNC:28434	CCNQ	cyclin Q [Source:HGNC Symbol;Acc:HGNC:28434]
ENSG00000174516	PELI3	22.4208622719229	1.970055364566	0.000428737818095558	protein_coding	HGNC:30010	PELI3	pellino E3 ubiquitin protein ligase family member 3 [Source:HGNC Symbol;Acc:HGNC:30010]
ENSG00000181104	F2R	34.2092250050287	1.97001754072929	1.73891058881765e-05	protein_coding	HGNC:3537	F2R	coagulation factor II thrombin receptor [Source:HGNC Symbol;Acc:HGNC:3537]
ENSG00000107902	LHPP	13.5231668311581	1.96971250382383	0.00471881812199953	protein_coding	HGNC:30042	LHPP	phospholysine phosphohistidine inorganic pyrophosphate phosphatase [Source:HGNC Symbol;Acc:HGNC:30042]
ENSG00000185164	NOMO2	68.9472918588667	1.96929609288146	2.00172552768858e-09	protein_coding	HGNC:22652	NOMO2	NODAL modulator 2 [Source:HGNC Symbol;Acc:HGNC:22652]
ENSG00000183876	ARSI	13.102667306849	1.96805595425811	0.00516562507250846	protein_coding	HGNC:32521	ARSI	arylsulfatase family member I [Source:HGNC Symbol;Acc:HGNC:32521]
ENSG00000182054	IDH2	178.372689217656	1.96757326057372	1.57754466128767e-22	protein_coding	HGNC:5383	IDH2	isocitrate dehydrogenase (NADP(+)) 2, mitochondrial [Source:HGNC Symbol;Acc:HGNC:5383]
ENSG00000117448	AKR1A1	75.6888135832417	1.96658721886114	9.43216764727185e-11	protein_coding	HGNC:380	AKR1A1	aldo-keto reductase family 1 member A1 [Source:HGNC Symbol;Acc:HGNC:380]
ENSG00000179403	VWA1	11.0685885804153	1.96460815822442	0.0109848113343964	protein_coding	HGNC:30910	VWA1	von Willebrand factor A domain containing 1 [Source:HGNC Symbol;Acc:HGNC:30910]
ENSG00000106333	PCOLCE	78.3165145481083	1.96427275820417	1.73523236308185e-10	protein_coding	HGNC:8738	PCOLCE	procollagen C-endopeptidase enhancer [Source:HGNC Symbol;Acc:HGNC:8738]
ENSG00000082781	ITGB5	224.973602836537	1.96405692929386	7.98324627281893e-28	protein_coding	HGNC:6160	ITGB5	integrin subunit beta 5 [Source:HGNC Symbol;Acc:HGNC:6160]
ENSG00000181458	TMEM45A	53.6430053837937	1.96368805283781	5.8547116548023e-08	protein_coding	HGNC:25480	TMEM45A	transmembrane protein 45A [Source:HGNC Symbol;Acc:HGNC:25480]
ENSG00000198954	KIF1BP	82.6247437615036	1.96280552977342	2.18702821771724e-11	protein_coding	HGNC:23419	KIF1BP	KIF1 binding protein [Source:HGNC Symbol;Acc:HGNC:23419]
ENSG00000106789	CORO2A	8.45595278027263	1.96267522042906	0.022697903857503	protein_coding	HGNC:2255	CORO2A	coronin 2A [Source:HGNC Symbol;Acc:HGNC:2255]
ENSG00000072042	RDH11	139.986550136198	1.96219393482376	1.02295218656691e-16	protein_coding	HGNC:17964	RDH11	retinol dehydrogenase 11 [Source:HGNC Symbol;Acc:HGNC:17964]
ENSG00000138629	UBL7	37.0312992173112	1.96210844266363	1.13146970278836e-05	protein_coding	HGNC:28221	UBL7	ubiquitin like 7 [Source:HGNC Symbol;Acc:HGNC:28221]
ENSG00000128185	DGCR6L	37.4371198849154	1.96125570454433	7.56029829125745e-06	protein_coding	HGNC:18551	DGCR6L	DiGeorge syndrome critical region gene 6 like [Source:HGNC Symbol;Acc:HGNC:18551]
ENSG00000135052	GOLM1	129.056509366599	1.96118438736996	7.13215131431177e-17	protein_coding	HGNC:15451	GOLM1	golgi membrane protein 1 [Source:HGNC Symbol;Acc:HGNC:15451]
ENSG00000071553	ATP6AP1	133.98602272392	1.95921993450834	2.73941661048725e-17	protein_coding	HGNC:868	ATP6AP1	ATPase H+ transporting accessory protein 1 [Source:HGNC Symbol;Acc:HGNC:868]
ENSG00000204262	COL5A2	4420.96902467289	1.95898269154457	1.41032442337642e-230	protein_coding	HGNC:2210	COL5A2	collagen type V alpha 2 chain [Source:HGNC Symbol;Acc:HGNC:2210]
ENSG00000090013	BLVRB	42.7016667796127	1.95890404967704	1.40786542048108e-06	protein_coding	HGNC:1063	BLVRB	biliverdin reductase B [Source:HGNC Symbol;Acc:HGNC:1063]
ENSG00000143149	ALDH9A1	101.433999432886	1.95882273416871	1.10171854376812e-12	protein_coding	HGNC:412	ALDH9A1	aldehyde dehydrogenase 9 family member A1 [Source:HGNC Symbol;Acc:HGNC:412]
ENSG00000146197	SCUBE3	591.237474433095	1.95874687163077	1.55922610706406e-63	protein_coding	HGNC:13655	SCUBE3	signal peptide, CUB domain and EGF like domain containing 3 [Source:HGNC Symbol;Acc:HGNC:13655]
ENSG00000135506	OS9	334.099535372748	1.95723783152929	4.47401700380851e-32	protein_coding	HGNC:16994	OS9	OS9, endoplasmic reticulum lectin [Source:HGNC Symbol;Acc:HGNC:16994]
ENSG00000180694	TMEM64	52.1865355332672	1.95670372254743	1.22705250220749e-07	protein_coding	HGNC:25441	TMEM64	transmembrane protein 64 [Source:HGNC Symbol;Acc:HGNC:25441]
ENSG00000182199	SHMT2	278.76519167369	1.95630314878851	4.4539720977281e-32	protein_coding	HGNC:10852	SHMT2	serine hydroxymethyltransferase 2 [Source:HGNC Symbol;Acc:HGNC:10852]
ENSG00000157954	WIPI2	126.229347976169	1.9553120793549	6.49564003886372e-17	protein_coding	HGNC:32225	WIPI2	WD repeat domain, phosphoinositide interacting 2 [Source:HGNC Symbol;Acc:HGNC:32225]
ENSG00000065911	MTHFD2	278.064223377181	1.95454459022846	4.06501358511587e-31	protein_coding	HGNC:7434	MTHFD2	methylenetetrahydrofolate dehydrogenase (NADP+ dependent) 2, methenyltetrahydrofolate cyclohydrolase [Source:HGNC Symbol;Acc:HGNC:7434]
ENSG00000198081	ZBTB14	18.7162739655821	1.95429959236046	0.00145666285903783	protein_coding	HGNC:12860	ZBTB14	zinc finger and BTB domain containing 14 [Source:HGNC Symbol;Acc:HGNC:12860]
ENSG00000197956	S100A6	1762.28713056381	1.95376517849787	2.45805817418115e-127	protein_coding	HGNC:10496	S100A6	S100 calcium binding protein A6 [Source:HGNC Symbol;Acc:HGNC:10496]
ENSG00000150093	ITGB1	2551.34421829599	1.95363395584572	2.59781347827904e-153	protein_coding	HGNC:6153	ITGB1	integrin subunit beta 1 [Source:HGNC Symbol;Acc:HGNC:6153]
ENSG00000179271	GADD45GIP1	53.1390653021107	1.95190798306002	1.38223382658404e-07	protein_coding	HGNC:29996	GADD45GIP1	GADD45G interacting protein 1 [Source:HGNC Symbol;Acc:HGNC:29996]
ENSG00000186174	BCL9L	250.25005726647	1.95172385438217	2.54748138654619e-20	protein_coding	HGNC:23688	BCL9L	B cell CLL/lymphoma 9 like [Source:HGNC Symbol;Acc:HGNC:23688]
ENSG00000090238	YPEL3	36.5986409135151	1.95099318179913	7.187471006899e-06	protein_coding	HGNC:18327	YPEL3	yippee like 3 [Source:HGNC Symbol;Acc:HGNC:18327]
ENSG00000139514	SLC7A1	226.677639890441	1.94846344706851	6.82488693504945e-28	protein_coding	HGNC:11057	SLC7A1	solute carrier family 7 member 1 [Source:HGNC Symbol;Acc:HGNC:11057]
ENSG00000050820	BCAR1	169.554794753291	1.94827759959097	4.02578116546425e-20	protein_coding	HGNC:971	BCAR1	BCAR1, Cas family scaffold protein [Source:HGNC Symbol;Acc:HGNC:971]
ENSG00000276107	AC037198.1	40.1411327807763	1.94688057602723	8.22465112917758e-06	sense_intronic			novel transcript, sense intronic to THBS1
ENSG00000135047	CTSL	102.32381930538	1.946359301796	9.03600632270803e-14	protein_coding	HGNC:2537	CTSL	cathepsin L [Source:HGNC Symbol;Acc:HGNC:2537]
ENSG00000054277	OPN3	7.82287686712829	1.94448643778641	0.0236594505121971	protein_coding	HGNC:14007	OPN3	opsin 3 [Source:HGNC Symbol;Acc:HGNC:14007]
ENSG00000277758	FO681492.1	30.1592323335353	1.94440642188677	8.44769302150526e-05	protein_coding			synaptotagmin-15 [Source:NCBI gene;Acc:102724488]
ENSG00000168938	PPIC	80.6910585683711	1.94400614353783	3.01714473168548e-11	protein_coding	HGNC:9256	PPIC	peptidylprolyl isomerase C [Source:HGNC Symbol;Acc:HGNC:9256]
ENSG00000056050	HPF1	18.3511621936304	1.94377518741641	0.00129987744112486	protein_coding	HGNC:26051	HPF1	histone PARylation factor 1 [Source:HGNC Symbol;Acc:HGNC:26051]
ENSG00000064601	CTSA	172.88050214847	1.94266611584456	7.07102780299348e-22	protein_coding	HGNC:9251	CTSA	cathepsin A [Source:HGNC Symbol;Acc:HGNC:9251]
ENSG00000182636	NDN	13.7629966617648	1.94097187907631	0.00501740667582263	protein_coding	HGNC:7675	NDN	necdin, MAGE family member [Source:HGNC Symbol;Acc:HGNC:7675]
ENSG00000100056	ESS2	25.5755692740247	1.94087606787981	0.000236625530624115	protein_coding	HGNC:16817	ESS2	ess-2 splicing factor homolog [Source:HGNC Symbol;Acc:HGNC:16817]
ENSG00000112759	SLC29A1	119.273860654068	1.94084263657191	8.10125841825125e-15	protein_coding	HGNC:11003	SLC29A1	solute carrier family 29 member 1 (Augustine blood group) [Source:HGNC Symbol;Acc:HGNC:11003]
ENSG00000185787	MORF4L1	528.744793041408	1.94079012340599	5.69298945157683e-60	protein_coding	HGNC:16989	MORF4L1	mortality factor 4 like 1 [Source:HGNC Symbol;Acc:HGNC:16989]
ENSG00000136240	KDELR2	487.131618803722	1.93966708727702	6.11741511287785e-45	protein_coding	HGNC:6305	KDELR2	KDEL endoplasmic reticulum protein retention receptor 2 [Source:HGNC Symbol;Acc:HGNC:6305]
ENSG00000105520	PLPPR2	118.51503848001	1.9372607897654	2.05110472844747e-14	protein_coding	HGNC:29566	PLPPR2	phospholipid phosphatase related 2 [Source:HGNC Symbol;Acc:HGNC:29566]
ENSG00000087303	NID2	845.125724380531	1.93671647717837	2.20082004055637e-75	protein_coding	HGNC:13389	NID2	nidogen 2 [Source:HGNC Symbol;Acc:HGNC:13389]
ENSG00000155016	CYP2U1	50.0247134430199	1.93609234456531	1.54215070402802e-07	protein_coding	HGNC:20582	CYP2U1	cytochrome P450 family 2 subfamily U member 1 [Source:HGNC Symbol;Acc:HGNC:20582]
ENSG00000164091	WDR82	189.502925307145	1.93582325162657	8.40224796155806e-24	protein_coding	HGNC:28826	WDR82	WD repeat domain 82 [Source:HGNC Symbol;Acc:HGNC:28826]
ENSG00000140545	MFGE8	866.529737500399	1.93565133195183	3.21244681734597e-87	protein_coding	HGNC:7036	MFGE8	milk fat globule-EGF factor 8 protein [Source:HGNC Symbol;Acc:HGNC:7036]
ENSG00000173918	C1QTNF1	76.7457110027533	1.93532701150821	2.19231638997521e-10	protein_coding	HGNC:14324	C1QTNF1	C1q and TNF related 1 [Source:HGNC Symbol;Acc:HGNC:14324]
ENSG00000087116	ADAMTS2	646.400319864572	1.93509444178862	1.6995559928132e-41	protein_coding	HGNC:218	ADAMTS2	ADAM metallopeptidase with thrombospondin type 1 motif 2 [Source:HGNC Symbol;Acc:HGNC:218]
ENSG00000136848	DAB2IP	205.745900725549	1.93438209048234	8.84751458274428e-21	protein_coding	HGNC:17294	DAB2IP	DAB2 interacting protein [Source:HGNC Symbol;Acc:HGNC:17294]
ENSG00000128791	TWSG1	162.174790022585	1.93391914720409	6.26434283469392e-18	protein_coding	HGNC:12429	TWSG1	twisted gastrulation BMP signaling modulator 1 [Source:HGNC Symbol;Acc:HGNC:12429]
ENSG00000105088	OLFM2	77.1737128116012	1.93374432027848	1.66444327600051e-10	protein_coding	HGNC:17189	OLFM2	olfactomedin 2 [Source:HGNC Symbol;Acc:HGNC:17189]
ENSG00000164961	WASHC5	84.9223545549311	1.93300878026218	2.60072933515224e-11	protein_coding	HGNC:28984	WASHC5	WASH complex subunit 5 [Source:HGNC Symbol;Acc:HGNC:28984]
ENSG00000116157	GPX7	13.563803607088	1.93274700264493	0.00525903556177372	protein_coding	HGNC:4559	GPX7	glutathione peroxidase 7 [Source:HGNC Symbol;Acc:HGNC:4559]
ENSG00000124422	USP22	400.610941391628	1.93230758202249	1.23466414434315e-47	protein_coding	HGNC:12621	USP22	ubiquitin specific peptidase 22 [Source:HGNC Symbol;Acc:HGNC:12621]
ENSG00000167658	EEF2	3918.97941815498	1.93164939403913	1.19092724524505e-109	protein_coding	HGNC:3214	EEF2	eukaryotic translation elongation factor 2 [Source:HGNC Symbol;Acc:HGNC:3214]
ENSG00000133243	BTBD2	108.120550323001	1.93153620478947	6.61839437660134e-13	protein_coding	HGNC:15504	BTBD2	BTB domain containing 2 [Source:HGNC Symbol;Acc:HGNC:15504]
ENSG00000159346	ADIPOR1	124.036414944405	1.93139809089016	7.3223038791368e-16	protein_coding	HGNC:24040	ADIPOR1	adiponectin receptor 1 [Source:HGNC Symbol;Acc:HGNC:24040]
ENSG00000162599	NFIA	208.402506460154	1.93118359344475	1.19005483901172e-25	protein_coding	HGNC:7784	NFIA	nuclear factor I A [Source:HGNC Symbol;Acc:HGNC:7784]
ENSG00000176095	IP6K1	112.343829600484	1.93025399019814	8.6353782918011e-15	protein_coding	HGNC:18360	IP6K1	inositol hexakisphosphate kinase 1 [Source:HGNC Symbol;Acc:HGNC:18360]
ENSG00000164300	SERINC5	196.447934701204	1.930126828142	6.47147716566793e-25	protein_coding	HGNC:18825	SERINC5	serine incorporator 5 [Source:HGNC Symbol;Acc:HGNC:18825]
ENSG00000166123	GPT2	59.3700329645011	1.92905153479951	2.30880844509521e-08	protein_coding	HGNC:18062	GPT2	glutamic--pyruvic transaminase 2 [Source:HGNC Symbol;Acc:HGNC:18062]
ENSG00000115252	PDE1A	160.896854504784	1.92828997171374	6.0920846901581e-20	protein_coding	HGNC:8774	PDE1A	phosphodiesterase 1A [Source:HGNC Symbol;Acc:HGNC:8774]
ENSG00000105698	USF2	68.1524368857819	1.9270000328535	5.14719663418683e-09	protein_coding	HGNC:12594	USF2	upstream transcription factor 2, c-fos interacting [Source:HGNC Symbol;Acc:HGNC:12594]
ENSG00000105701	FKBP8	324.473930092357	1.9266114829458	1.97820143505738e-21	protein_coding	HGNC:3724	FKBP8	FK506 binding protein 8 [Source:HGNC Symbol;Acc:HGNC:3724]
ENSG00000132819	RBM38	15.6709435374727	1.92653345570649	0.00252177868108973	protein_coding	HGNC:15818	RBM38	RNA binding motif protein 38 [Source:HGNC Symbol;Acc:HGNC:15818]
ENSG00000148737	TCF7L2	70.3910413199163	1.92606136364159	2.58520571227373e-09	protein_coding	HGNC:11641	TCF7L2	transcription factor 7 like 2 [Source:HGNC Symbol;Acc:HGNC:11641]
ENSG00000249936	RAC1P2	2.39795731069344	1.92601982359829	0.0465248141187856	processed_pseudogene	HGNC:31414	RAC1P2	Rac family small GTPase 1 pseudogene 2 [Source:HGNC Symbol;Acc:HGNC:31414]
ENSG00000135801	TAF5L	29.9685634758203	1.92483421746832	6.32518616440085e-05	protein_coding	HGNC:17304	TAF5L	TATA-box binding protein associated factor 5 like [Source:HGNC Symbol;Acc:HGNC:17304]
ENSG00000074842	MYDGF	94.491082131411	1.92420688563516	8.03749147141615e-13	protein_coding	HGNC:16948	MYDGF	myeloid derived growth factor [Source:HGNC Symbol;Acc:HGNC:16948]
ENSG00000179855	GIPC3	11.9876200796587	1.92416099898631	0.0124887275090925	protein_coding	HGNC:18183	GIPC3	GIPC PDZ domain containing family member 3 [Source:HGNC Symbol;Acc:HGNC:18183]
ENSG00000101557	USP14	126.630681024989	1.92385000607225	1.30818859940438e-16	protein_coding	HGNC:12612	USP14	ubiquitin specific peptidase 14 [Source:HGNC Symbol;Acc:HGNC:12612]
ENSG00000271601	LIX1L	111.660560017034	1.92239947566576	3.70715632867287e-14	protein_coding	HGNC:28715	LIX1L	limb and CNS expressed 1 like [Source:HGNC Symbol;Acc:HGNC:28715]
ENSG00000116132	PRRX1	575.09939660508	1.92178528158654	1.2855652090103e-64	protein_coding	HGNC:9142	PRRX1	paired related homeobox 1 [Source:HGNC Symbol;Acc:HGNC:9142]
ENSG00000181826	RELL1	24.3538227433968	1.92039974365443	0.000244812745205583	protein_coding	HGNC:27379	RELL1	RELT like 1 [Source:HGNC Symbol;Acc:HGNC:27379]
ENSG00000265763	ZNF488	2.47878659270715	1.91998424123204	0.0475532171325555	protein_coding	HGNC:23535	ZNF488	zinc finger protein 488 [Source:HGNC Symbol;Acc:HGNC:23535]
ENSG00000108788	MLX	42.1322311652482	1.91932338100582	1.41751766205176e-06	protein_coding	HGNC:11645	MLX	MLX, MAX dimerization protein [Source:HGNC Symbol;Acc:HGNC:11645]
ENSG00000172215	CXCR6	2.41662405347465	1.91847079065419	0.0471162803683717	protein_coding	HGNC:16647	CXCR6	C-X-C motif chemokine receptor 6 [Source:HGNC Symbol;Acc:HGNC:16647]
ENSG00000187778	MCRS1	59.2793926642805	1.91827351806523	2.05825859048181e-08	protein_coding	HGNC:6960	MCRS1	microspherule protein 1 [Source:HGNC Symbol;Acc:HGNC:6960]
ENSG00000151726	ACSL1	41.2579161709983	1.91805537039178	2.67258271396882e-06	protein_coding	HGNC:3569	ACSL1	acyl-CoA synthetase long chain family member 1 [Source:HGNC Symbol;Acc:HGNC:3569]
ENSG00000204176	SYT15	44.9257992297169	1.915408433825	1.60379888307316e-06	protein_coding	HGNC:17167	SYT15	synaptotagmin 15 [Source:HGNC Symbol;Acc:HGNC:17167]
ENSG00000198218	QRICH1	106.837360328145	1.91527021268469	1.8200809573375e-13	protein_coding	HGNC:24713	QRICH1	glutamine rich 1 [Source:HGNC Symbol;Acc:HGNC:24713]
ENSG00000171992	SYNPO	99.436243262795	1.91525966907569	6.11400465128538e-10	protein_coding	HGNC:30672	SYNPO	synaptopodin [Source:HGNC Symbol;Acc:HGNC:30672]
ENSG00000129158	SERGEF	12.9465943732762	1.91405972637333	0.00584841529740704	protein_coding	HGNC:17499	SERGEF	secretion regulating guanine nucleotide exchange factor [Source:HGNC Symbol;Acc:HGNC:17499]
ENSG00000166228	PCBD1	38.5516985919281	1.91299960943997	5.1545609197273e-06	protein_coding	HGNC:8646	PCBD1	pterin-4 alpha-carbinolamine dehydratase 1 [Source:HGNC Symbol;Acc:HGNC:8646]
ENSG00000239887	C1orf226	5.11614156469675	1.91283781907534	0.0384188925220585	protein_coding	HGNC:34351	C1orf226	chromosome 1 open reading frame 226 [Source:HGNC Symbol;Acc:HGNC:34351]
ENSG00000150401	DCUN1D2	18.7106003851695	1.91178925040681	0.00139198130729533	protein_coding	HGNC:20328	DCUN1D2	defective in cullin neddylation 1 domain containing 2 [Source:HGNC Symbol;Acc:HGNC:20328]
ENSG00000100084	HIRA	18.1071546679619	1.91087413462922	0.00129987744112486	protein_coding	HGNC:4916	HIRA	histone cell cycle regulator [Source:HGNC Symbol;Acc:HGNC:4916]
ENSG00000167565	SERTAD3	28.3783291047436	1.91084734458429	0.000142218557997082	protein_coding	HGNC:17931	SERTAD3	SERTA domain containing 3 [Source:HGNC Symbol;Acc:HGNC:17931]
ENSG00000138131	LOXL4	11.1428917733312	1.9108025752128	0.012538083278196	protein_coding	HGNC:17171	LOXL4	lysyl oxidase like 4 [Source:HGNC Symbol;Acc:HGNC:17171]
ENSG00000106305	AIMP2	21.3617665664535	1.90941933063747	0.000597854759410817	protein_coding	HGNC:20609	AIMP2	aminoacyl tRNA synthetase complex interacting multifunctional protein 2 [Source:HGNC Symbol;Acc:HGNC:20609]
ENSG00000204217	BMPR2	388.382870118285	1.90778351609918	1.94179564174717e-45	protein_coding	HGNC:1078	BMPR2	bone morphogenetic protein receptor type 2 [Source:HGNC Symbol;Acc:HGNC:1078]
ENSG00000122218	COPA	617.512875320168	1.90749137705402	2.15830175033945e-66	protein_coding	HGNC:2230	COPA	coatomer protein complex subunit alpha [Source:HGNC Symbol;Acc:HGNC:2230]
ENSG00000099940	SNAP29	52.9487733265004	1.90747498464886	1.12328678180733e-07	protein_coding	HGNC:11133	SNAP29	synaptosome associated protein 29 [Source:HGNC Symbol;Acc:HGNC:11133]
ENSG00000176946	THAP4	51.7712842814811	1.90713802604141	1.29711603445707e-07	protein_coding	HGNC:23187	THAP4	THAP domain containing 4 [Source:HGNC Symbol;Acc:HGNC:23187]
ENSG00000117519	CNN3	581.553588765118	1.90693816040406	2.24071720357203e-62	protein_coding	HGNC:2157	CNN3	calponin 3 [Source:HGNC Symbol;Acc:HGNC:2157]
ENSG00000123472	ATPAF1	53.4040134292348	1.90515163078677	1.35243432222475e-07	protein_coding	HGNC:18803	ATPAF1	ATP synthase mitochondrial F1 complex assembly factor 1 [Source:HGNC Symbol;Acc:HGNC:18803]
ENSG00000167779	IGFBP6	116.813170509342	1.90497786892379	1.09120370831104e-14	protein_coding	HGNC:5475	IGFBP6	insulin like growth factor binding protein 6 [Source:HGNC Symbol;Acc:HGNC:5475]
ENSG00000213639	PPP1CB	277.402720325547	1.90458930037244	3.08017666425253e-31	protein_coding	HGNC:9282	PPP1CB	protein phosphatase 1 catalytic subunit beta [Source:HGNC Symbol;Acc:HGNC:9282]
ENSG00000105255	FSD1	10.5965587553122	1.90417034737348	0.0136665435295824	protein_coding	HGNC:13745	FSD1	fibronectin type III and SPRY domain containing 1 [Source:HGNC Symbol;Acc:HGNC:13745]
ENSG00000205629	LCMT1	32.0406261613579	1.90390493828133	3.16166096404694e-05	protein_coding	HGNC:17557	LCMT1	leucine carboxyl methyltransferase 1 [Source:HGNC Symbol;Acc:HGNC:17557]
ENSG00000100300	TSPO	159.718864011043	1.90311112866752	6.99060764495879e-18	protein_coding	HGNC:1158	TSPO	translocator protein [Source:HGNC Symbol;Acc:HGNC:1158]
ENSG00000226278	PSPHP1	7.62728286053066	1.90207229314016	0.0264252472401478	unprocessed_pseudogene	HGNC:9578	PSPHP1	phosphoserine phosphatase pseudogene 1 [Source:HGNC Symbol;Acc:HGNC:9578]
ENSG00000139211	AMIGO2	36.7970474547013	1.9016433753571	1.20698930467777e-05	protein_coding	HGNC:24073	AMIGO2	adhesion molecule with Ig like domain 2 [Source:HGNC Symbol;Acc:HGNC:24073]
ENSG00000171148	TADA3	100.752286869815	1.90103555090522	4.68715180012699e-13	protein_coding	HGNC:19422	TADA3	transcriptional adaptor 3 [Source:HGNC Symbol;Acc:HGNC:19422]
ENSG00000132967	HMGB1P5	2.55441105946777	1.90042323207699	0.0494213088420512	transcribed_processed_pseudogene	HGNC:4997	HMGB1P5	high mobility group box 1 pseudogene 5 [Source:HGNC Symbol;Acc:HGNC:4997]
ENSG00000135362	PRR5L	72.0305201426	1.90013989270918	5.42732631185852e-09	protein_coding	HGNC:25878	PRR5L	proline rich 5 like [Source:HGNC Symbol;Acc:HGNC:25878]
ENSG00000142669	SH3BGRL3	344.940295727884	1.90007689672934	4.38051245343325e-33	protein_coding	HGNC:15568	SH3BGRL3	SH3 domain binding glutamate rich protein like 3 [Source:HGNC Symbol;Acc:HGNC:15568]
ENSG00000112290	WASF1	18.5829072279	1.89974688068203	0.00137717754725133	protein_coding	HGNC:12732	WASF1	WAS protein family member 1 [Source:HGNC Symbol;Acc:HGNC:12732]
ENSG00000176720	BOK	57.9484934331043	1.89874089366456	8.45133977108319e-08	protein_coding	HGNC:1087	BOK	BCL2 family apoptosis regulator BOK [Source:HGNC Symbol;Acc:HGNC:1087]
ENSG00000122140	MRPS2	26.186385488779	1.89834269803794	0.000219804041707593	protein_coding	HGNC:14495	MRPS2	mitochondrial ribosomal protein S2 [Source:HGNC Symbol;Acc:HGNC:14495]
ENSG00000151835	SACS	449.86797399355	1.89827860749095	6.03100486137135e-44	protein_coding	HGNC:10519	SACS	sacsin molecular chaperone [Source:HGNC Symbol;Acc:HGNC:10519]
ENSG00000168301	KCTD6	14.3657703131577	1.89815230857364	0.00583664802530064	protein_coding	HGNC:22235	KCTD6	potassium channel tetramerization domain containing 6 [Source:HGNC Symbol;Acc:HGNC:22235]
ENSG00000149485	FADS1	414.757592490393	1.89784431928281	5.412806741954e-47	protein_coding	HGNC:3574	FADS1	fatty acid desaturase 1 [Source:HGNC Symbol;Acc:HGNC:3574]
ENSG00000140497	SCAMP2	81.7711509142496	1.89736214326111	3.26565933620223e-10	protein_coding	HGNC:10564	SCAMP2	secretory carrier membrane protein 2 [Source:HGNC Symbol;Acc:HGNC:10564]
ENSG00000279118	AC093535.2	31.4807899017901	1.89730751355813	6.27854175816908e-05	TEC (To be Experimentally Confirmed)			tec
ENSG00000162961	DPY30	24.1815809086597	1.89715909390521	0.000308998605226011	protein_coding	HGNC:24590	DPY30	dpy-30, histone methyltransferase complex regulatory subunit [Source:HGNC Symbol;Acc:HGNC:24590]
ENSG00000122390	NAA60	58.4214634332136	1.89704790410614	1.35570274051904e-07	protein_coding	HGNC:25875	NAA60	N(alpha)-acetyltransferase 60, NatF catalytic subunit [Source:HGNC Symbol;Acc:HGNC:25875]
ENSG00000007376	RPUSD1	17.9449935097715	1.8969284550331	0.00136133965049621	protein_coding	HGNC:14173	RPUSD1	RNA pseudouridine synthase domain containing 1 [Source:HGNC Symbol;Acc:HGNC:14173]
ENSG00000147027	TMEM47	359.295682095935	1.89622516221442	2.1356297819013e-39	protein_coding	HGNC:18515	TMEM47	transmembrane protein 47 [Source:HGNC Symbol;Acc:HGNC:18515]
ENSG00000084112	SSH1	484.340756717459	1.89593729033446	6.71347051172128e-49	protein_coding	HGNC:30579	SSH1	slingshot protein phosphatase 1 [Source:HGNC Symbol;Acc:HGNC:30579]
ENSG00000198380	GFPT1	438.401296195496	1.89560846977844	1.17374554522738e-48	protein_coding	HGNC:4241	GFPT1	glutamine--fructose-6-phosphate transaminase 1 [Source:HGNC Symbol;Acc:HGNC:4241]
ENSG00000008952	SEC62	156.850172473525	1.89403110964898	3.37458025995603e-19	protein_coding	HGNC:11846	SEC62	SEC62 homolog, preprotein translocation factor [Source:HGNC Symbol;Acc:HGNC:11846]
ENSG00000155229	MMS19	121.077442137741	1.89400704310352	4.66058111472027e-15	protein_coding	HGNC:13824	MMS19	MMS19 homolog, cytosolic iron-sulfur assembly component [Source:HGNC Symbol;Acc:HGNC:13824]
ENSG00000196411	EPHB4	88.6738797606845	1.89362639072151	8.74010907930862e-12	protein_coding	HGNC:3395	EPHB4	EPH receptor B4 [Source:HGNC Symbol;Acc:HGNC:3395]
ENSG00000128245	YWHAH	308.307722723559	1.89130118577563	2.25134898656123e-35	protein_coding	HGNC:12853	YWHAH	tyrosine 3-monooxygenase/tryptophan 5-monooxygenase activation protein eta [Source:HGNC Symbol;Acc:HGNC:12853]
ENSG00000119431	HDHD3	10.1199491208363	1.89080976521942	0.0143706233616157	protein_coding	HGNC:28171	HDHD3	haloacid dehalogenase like hydrolase domain containing 3 [Source:HGNC Symbol;Acc:HGNC:28171]
ENSG00000027697	IFNGR1	89.676348204065	1.88922379806514	1.22233815695935e-11	protein_coding	HGNC:5439	IFNGR1	interferon gamma receptor 1 [Source:HGNC Symbol;Acc:HGNC:5439]
ENSG00000159921	GNE	71.806417086561	1.88884548879751	1.17490041804394e-09	protein_coding	HGNC:23657	GNE	glucosamine (UDP-N-acetyl)-2-epimerase/N-acetylmannosamine kinase [Source:HGNC Symbol;Acc:HGNC:23657]
ENSG00000198171	DDRGK1	45.5403619735829	1.88858485464461	1.15205031246961e-06	protein_coding	HGNC:16110	DDRGK1	DDRGK domain containing 1 [Source:HGNC Symbol;Acc:HGNC:16110]
ENSG00000169692	AGPAT2	32.6632325504315	1.88825291125892	3.76785816707298e-05	protein_coding	HGNC:325	AGPAT2	1-acylglycerol-3-phosphate O-acyltransferase 2 [Source:HGNC Symbol;Acc:HGNC:325]
ENSG00000167461	RAB8A	49.1171852971405	1.88819960898951	5.0289326088833e-07	protein_coding	HGNC:7007	RAB8A	RAB8A, member RAS oncogene family [Source:HGNC Symbol;Acc:HGNC:7007]
ENSG00000123143	PKN1	312.178632208042	1.88782942345634	1.21192798636726e-33	protein_coding	HGNC:9405	PKN1	protein kinase N1 [Source:HGNC Symbol;Acc:HGNC:9405]
ENSG00000137133	HINT2	10.2173367842943	1.88754865195812	0.0144012056851887	protein_coding	HGNC:18344	HINT2	histidine triad nucleotide binding protein 2 [Source:HGNC Symbol;Acc:HGNC:18344]
ENSG00000105281	SLC1A5	177.57898456445	1.88750730910309	2.93891419974035e-19	protein_coding	HGNC:10943	SLC1A5	solute carrier family 1 member 5 [Source:HGNC Symbol;Acc:HGNC:10943]
ENSG00000071051	NCK2	49.0673747445692	1.88719399260546	4.16959314880337e-07	protein_coding	HGNC:7665	NCK2	NCK adaptor protein 2 [Source:HGNC Symbol;Acc:HGNC:7665]
ENSG00000164587	RPS14	431.230231815603	1.8870908904192	3.18269283731438e-43	protein_coding	HGNC:10387	RPS14	ribosomal protein S14 [Source:HGNC Symbol;Acc:HGNC:10387]
ENSG00000135333	EPHA7	39.2011567163352	1.88648953660649	1.63557419507184e-05	protein_coding	HGNC:3390	EPHA7	EPH receptor A7 [Source:HGNC Symbol;Acc:HGNC:3390]
ENSG00000169057	MECP2	132.655874905089	1.88615501158492	1.51455707928672e-15	protein_coding	HGNC:6990	MECP2	methyl-CpG binding protein 2 [Source:HGNC Symbol;Acc:HGNC:6990]
ENSG00000154845	PPP4R1	151.727817740058	1.88589710707485	1.22724948201791e-18	protein_coding	HGNC:9320	PPP4R1	protein phosphatase 4 regulatory subunit 1 [Source:HGNC Symbol;Acc:HGNC:9320]
ENSG00000038002	AGA	20.6404518728331	1.88553834318493	0.000691012383485277	protein_coding	HGNC:318	AGA	aspartylglucosaminidase [Source:HGNC Symbol;Acc:HGNC:318]
ENSG00000133687	TMTC1	245.638643156935	1.88423584984142	4.483137737949e-26	protein_coding	HGNC:24099	TMTC1	transmembrane and tetratricopeptide repeat containing 1 [Source:HGNC Symbol;Acc:HGNC:24099]
ENSG00000166289	PLEKHF1	13.4936693854015	1.88352055218138	0.00656848702797672	protein_coding	HGNC:20764	PLEKHF1	pleckstrin homology and FYVE domain containing 1 [Source:HGNC Symbol;Acc:HGNC:20764]
ENSG00000171827	ZNF570	20.4468708421918	1.88273200437736	0.000827634831566554	protein_coding	HGNC:26416	ZNF570	zinc finger protein 570 [Source:HGNC Symbol;Acc:HGNC:26416]
ENSG00000067704	IARS2	147.940902394782	1.88253934219993	1.43892174074525e-18	protein_coding	HGNC:29685	IARS2	isoleucyl-tRNA synthetase 2, mitochondrial [Source:HGNC Symbol;Acc:HGNC:29685]
ENSG00000203880	PCMTD2	69.389505763752	1.88160276819621	1.68165389895259e-09	protein_coding	HGNC:15882	PCMTD2	protein-L-isoaspartate (D-aspartate) O-methyltransferase domain containing 2 [Source:HGNC Symbol;Acc:HGNC:15882]
ENSG00000166741	NNMT	18.3172019267269	1.87714998076279	0.00150733955202273	protein_coding	HGNC:7861	NNMT	nicotinamide N-methyltransferase [Source:HGNC Symbol;Acc:HGNC:7861]
ENSG00000146648	EGFR	272.811454289055	1.87688474911181	1.24791241443941e-27	protein_coding	HGNC:3236	EGFR	epidermal growth factor receptor [Source:HGNC Symbol;Acc:HGNC:3236]
ENSG00000128203	ASPHD2	5.76077631123596	1.87671268059206	0.0400837602091052	protein_coding	HGNC:30437	ASPHD2	aspartate beta-hydroxylase domain containing 2 [Source:HGNC Symbol;Acc:HGNC:30437]
ENSG00000140943	MBTPS1	248.76573166658	1.87631543073606	1.18567856621792e-28	protein_coding	HGNC:15456	MBTPS1	membrane bound transcription factor peptidase, site 1 [Source:HGNC Symbol;Acc:HGNC:15456]
ENSG00000106605	BLVRA	39.1561163279103	1.87625687754239	4.57633743786657e-06	protein_coding	HGNC:1062	BLVRA	biliverdin reductase A [Source:HGNC Symbol;Acc:HGNC:1062]
ENSG00000138760	SCARB2	502.465813287997	1.87576985456537	2.0337437583596e-54	protein_coding	HGNC:1665	SCARB2	scavenger receptor class B member 2 [Source:HGNC Symbol;Acc:HGNC:1665]
ENSG00000054116	TRAPPC3	63.0344388790133	1.87571532030987	1.49209898162129e-08	protein_coding	HGNC:19942	TRAPPC3	trafficking protein particle complex 3 [Source:HGNC Symbol;Acc:HGNC:19942]
ENSG00000097033	SH3GLB1	216.802970101993	1.87510164099453	3.99173876311087e-24	protein_coding	HGNC:10833	SH3GLB1	SH3 domain containing GRB2 like, endophilin B1 [Source:HGNC Symbol;Acc:HGNC:10833]
ENSG00000129038	LOXL1	461.777733492888	1.87492197918172	3.13045813056184e-48	protein_coding	HGNC:6665	LOXL1	lysyl oxidase like 1 [Source:HGNC Symbol;Acc:HGNC:6665]
ENSG00000171703	TCEA2	54.9709346666352	1.87431844644377	1.51391833839359e-07	protein_coding	HGNC:11614	TCEA2	transcription elongation factor A2 [Source:HGNC Symbol;Acc:HGNC:11614]
ENSG00000100243	CYB5R3	1054.60892112744	1.87411697234632	2.88430656612272e-28	protein_coding	HGNC:2873	CYB5R3	cytochrome b5 reductase 3 [Source:HGNC Symbol;Acc:HGNC:2873]
ENSG00000100075	SLC25A1	184.974085146291	1.8739952163938	3.72545936954208e-22	protein_coding	HGNC:10979	SLC25A1	solute carrier family 25 member 1 [Source:HGNC Symbol;Acc:HGNC:10979]
ENSG00000079432	CIC	195.934960280676	1.87390823323712	2.05678509134467e-18	protein_coding	HGNC:14214	CIC	capicua transcriptional repressor [Source:HGNC Symbol;Acc:HGNC:14214]
ENSG00000110048	OSBP	146.704642676646	1.87334038369891	1.0846438862137e-17	protein_coding	HGNC:8503	OSBP	oxysterol binding protein [Source:HGNC Symbol;Acc:HGNC:8503]
ENSG00000116128	BCL9	32.0551364040497	1.87270010541346	5.31510867227152e-05	protein_coding	HGNC:1008	BCL9	B cell CLL/lymphoma 9 [Source:HGNC Symbol;Acc:HGNC:1008]
ENSG00000115866	DARS	100.220359985275	1.87207038838839	5.43911267243394e-13	protein_coding	HGNC:2678	DARS	aspartyl-tRNA synthetase [Source:HGNC Symbol;Acc:HGNC:2678]
ENSG00000168710	AHCYL1	349.586627334391	1.87174667170031	4.22784479337357e-40	protein_coding	HGNC:344	AHCYL1	adenosylhomocysteinase like 1 [Source:HGNC Symbol;Acc:HGNC:344]
ENSG00000144827	ABHD10	39.9631950631568	1.87172392490786	4.25624139414229e-06	protein_coding	HGNC:25656	ABHD10	abhydrolase domain containing 10 [Source:HGNC Symbol;Acc:HGNC:25656]
ENSG00000136878	USP20	49.6494329671229	1.87153183914698	2.27100341688907e-07	protein_coding	HGNC:12619	USP20	ubiquitin specific peptidase 20 [Source:HGNC Symbol;Acc:HGNC:12619]
ENSG00000168899	VAMP5	61.5441374033783	1.87087208200259	2.14422348272065e-07	protein_coding	HGNC:12646	VAMP5	vesicle associated membrane protein 5 [Source:HGNC Symbol;Acc:HGNC:12646]
ENSG00000146950	SHROOM2	73.2649633089342	1.87058977695781	7.7969467047808e-10	protein_coding	HGNC:630	SHROOM2	shroom family member 2 [Source:HGNC Symbol;Acc:HGNC:630]
ENSG00000162736	NCSTN	136.64664229791	1.87042446500299	4.36004601039159e-16	protein_coding	HGNC:17091	NCSTN	nicastrin [Source:HGNC Symbol;Acc:HGNC:17091]
ENSG00000205423	CNEP1R1	25.5976526821626	1.86995215900905	0.000173074405698098	protein_coding	HGNC:26759	CNEP1R1	CTD nuclear envelope phosphatase 1 regulatory subunit 1 [Source:HGNC Symbol;Acc:HGNC:26759]
ENSG00000164366	CCDC127	46.7619000995571	1.86957376668924	1.37689422296553e-06	protein_coding	HGNC:30520	CCDC127	coiled-coil domain containing 127 [Source:HGNC Symbol;Acc:HGNC:30520]
ENSG00000145945	FAM50B	10.6985061945452	1.86842412965044	0.0144086188208424	protein_coding	HGNC:18789	FAM50B	family with sequence similarity 50 member B [Source:HGNC Symbol;Acc:HGNC:18789]
ENSG00000177697	CD151	540.086675720342	1.8681925756485	2.06267191633127e-48	protein_coding	HGNC:1630	CD151	CD151 molecule (Raph blood group) [Source:HGNC Symbol;Acc:HGNC:1630]
ENSG00000182240	BACE2	93.8783411207517	1.86783713303366	3.49773729833631e-12	protein_coding	HGNC:934	BACE2	beta-secretase 2 [Source:HGNC Symbol;Acc:HGNC:934]
ENSG00000197766	CFD	16.1521921738491	1.86687018171632	0.00348986719953798	protein_coding	HGNC:2771	CFD	complement factor D [Source:HGNC Symbol;Acc:HGNC:2771]
ENSG00000219438	FAM19A5	42.5663632954947	1.86638130849249	1.82620752308548e-06	protein_coding	HGNC:21592	FAM19A5	family with sequence similarity 19 member A5, C-C motif chemokine like [Source:HGNC Symbol;Acc:HGNC:21592]
ENSG00000106609	TMEM248	173.126668225007	1.86563404104058	5.72238733936217e-20	protein_coding	HGNC:25476	TMEM248	transmembrane protein 248 [Source:HGNC Symbol;Acc:HGNC:25476]
ENSG00000136367	ZFHX2	15.0920140204766	1.86550806480251	0.00425101818458737	protein_coding	HGNC:20152	ZFHX2	zinc finger homeobox 2 [Source:HGNC Symbol;Acc:HGNC:20152]
ENSG00000170456	DENND5B	51.6703954184339	1.8650307093909	1.7026588576201e-07	protein_coding	HGNC:28338	DENND5B	DENN domain containing 5B [Source:HGNC Symbol;Acc:HGNC:28338]
ENSG00000114982	KANSL3	112.231754474436	1.86189512050166	4.03073087128636e-14	protein_coding	HGNC:25473	KANSL3	KAT8 regulatory NSL complex subunit 3 [Source:HGNC Symbol;Acc:HGNC:25473]
ENSG00000112079	STK38	279.623935584024	1.86150862596244	5.42090475792691e-30	protein_coding	HGNC:17847	STK38	serine/threonine kinase 38 [Source:HGNC Symbol;Acc:HGNC:17847]
ENSG00000177963	RIC8A	187.886381985926	1.85926184022103	6.58177972187435e-22	protein_coding	HGNC:29550	RIC8A	RIC8 guanine nucleotide exchange factor A [Source:HGNC Symbol;Acc:HGNC:29550]
ENSG00000189058	APOD	5.0087863385752	1.8584555907524	0.0447454030559544	protein_coding	HGNC:612	APOD	apolipoprotein D [Source:HGNC Symbol;Acc:HGNC:612]
ENSG00000145730	PAM	464.124877722901	1.85822126663715	1.18713514767858e-50	protein_coding	HGNC:8596	PAM	peptidylglycine alpha-amidating monooxygenase [Source:HGNC Symbol;Acc:HGNC:8596]
ENSG00000113732	ATP6V0E1	149.074403319369	1.85708004537563	2.08696159639322e-18	protein_coding	HGNC:863	ATP6V0E1	ATPase H+ transporting V0 subunit e1 [Source:HGNC Symbol;Acc:HGNC:863]
ENSG00000180537	RNF182	18.2949760306441	1.85669548370473	0.00179129464811541	protein_coding	HGNC:28522	RNF182	ring finger protein 182 [Source:HGNC Symbol;Acc:HGNC:28522]
ENSG00000274070	CASTOR2	13.6277899555741	1.85621446129379	0.0071099427445449	protein_coding	HGNC:37073	CASTOR2	cytosolic arginine sensor for mTORC1 subunit 2 [Source:HGNC Symbol;Acc:HGNC:37073]
ENSG00000157613	CREB3L1	117.295055974904	1.85618276775503	2.94769378184797e-13	protein_coding	HGNC:18856	CREB3L1	cAMP responsive element binding protein 3 like 1 [Source:HGNC Symbol;Acc:HGNC:18856]
ENSG00000154309	DISP1	10.1104815530315	1.85573597075135	0.0157919871346947	protein_coding	HGNC:19711	DISP1	dispatched RND transporter family member 1 [Source:HGNC Symbol;Acc:HGNC:19711]
ENSG00000168264	IRF2BP2	131.511758290943	1.85550230517628	2.65816071566177e-14	protein_coding	HGNC:21729	IRF2BP2	interferon regulatory factor 2 binding protein 2 [Source:HGNC Symbol;Acc:HGNC:21729]
ENSG00000241685	ARPC1A	15.148715248766	1.85461115867207	0.00346590577180083	protein_coding	HGNC:703	ARPC1A	actin related protein 2/3 complex subunit 1A [Source:HGNC Symbol;Acc:HGNC:703]
ENSG00000099797	TECR	62.9809739612231	1.85419655182978	6.57612068889143e-08	protein_coding	HGNC:4551	TECR	trans-2,3-enoyl-CoA reductase [Source:HGNC Symbol;Acc:HGNC:4551]
ENSG00000138071	ACTR2	659.234554619097	1.85383942723971	1.61681579754566e-53	protein_coding	HGNC:169	ACTR2	ARP2 actin related protein 2 homolog [Source:HGNC Symbol;Acc:HGNC:169]
ENSG00000182544	MFSD5	30.3088677286662	1.85375922060506	8.51697588993939e-05	protein_coding	HGNC:28156	MFSD5	major facilitator superfamily domain containing 5 [Source:HGNC Symbol;Acc:HGNC:28156]
ENSG00000266208	AC080112.1	18.7245845431576	1.85358004999731	0.00193844037596305	antisense			novel transcript, antisense to GJD3
ENSG00000169410	PTPN9	78.2928988600439	1.85185664138253	3.04448749033929e-10	protein_coding	HGNC:9661	PTPN9	protein tyrosine phosphatase, non-receptor type 9 [Source:HGNC Symbol;Acc:HGNC:9661]
ENSG00000135776	ABCB10	34.4755291806524	1.8509756902289	3.27181933287744e-05	protein_coding	HGNC:41	ABCB10	ATP binding cassette subfamily B member 10 [Source:HGNC Symbol;Acc:HGNC:41]
ENSG00000004059	ARF5	78.330467803293	1.85018099127005	1.7904569853072e-10	protein_coding	HGNC:658	ARF5	ADP ribosylation factor 5 [Source:HGNC Symbol;Acc:HGNC:658]
ENSG00000177374	HIC1	102.075237177396	1.8500497793639	1.78662703956542e-12	protein_coding	HGNC:4909	HIC1	HIC ZBTB transcriptional repressor 1 [Source:HGNC Symbol;Acc:HGNC:4909]
ENSG00000111726	CMAS	35.183494672854	1.84981124587878	2.32362947729004e-05	protein_coding	HGNC:18290	CMAS	cytidine monophosphate N-acetylneuraminic acid synthetase [Source:HGNC Symbol;Acc:HGNC:18290]
ENSG00000060762	MPC1	22.8939687402612	1.84959106104778	0.000450704978401898	protein_coding	HGNC:21606	MPC1	mitochondrial pyruvate carrier 1 [Source:HGNC Symbol;Acc:HGNC:21606]
ENSG00000145817	YIPF5	129.534319624196	1.84944104141443	1.99506670411447e-15	protein_coding	HGNC:24877	YIPF5	Yip1 domain family member 5 [Source:HGNC Symbol;Acc:HGNC:24877]
ENSG00000178573	MAF	69.5224771416081	1.84929881334439	3.07588481327494e-09	protein_coding	HGNC:6776	MAF	MAF bZIP transcription factor [Source:HGNC Symbol;Acc:HGNC:6776]
ENSG00000177303	CASKIN2	39.3825634571145	1.84892956201206	5.54762751517604e-06	protein_coding	HGNC:18200	CASKIN2	CASK interacting protein 2 [Source:HGNC Symbol;Acc:HGNC:18200]
ENSG00000112078	KCTD20	538.36618467058	1.84826786976053	2.92773070763959e-47	protein_coding	HGNC:21052	KCTD20	potassium channel tetramerization domain containing 20 [Source:HGNC Symbol;Acc:HGNC:21052]
ENSG00000182934	SRPRA	195.803667065677	1.84762674995202	5.73215342260354e-23	protein_coding	HGNC:11307	SRPRA	SRP receptor subunit alpha [Source:HGNC Symbol;Acc:HGNC:11307]
ENSG00000132170	PPARG	17.5585537475441	1.84735702987004	0.00192462070428056	protein_coding	HGNC:9236	PPARG	peroxisome proliferator activated receptor gamma [Source:HGNC Symbol;Acc:HGNC:9236]
ENSG00000001036	FUCA2	91.8754675549642	1.84718899620432	1.42579739530742e-11	protein_coding	HGNC:4008	FUCA2	alpha-L-fucosidase 2 [Source:HGNC Symbol;Acc:HGNC:4008]
ENSG00000234745	HLA-B	1326.42023309469	1.84644145953024	6.40670512171387e-92	protein_coding	HGNC:4932	HLA-B	major histocompatibility complex, class I, B [Source:HGNC Symbol;Acc:HGNC:4932]
ENSG00000178163	ZNF518B	100.73990537546	1.84577895826286	8.90112298335091e-13	protein_coding	HGNC:29365	ZNF518B	zinc finger protein 518B [Source:HGNC Symbol;Acc:HGNC:29365]
ENSG00000176542	USF3	91.3160853297036	1.84529644521518	9.3061691316042e-12	protein_coding	HGNC:30494	USF3	upstream transcription factor family member 3 [Source:HGNC Symbol;Acc:HGNC:30494]
ENSG00000087460	GNAS	1150.40467441185	1.84503363836056	4.24264441877623e-116	protein_coding	HGNC:4392	GNAS	GNAS complex locus [Source:HGNC Symbol;Acc:HGNC:4392]
ENSG00000159840	ZYX	436.315355057224	1.8449103852049	8.36895849379753e-35	protein_coding	HGNC:13200	ZYX	zyxin [Source:HGNC Symbol;Acc:HGNC:13200]
ENSG00000048740	CELF2	105.753576459928	1.84309066738001	3.99265830645947e-13	protein_coding	HGNC:2550	CELF2	CUGBP Elav-like family member 2 [Source:HGNC Symbol;Acc:HGNC:2550]
ENSG00000162522	KIAA1522	53.2028656652097	1.84278840426415	2.2504538815642e-07	protein_coding	HGNC:29301	KIAA1522	KIAA1522 [Source:HGNC Symbol;Acc:HGNC:29301]
ENSG00000151135	TMEM263	231.168041252594	1.84249523633898	5.8260889895989e-25	protein_coding	HGNC:28281	TMEM263	transmembrane protein 263 [Source:HGNC Symbol;Acc:HGNC:28281]
ENSG00000138069	RAB1A	227.973534206214	1.84217326202113	1.21233032163782e-26	protein_coding	HGNC:9758	RAB1A	RAB1A, member RAS oncogene family [Source:HGNC Symbol;Acc:HGNC:9758]
ENSG00000114302	PRKAR2A	152.682333923025	1.84128414334827	2.37853734198836e-18	protein_coding	HGNC:9391	PRKAR2A	protein kinase cAMP-dependent type II regulatory subunit alpha [Source:HGNC Symbol;Acc:HGNC:9391]
ENSG00000177105	RHOG	33.7740086049737	1.84097204266196	4.17394391668556e-05	protein_coding	HGNC:672	RHOG	ras homolog family member G [Source:HGNC Symbol;Acc:HGNC:672]
ENSG00000044115	CTNNA1	897.257419271327	1.84030633848251	2.71049417203817e-86	protein_coding	HGNC:2509	CTNNA1	catenin alpha 1 [Source:HGNC Symbol;Acc:HGNC:2509]
ENSG00000100220	RTCB	90.2397830486924	1.84022330170416	1.99842228319009e-11	protein_coding	HGNC:26935	RTCB	RNA 2`,3`-cyclic phosphate and 5`-OH ligase [Source:HGNC Symbol;Acc:HGNC:26935]
ENSG00000187676	B3GLCT	29.0582023992643	1.83962624711191	0.000106793105072208	protein_coding	HGNC:20207	B3GLCT	beta 3-glucosyltransferase [Source:HGNC Symbol;Acc:HGNC:20207]
ENSG00000136636	KCTD3	86.322724136114	1.83923487975999	4.17410124093636e-11	protein_coding	HGNC:21305	KCTD3	potassium channel tetramerization domain containing 3 [Source:HGNC Symbol;Acc:HGNC:21305]
ENSG00000157978	LDLRAP1	115.329664517914	1.83855161783371	1.90100000588788e-14	protein_coding	HGNC:18640	LDLRAP1	low density lipoprotein receptor adaptor protein 1 [Source:HGNC Symbol;Acc:HGNC:18640]
ENSG00000141552	ANAPC11	44.1240495623666	1.83806577748133	2.83495694654336e-06	protein_coding	HGNC:14452	ANAPC11	anaphase promoting complex subunit 11 [Source:HGNC Symbol;Acc:HGNC:14452]
ENSG00000136010	ALDH1L2	556.032998201472	1.83736895880165	5.78355740005669e-55	protein_coding	HGNC:26777	ALDH1L2	aldehyde dehydrogenase 1 family member L2 [Source:HGNC Symbol;Acc:HGNC:26777]
ENSG00000243244	STON1	35.1239352912087	1.83704657177366	3.07160266564178e-05	protein_coding	HGNC:17003	STON1	stonin 1 [Source:HGNC Symbol;Acc:HGNC:17003]
ENSG00000182952	HMGN4	84.8386316234293	1.8366212903365	9.96413650093958e-11	protein_coding	HGNC:4989	HMGN4	high mobility group nucleosomal binding domain 4 [Source:HGNC Symbol;Acc:HGNC:4989]
ENSG00000168282	MGAT2	4.91259037208768	1.83588454900457	0.0443464912407547	protein_coding	HGNC:7045	MGAT2	mannosyl (alpha-1,6-)-glycoprotein beta-1,2-N-acetylglucosaminyltransferase [Source:HGNC Symbol;Acc:HGNC:7045]
ENSG00000113716	HMGXB3	151.203843763479	1.83500959583128	1.70947315683372e-16	protein_coding	HGNC:28982	HMGXB3	HMG-box containing 3 [Source:HGNC Symbol;Acc:HGNC:28982]
ENSG00000125863	MKKS	35.7139323385155	1.83473570021439	1.31437419948016e-05	protein_coding	HGNC:7108	MKKS	McKusick-Kaufman syndrome [Source:HGNC Symbol;Acc:HGNC:7108]
ENSG00000225733	FGD5-AS1	196.448829121214	1.83337606105408	3.52612589773716e-23	antisense	HGNC:40410	FGD5-AS1	FGD5 antisense RNA 1 [Source:HGNC Symbol;Acc:HGNC:40410]
ENSG00000197879	MYO1C	944.437947078259	1.83257828636608	1.609775778793e-82	protein_coding	HGNC:7597	MYO1C	myosin IC [Source:HGNC Symbol;Acc:HGNC:7597]
ENSG00000153443	UBALD1	15.4625145170215	1.83230631091262	0.00476683070055655	protein_coding	HGNC:29576	UBALD1	UBA like domain containing 1 [Source:HGNC Symbol;Acc:HGNC:29576]
ENSG00000198663	C6orf89	200.47312892334	1.83115966903117	2.46791532050287e-23	protein_coding	HGNC:21114	C6orf89	chromosome 6 open reading frame 89 [Source:HGNC Symbol;Acc:HGNC:21114]
ENSG00000113407	TARS	268.924746937019	1.83100522722546	1.00616772819072e-28	protein_coding	HGNC:11572	TARS	threonyl-tRNA synthetase [Source:HGNC Symbol;Acc:HGNC:11572]
ENSG00000123358	NR4A1	34.707076745631	1.83050897483131	3.72545574656667e-05	protein_coding	HGNC:7980	NR4A1	nuclear receptor subfamily 4 group A member 1 [Source:HGNC Symbol;Acc:HGNC:7980]
ENSG00000188243	COMMD6	46.016850697308	1.82942636078019	2.13211549286547e-06	protein_coding	HGNC:24015	COMMD6	COMM domain containing 6 [Source:HGNC Symbol;Acc:HGNC:24015]
ENSG00000089289	IGBP1	46.2198564300226	1.82929709696161	1.58325510461408e-06	protein_coding	HGNC:5461	IGBP1	immunoglobulin binding protein 1 [Source:HGNC Symbol;Acc:HGNC:5461]
ENSG00000057252	SOAT1	94.1297786162874	1.82926930004295	1.0919198231697e-11	protein_coding	HGNC:11177	SOAT1	sterol O-acyltransferase 1 [Source:HGNC Symbol;Acc:HGNC:11177]
ENSG00000182827	ACBD3	144.804932502605	1.82924562946558	6.75951532441389e-18	protein_coding	HGNC:15453	ACBD3	acyl-CoA binding domain containing 3 [Source:HGNC Symbol;Acc:HGNC:15453]
ENSG00000183741	CBX6	407.829213290222	1.82913101893122	1.1249427984228e-44	protein_coding	HGNC:1556	CBX6	chromobox 6 [Source:HGNC Symbol;Acc:HGNC:1556]
ENSG00000150593	PDCD4	99.706068487904	1.82837990476208	8.15628633087753e-12	protein_coding	HGNC:8763	PDCD4	programmed cell death 4 [Source:HGNC Symbol;Acc:HGNC:8763]
ENSG00000213064	SFT2D2	255.621821818824	1.82812755132969	1.81858544899627e-28	protein_coding	HGNC:25140	SFT2D2	SFT2 domain containing 2 [Source:HGNC Symbol;Acc:HGNC:25140]
ENSG00000105974	CAV1	1241.72172962602	1.8267871617445	7.82414996405497e-85	protein_coding	HGNC:1527	CAV1	caveolin 1 [Source:HGNC Symbol;Acc:HGNC:1527]
ENSG00000198912	C1orf174	33.7146560597797	1.82573819439207	2.65969406816968e-05	protein_coding	HGNC:27915	C1orf174	chromosome 1 open reading frame 174 [Source:HGNC Symbol;Acc:HGNC:27915]
ENSG00000146733	PSPH	36.1389607379202	1.82562329295023	1.97057312474392e-05	protein_coding	HGNC:9577	PSPH	phosphoserine phosphatase [Source:HGNC Symbol;Acc:HGNC:9577]
ENSG00000248441	LINC01197	40.2875869105283	1.82505276107955	1.14767551235614e-05	lincRNA	HGNC:49597	LINC01197	long intergenic non-protein coding RNA 1197 [Source:HGNC Symbol;Acc:HGNC:49597]
ENSG00000116237	ICMT	220.264875406177	1.82459307063428	1.19853332556886e-25	protein_coding	HGNC:5350	ICMT	isoprenylcysteine carboxyl methyltransferase [Source:HGNC Symbol;Acc:HGNC:5350]
ENSG00000112977	DAP	252.328783955747	1.82413109347983	7.9466245951733e-29	protein_coding	HGNC:2672	DAP	death associated protein [Source:HGNC Symbol;Acc:HGNC:2672]
ENSG00000235865	GSN-AS1	40.793418518226	1.82322580005432	6.63864153202346e-06	antisense	HGNC:23372	GSN-AS1	GSN antisense RNA 1 [Source:HGNC Symbol;Acc:HGNC:23372]
ENSG00000213625	LEPROT	192.2347386295	1.82285313864865	1.85726849778383e-22	protein_coding	HGNC:29477	LEPROT	leptin receptor overlapping transcript [Source:HGNC Symbol;Acc:HGNC:29477]
ENSG00000132912	DCTN4	119.69101161472	1.82252475035874	2.27493384438098e-14	protein_coding	HGNC:15518	DCTN4	dynactin subunit 4 [Source:HGNC Symbol;Acc:HGNC:15518]
ENSG00000104331	IMPAD1	198.013204044785	1.82240231622946	4.93619237263791e-22	protein_coding	HGNC:26019	IMPAD1	inositol monophosphatase domain containing 1 [Source:HGNC Symbol;Acc:HGNC:26019]
ENSG00000115325	DOK1	64.4169617816337	1.82237043407064	2.93064105591982e-08	protein_coding	HGNC:2990	DOK1	docking protein 1 [Source:HGNC Symbol;Acc:HGNC:2990]
ENSG00000187446	CHP1	189.869378257714	1.82094195679403	2.70336829877043e-22	protein_coding	HGNC:17433	CHP1	calcineurin like EF-hand protein 1 [Source:HGNC Symbol;Acc:HGNC:17433]
ENSG00000176182	MYPOP	7.28663896334443	1.81986023556352	0.0313557809471443	protein_coding	HGNC:20178	MYPOP	Myb related transcription factor, partner of profilin [Source:HGNC Symbol;Acc:HGNC:20178]
ENSG00000146038	DCDC2	31.3154768257768	1.81895228761738	6.36747432368006e-05	protein_coding	HGNC:18141	DCDC2	doublecortin domain containing 2 [Source:HGNC Symbol;Acc:HGNC:18141]
ENSG00000100324	TAB1	43.0269705305491	1.81858692646576	2.07217545425073e-06	protein_coding	HGNC:18157	TAB1	TGF-beta activated kinase 1 (MAP3K7) binding protein 1 [Source:HGNC Symbol;Acc:HGNC:18157]
ENSG00000121864	ZNF639	63.379789681089	1.81779094883675	1.6702220684692e-08	protein_coding	HGNC:30950	ZNF639	zinc finger protein 639 [Source:HGNC Symbol;Acc:HGNC:30950]
ENSG00000126756	UXT	33.680472855924	1.81759992588579	7.80571384965758e-05	protein_coding	HGNC:12641	UXT	ubiquitously expressed prefoldin like chaperone [Source:HGNC Symbol;Acc:HGNC:12641]
ENSG00000119632	IFI27L2	42.4136880076133	1.81745700554928	3.66436945006076e-06	protein_coding	HGNC:19753	IFI27L2	interferon alpha inducible protein 27 like 2 [Source:HGNC Symbol;Acc:HGNC:19753]
ENSG00000133392	MYH11	112.096453287299	1.81699124256623	4.42137190900599e-13	protein_coding	HGNC:7569	MYH11	myosin heavy chain 11 [Source:HGNC Symbol;Acc:HGNC:7569]
ENSG00000180773	SLC36A4	71.8700595447142	1.816248407669	1.21699115805896e-08	protein_coding	HGNC:19660	SLC36A4	solute carrier family 36 member 4 [Source:HGNC Symbol;Acc:HGNC:19660]
ENSG00000104067	TJP1	669.143158773698	1.8161694025889	1.98523910037198e-71	protein_coding	HGNC:11827	TJP1	tight junction protein 1 [Source:HGNC Symbol;Acc:HGNC:11827]
ENSG00000105677	TMEM147	51.7872135877534	1.81579479059576	5.29867785537507e-07	protein_coding	HGNC:30414	TMEM147	transmembrane protein 147 [Source:HGNC Symbol;Acc:HGNC:30414]
ENSG00000088682	COQ9	38.2676644291628	1.81511892481028	8.46349256739613e-06	protein_coding	HGNC:25302	COQ9	coenzyme Q9 [Source:HGNC Symbol;Acc:HGNC:25302]
ENSG00000175264	CHST1	5.1056237151799	1.81501059244116	0.0466238975031821	protein_coding	HGNC:1969	CHST1	carbohydrate sulfotransferase 1 [Source:HGNC Symbol;Acc:HGNC:1969]
ENSG00000116396	KCNC4	13.1667387128249	1.81446967002083	0.00946273027777171	protein_coding	HGNC:6236	KCNC4	potassium voltage-gated channel subfamily C member 4 [Source:HGNC Symbol;Acc:HGNC:6236]
ENSG00000167695	FAM57A	25.2294766224858	1.81291502811999	0.000303938120956326	protein_coding	HGNC:29646	FAM57A	family with sequence similarity 57 member A [Source:HGNC Symbol;Acc:HGNC:29646]
ENSG00000186350	RXRA	98.3203444091306	1.81239319541113	3.25188398182061e-12	protein_coding	HGNC:10477	RXRA	retinoid X receptor alpha [Source:HGNC Symbol;Acc:HGNC:10477]
ENSG00000145740	SLC30A5	84.3756027336485	1.81157345731197	1.36898850971259e-10	protein_coding	HGNC:19089	SLC30A5	solute carrier family 30 member 5 [Source:HGNC Symbol;Acc:HGNC:19089]
ENSG00000166165	CKB	80.0095272832782	1.81151524069613	8.50791088305052e-10	protein_coding	HGNC:1991	CKB	creatine kinase B [Source:HGNC Symbol;Acc:HGNC:1991]
ENSG00000132718	SYT11	179.336486744382	1.81071496472838	3.7056659560088e-21	protein_coding	HGNC:19239	SYT11	synaptotagmin 11 [Source:HGNC Symbol;Acc:HGNC:19239]
ENSG00000130313	PGLS	58.3710286922284	1.81032244462819	5.30784277596265e-08	protein_coding	HGNC:8903	PGLS	6-phosphogluconolactonase [Source:HGNC Symbol;Acc:HGNC:8903]
ENSG00000167315	ACAA2	53.0800802316888	1.80990328550301	2.97520059603291e-07	protein_coding	HGNC:83	ACAA2	acetyl-CoA acyltransferase 2 [Source:HGNC Symbol;Acc:HGNC:83]
ENSG00000214046	SMIM7	30.5802614462864	1.80990284292556	0.000151264738554629	protein_coding	HGNC:28419	SMIM7	small integral membrane protein 7 [Source:HGNC Symbol;Acc:HGNC:28419]
ENSG00000063241	ISOC2	37.6078196200472	1.80977176946837	1.79319827806163e-05	protein_coding	HGNC:26278	ISOC2	isochorismatase domain containing 2 [Source:HGNC Symbol;Acc:HGNC:26278]
ENSG00000106330	MOSPD3	12.8714895376714	1.80903998694948	0.0092684528216542	protein_coding	HGNC:25078	MOSPD3	motile sperm domain containing 3 [Source:HGNC Symbol;Acc:HGNC:25078]
ENSG00000196616	ADH1B	47.7498549250265	1.80776741706625	1.16036311081045e-06	protein_coding	HGNC:250	ADH1B	alcohol dehydrogenase 1B (class I), beta polypeptide [Source:HGNC Symbol;Acc:HGNC:250]
ENSG00000148468	FAM171A1	54.0285450210076	1.8076826213914	2.69583271671781e-07	protein_coding	HGNC:23522	FAM171A1	family with sequence similarity 171 member A1 [Source:HGNC Symbol;Acc:HGNC:23522]
ENSG00000169564	PCBP1	71.4894797426838	1.80691182088511	1.91104978276346e-07	protein_coding	HGNC:8647	PCBP1	poly(rC) binding protein 1 [Source:HGNC Symbol;Acc:HGNC:8647]
ENSG00000173272	MZT2A	26.0453618203688	1.80558536067378	0.00030372373252841	protein_coding	HGNC:33187	MZT2A	mitotic spindle organizing protein 2A [Source:HGNC Symbol;Acc:HGNC:33187]
ENSG00000154370	TRIM11	30.3495276928133	1.80555524729235	7.37724651187912e-05	protein_coding	HGNC:16281	TRIM11	tripartite motif containing 11 [Source:HGNC Symbol;Acc:HGNC:16281]
ENSG00000197062	ZSCAN26	28.6322808953601	1.80502942653895	0.000229305869031882	protein_coding	HGNC:12978	ZSCAN26	zinc finger and SCAN domain containing 26 [Source:HGNC Symbol;Acc:HGNC:12978]
ENSG00000115310	RTN4	1025.85414570853	1.80475414144569	2.26402838508484e-77	protein_coding	HGNC:14085	RTN4	reticulon 4 [Source:HGNC Symbol;Acc:HGNC:14085]
ENSG00000120265	PCMT1	73.7906725366256	1.80380633022826	1.60301619681091e-09	protein_coding	HGNC:8728	PCMT1	protein-L-isoaspartate (D-aspartate) O-methyltransferase [Source:HGNC Symbol;Acc:HGNC:8728]
ENSG00000164040	PGRMC2	113.034358219008	1.80222327309339	1.66949981030584e-12	protein_coding	HGNC:16089	PGRMC2	progesterone receptor membrane component 2 [Source:HGNC Symbol;Acc:HGNC:16089]
ENSG00000224531	SMIM13	46.5640719516505	1.80187985075908	3.4359811742168e-06	protein_coding	HGNC:27356	SMIM13	small integral membrane protein 13 [Source:HGNC Symbol;Acc:HGNC:27356]
ENSG00000021355	SERPINB1	27.4481462511534	1.80108571162399	0.000414923189676213	protein_coding	HGNC:3311	SERPINB1	serpin family B member 1 [Source:HGNC Symbol;Acc:HGNC:3311]
ENSG00000179958	DCTPP1	7.39105271075895	1.7999530847597	0.0360857491508605	protein_coding	HGNC:28777	DCTPP1	dCTP pyrophosphatase 1 [Source:HGNC Symbol;Acc:HGNC:28777]
ENSG00000100225	FBXO7	129.601716168557	1.79928714126596	1.48279956106837e-14	protein_coding	HGNC:13586	FBXO7	F-box protein 7 [Source:HGNC Symbol;Acc:HGNC:13586]
ENSG00000081087	OSTM1	108.024986980403	1.79917598447294	1.01875538586803e-12	protein_coding	HGNC:21652	OSTM1	osteoclastogenesis associated transmembrane protein 1 [Source:HGNC Symbol;Acc:HGNC:21652]
ENSG00000013563	DNASE1L1	21.9569969658436	1.79762606264351	0.000692193507729987	protein_coding	HGNC:2957	DNASE1L1	deoxyribonuclease 1 like 1 [Source:HGNC Symbol;Acc:HGNC:2957]
ENSG00000069509	FUNDC1	10.4864356319331	1.79629401985849	0.0182820200151704	protein_coding	HGNC:28746	FUNDC1	FUN14 domain containing 1 [Source:HGNC Symbol;Acc:HGNC:28746]
ENSG00000087263	OGFOD1	70.6358121446864	1.79570552196532	7.85195780430362e-09	protein_coding	HGNC:25585	OGFOD1	2-oxoglutarate and iron dependent oxygenase domain containing 1 [Source:HGNC Symbol;Acc:HGNC:25585]
ENSG00000108094	CUL2	62.6038079568043	1.79528037655122	2.27665995467679e-08	protein_coding	HGNC:2552	CUL2	cullin 2 [Source:HGNC Symbol;Acc:HGNC:2552]
ENSG00000119396	RAB14	131.775076028545	1.79510545170857	1.53201114425568e-15	protein_coding	HGNC:16524	RAB14	RAB14, member RAS oncogene family [Source:HGNC Symbol;Acc:HGNC:16524]
ENSG00000182809	CRIP2	181.871704176402	1.79443786626119	3.39629917461032e-20	protein_coding	HGNC:2361	CRIP2	cysteine rich protein 2 [Source:HGNC Symbol;Acc:HGNC:2361]
ENSG00000182534	MXRA7	472.387809727653	1.79421677419808	2.30275172931888e-25	protein_coding	HGNC:7541	MXRA7	matrix remodeling associated 7 [Source:HGNC Symbol;Acc:HGNC:7541]
ENSG00000141367	CLTC	1219.20953434457	1.79418465068992	5.55677166677688e-86	protein_coding	HGNC:2092	CLTC	clathrin heavy chain [Source:HGNC Symbol;Acc:HGNC:2092]
ENSG00000184939	ZFP90	99.4839678110054	1.79388695719235	9.52035954276189e-12	protein_coding	HGNC:23329	ZFP90	ZFP90 zinc finger protein [Source:HGNC Symbol;Acc:HGNC:23329]
ENSG00000168476	REEP4	21.1348018905889	1.7927312018173	0.0012223545110045	protein_coding	HGNC:26176	REEP4	receptor accessory protein 4 [Source:HGNC Symbol;Acc:HGNC:26176]
ENSG00000185650	ZFP36L1	344.860349137958	1.7911514526217	1.0542483222354e-30	protein_coding	HGNC:1107	ZFP36L1	ZFP36 ring finger protein like 1 [Source:HGNC Symbol;Acc:HGNC:1107]
ENSG00000063046	EIF4B	545.834596227496	1.7902318355793	3.67099459988109e-34	protein_coding	HGNC:3285	EIF4B	eukaryotic translation initiation factor 4B [Source:HGNC Symbol;Acc:HGNC:3285]
ENSG00000128626	MRPS12	20.25689463224	1.78985701323816	0.00113570055729322	protein_coding	HGNC:10380	MRPS12	mitochondrial ribosomal protein S12 [Source:HGNC Symbol;Acc:HGNC:10380]
ENSG00000151176	PLBD2	148.883506800801	1.78930447037786	1.85271581897661e-16	protein_coding	HGNC:27283	PLBD2	phospholipase B domain containing 2 [Source:HGNC Symbol;Acc:HGNC:27283]
ENSG00000126218	F10	10.1210844600382	1.78911969991559	0.018437289292335	protein_coding	HGNC:3528	F10	coagulation factor X [Source:HGNC Symbol;Acc:HGNC:3528]
ENSG00000106366	SERPINE1	1452.14375574178	1.78859901103601	1.3376022654202e-74	protein_coding	HGNC:8583	SERPINE1	serpin family E member 1 [Source:HGNC Symbol;Acc:HGNC:8583]
ENSG00000196205	EEF1A1P5	51.2459088175051	1.78845804564822	3.99309321540473e-07	processed_pseudogene	HGNC:3200	EEF1A1P5	eukaryotic translation elongation factor 1 alpha 1 pseudogene 5 [Source:HGNC Symbol;Acc:HGNC:3200]
ENSG00000086598	TMED2	341.160962511508	1.78748603324678	1.07775766938848e-36	protein_coding	HGNC:16996	TMED2	transmembrane p24 trafficking protein 2 [Source:HGNC Symbol;Acc:HGNC:16996]
ENSG00000171700	RGS19	7.22452411680221	1.78599796886813	0.0345580350171778	protein_coding	HGNC:13735	RGS19	regulator of G protein signaling 19 [Source:HGNC Symbol;Acc:HGNC:13735]
ENSG00000165886	UBTD1	28.3517714322517	1.78584801699741	0.000184485453669588	protein_coding	HGNC:25683	UBTD1	ubiquitin domain containing 1 [Source:HGNC Symbol;Acc:HGNC:25683]
ENSG00000182195	LDOC1	22.4545086232535	1.7852912215466	0.00101355638864061	protein_coding	HGNC:6548	LDOC1	LDOC1, regulator of NFKB signaling [Source:HGNC Symbol;Acc:HGNC:6548]
ENSG00000078018	MAP2	399.960702336937	1.78419574258991	3.86360687379956e-34	protein_coding	HGNC:6839	MAP2	microtubule associated protein 2 [Source:HGNC Symbol;Acc:HGNC:6839]
ENSG00000261221	ZNF865	19.4461546597815	1.78340697429176	0.00127874828669439	protein_coding	HGNC:38705	ZNF865	zinc finger protein 865 [Source:HGNC Symbol;Acc:HGNC:38705]
ENSG00000089157	RPLP0	1184.21463766513	1.78158885763212	4.37069896856656e-95	protein_coding	HGNC:10371	RPLP0	ribosomal protein lateral stalk subunit P0 [Source:HGNC Symbol;Acc:HGNC:10371]
ENSG00000150433	TMEM218	14.406176380919	1.78057196620391	0.00517317468801217	protein_coding	HGNC:27344	TMEM218	transmembrane protein 218 [Source:HGNC Symbol;Acc:HGNC:27344]
ENSG00000142784	WDTC1	128.099442065996	1.78003231346426	3.26704117152255e-15	protein_coding	HGNC:29175	WDTC1	WD and tetratricopeptide repeats 1 [Source:HGNC Symbol;Acc:HGNC:29175]
ENSG00000095139	ARCN1	396.426993076824	1.7793875750115	2.67327200793824e-38	protein_coding	HGNC:649	ARCN1	archain 1 [Source:HGNC Symbol;Acc:HGNC:649]
ENSG00000100234	TIMP3	703.397383094022	1.77930897593597	2.19280111247441e-69	protein_coding	HGNC:11822	TIMP3	TIMP metallopeptidase inhibitor 3 [Source:HGNC Symbol;Acc:HGNC:11822]
ENSG00000164125	FAM198B	56.3414649092897	1.77800198175732	1.35224720422166e-07	protein_coding	HGNC:25312	FAM198B	family with sequence similarity 198 member B [Source:HGNC Symbol;Acc:HGNC:25312]
ENSG00000178585	CTNNBIP1	18.2510098062208	1.77740749031387	0.00259923122968561	protein_coding	HGNC:16913	CTNNBIP1	catenin beta interacting protein 1 [Source:HGNC Symbol;Acc:HGNC:16913]
ENSG00000185236	RAB11B	54.8080269003039	1.77687654768866	3.61814978807464e-06	protein_coding	HGNC:9761	RAB11B	RAB11B, member RAS oncogene family [Source:HGNC Symbol;Acc:HGNC:9761]
ENSG00000107562	CXCL12	380.103239473827	1.77602071489243	2.43565839218848e-23	protein_coding	HGNC:10672	CXCL12	C-X-C motif chemokine ligand 12 [Source:HGNC Symbol;Acc:HGNC:10672]
ENSG00000172534	HCFC1	197.828023723345	1.77578733783111	1.80426701718328e-20	protein_coding	HGNC:4839	HCFC1	host cell factor C1 [Source:HGNC Symbol;Acc:HGNC:4839]
ENSG00000130202	NECTIN2	134.403353980335	1.77551387307806	1.41255563729605e-14	protein_coding	HGNC:9707	NECTIN2	nectin cell adhesion molecule 2 [Source:HGNC Symbol;Acc:HGNC:9707]
ENSG00000132591	ERAL1	35.4579432441704	1.77519471710429	3.36057994155461e-05	protein_coding	HGNC:3424	ERAL1	Era like 12S mitochondrial rRNA chaperone 1 [Source:HGNC Symbol;Acc:HGNC:3424]
ENSG00000175387	SMAD2	212.508809502928	1.77482442660154	1.54199037702931e-22	protein_coding	HGNC:6768	SMAD2	SMAD family member 2 [Source:HGNC Symbol;Acc:HGNC:6768]
ENSG00000154917	RAB6B	17.1024849570975	1.77322552308885	0.00302919037713044	protein_coding	HGNC:14902	RAB6B	RAB6B, member RAS oncogene family [Source:HGNC Symbol;Acc:HGNC:14902]
ENSG00000126247	CAPNS1	519.302411837265	1.77197772690289	9.56198556284778e-46	protein_coding	HGNC:1481	CAPNS1	calpain small subunit 1 [Source:HGNC Symbol;Acc:HGNC:1481]
ENSG00000143643	TTC13	41.8816445321479	1.77116602142646	1.20691471048752e-05	protein_coding	HGNC:26204	TTC13	tetratricopeptide repeat domain 13 [Source:HGNC Symbol;Acc:HGNC:26204]
ENSG00000174132	FAM174A	17.9920589641159	1.77080190550831	0.00273522894558386	protein_coding	HGNC:24943	FAM174A	family with sequence similarity 174 member A [Source:HGNC Symbol;Acc:HGNC:24943]
ENSG00000175115	PACS1	159.935298883316	1.76913170619469	2.14457611553738e-18	protein_coding	HGNC:30032	PACS1	phosphofurin acidic cluster sorting protein 1 [Source:HGNC Symbol;Acc:HGNC:30032]
ENSG00000154001	PPP2R5E	98.6144142222588	1.7691141075397	2.16398024939184e-11	protein_coding	HGNC:9313	PPP2R5E	protein phosphatase 2 regulatory subunit B`epsilon [Source:HGNC Symbol;Acc:HGNC:9313]
ENSG00000005812	FBXL3	96.0754436875089	1.76872325262498	3.98295398639671e-11	protein_coding	HGNC:13599	FBXL3	F-box and leucine rich repeat protein 3 [Source:HGNC Symbol;Acc:HGNC:13599]
ENSG00000164944	VIRMA	135.490504539092	1.76866657772134	5.09396731561658e-16	protein_coding	HGNC:24500	VIRMA	vir like m6A methyltransferase associated [Source:HGNC Symbol;Acc:HGNC:24500]
ENSG00000176209	SMIM19	18.5393369478767	1.76833247632389	0.00297952595157327	protein_coding	HGNC:25166	SMIM19	small integral membrane protein 19 [Source:HGNC Symbol;Acc:HGNC:25166]
ENSG00000184009	ACTG1	5007.96840256495	1.76822399260161	1.66300913627756e-185	protein_coding	HGNC:144	ACTG1	actin gamma 1 [Source:HGNC Symbol;Acc:HGNC:144]
ENSG00000139433	GLTP	83.0207117614205	1.76750075616964	1.79580460727293e-10	protein_coding	HGNC:24867	GLTP	glycolipid transfer protein [Source:HGNC Symbol;Acc:HGNC:24867]
ENSG00000107104	KANK1	67.0253743533976	1.76726125768535	2.49852678498297e-08	protein_coding	HGNC:19309	KANK1	KN motif and ankyrin repeat domains 1 [Source:HGNC Symbol;Acc:HGNC:19309]
ENSG00000106123	EPHB6	27.6589084002474	1.76612154718575	0.000186232191119572	protein_coding	HGNC:3396	EPHB6	EPH receptor B6 [Source:HGNC Symbol;Acc:HGNC:3396]
ENSG00000166971	AKTIP	41.4109649150206	1.7645450296345	8.54655329797371e-06	protein_coding	HGNC:16710	AKTIP	AKT interacting protein [Source:HGNC Symbol;Acc:HGNC:16710]
ENSG00000163815	CLEC3B	28.3368058907863	1.76453513996289	0.000251203366120041	protein_coding	HGNC:11891	CLEC3B	C-type lectin domain family 3 member B [Source:HGNC Symbol;Acc:HGNC:11891]
ENSG00000050393	MCUR1	48.858648262009	1.76377828431285	1.59310657518662e-06	protein_coding	HGNC:21097	MCUR1	mitochondrial calcium uniporter regulator 1 [Source:HGNC Symbol;Acc:HGNC:21097]
ENSG00000117862	TXNDC12	54.5738460080294	1.76319421611115	3.09252033294997e-07	protein_coding	HGNC:24626	TXNDC12	thioredoxin domain containing 12 [Source:HGNC Symbol;Acc:HGNC:24626]
ENSG00000137207	YIPF3	130.890420024984	1.76297098675226	1.59465576705965e-15	protein_coding	HGNC:21023	YIPF3	Yip1 domain family member 3 [Source:HGNC Symbol;Acc:HGNC:21023]
ENSG00000158195	WASF2	311.000249629904	1.7620489086695	1.02073772086889e-28	protein_coding	HGNC:12733	WASF2	WAS protein family member 2 [Source:HGNC Symbol;Acc:HGNC:12733]
ENSG00000105723	GSK3A	31.26415722625	1.76179014107966	0.000119204046262051	protein_coding	HGNC:4616	GSK3A	glycogen synthase kinase 3 alpha [Source:HGNC Symbol;Acc:HGNC:4616]
ENSG00000008513	ST3GAL1	73.9927087921608	1.76109589618682	4.85260780861487e-09	protein_coding	HGNC:10862	ST3GAL1	ST3 beta-galactoside alpha-2,3-sialyltransferase 1 [Source:HGNC Symbol;Acc:HGNC:10862]
ENSG00000123297	TSFM	17.5412565452995	1.76105454282765	0.00271142438931829	protein_coding	HGNC:12367	TSFM	Ts translation elongation factor, mitochondrial [Source:HGNC Symbol;Acc:HGNC:12367]
ENSG00000139644	TMBIM6	608.304347895941	1.76102699341694	1.0574270463002e-58	protein_coding	HGNC:11723	TMBIM6	transmembrane BAX inhibitor motif containing 6 [Source:HGNC Symbol;Acc:HGNC:11723]
ENSG00000157399	ARSE	8.4176343754369	1.76015598832916	0.0341773125625736	protein_coding	HGNC:719	ARSE	arylsulfatase E [Source:HGNC Symbol;Acc:HGNC:719]
ENSG00000120306	CYSTM1	46.1970480231864	1.75938467809493	1.97258055296568e-06	protein_coding	HGNC:30239	CYSTM1	cysteine rich transmembrane module containing 1 [Source:HGNC Symbol;Acc:HGNC:30239]
ENSG00000275832	ARHGAP23	355.858688604053	1.75858679742998	3.05927045130681e-30	protein_coding	HGNC:29293	ARHGAP23	Rho GTPase activating protein 23 [Source:HGNC Symbol;Acc:HGNC:29293]
ENSG00000069345	DNAJA2	106.066133894434	1.75604189758038	2.94849608717057e-11	protein_coding	HGNC:14884	DNAJA2	DnaJ heat shock protein family (Hsp40) member A2 [Source:HGNC Symbol;Acc:HGNC:14884]
ENSG00000040487	PQLC2	14.9789783525215	1.75554805653051	0.00571306226852031	protein_coding	HGNC:26001	PQLC2	PQ loop repeat containing 2 [Source:HGNC Symbol;Acc:HGNC:26001]
ENSG00000160570	DEDD2	23.2231513326824	1.75173526783548	0.000770339659092194	protein_coding	HGNC:24450	DEDD2	death effector domain containing 2 [Source:HGNC Symbol;Acc:HGNC:24450]
ENSG00000134575	ACP2	53.8890464919394	1.75170731409796	4.4323746759693e-07	protein_coding	HGNC:123	ACP2	acid phosphatase 2, lysosomal [Source:HGNC Symbol;Acc:HGNC:123]
ENSG00000130402	ACTN4	2559.34701430834	1.75144657242913	1.36139978832694e-70	protein_coding	HGNC:166	ACTN4	actinin alpha 4 [Source:HGNC Symbol;Acc:HGNC:166]
ENSG00000148300	REXO4	31.1055690424181	1.75035037370546	0.000101473093848228	protein_coding	HGNC:12820	REXO4	REX4 homolog, 3`-5` exonuclease [Source:HGNC Symbol;Acc:HGNC:12820]
ENSG00000101084	RAB5IF	9.567782348587	1.74963032200927	0.0208811881816785	protein_coding	HGNC:15870	RAB5IF	RAB5 interacting factor [Source:HGNC Symbol;Acc:HGNC:15870]
ENSG00000136448	NMT1	133.988004648886	1.74912032747461	6.44652203138959e-16	protein_coding	HGNC:7857	NMT1	N-myristoyltransferase 1 [Source:HGNC Symbol;Acc:HGNC:7857]
ENSG00000103363	ELOB	136.050857839671	1.74875185412961	3.14587213405039e-15	protein_coding	HGNC:11619	ELOB	elongin B [Source:HGNC Symbol;Acc:HGNC:11619]
ENSG00000168092	PAFAH1B2	207.944421921912	1.74868425902644	2.93693428908094e-20	protein_coding	HGNC:8575	PAFAH1B2	platelet activating factor acetylhydrolase 1b catalytic subunit 2 [Source:HGNC Symbol;Acc:HGNC:8575]
ENSG00000160211	G6PD	172.157059683765	1.74866386100647	9.94846889638631e-14	protein_coding	HGNC:4057	G6PD	glucose-6-phosphate dehydrogenase [Source:HGNC Symbol;Acc:HGNC:4057]
ENSG00000111640	GAPDH	3489.26544054609	1.74820339619171	2.38272803806064e-214	protein_coding	HGNC:4141	GAPDH	glyceraldehyde-3-phosphate dehydrogenase [Source:HGNC Symbol;Acc:HGNC:4141]
ENSG00000135686	KLHL36	127.243612317552	1.74800218511855	3.7493424542992e-14	protein_coding	HGNC:17844	KLHL36	kelch like family member 36 [Source:HGNC Symbol;Acc:HGNC:17844]
ENSG00000164902	PHAX	76.9601027370371	1.746425132387	8.64628458454121e-10	protein_coding	HGNC:10241	PHAX	phosphorylated adaptor for RNA export [Source:HGNC Symbol;Acc:HGNC:10241]
ENSG00000105976	MET	109.750832577382	1.74524367649011	2.28921595642478e-12	protein_coding	HGNC:7029	MET	MET proto-oncogene, receptor tyrosine kinase [Source:HGNC Symbol;Acc:HGNC:7029]
ENSG00000134864	GGACT	7.03828779618622	1.74487930056268	0.0372454943735226	protein_coding	HGNC:25100	GGACT	gamma-glutamylamine cyclotransferase [Source:HGNC Symbol;Acc:HGNC:25100]
ENSG00000100934	SEC23A	493.949768802428	1.74457115024889	3.62642029132377e-40	protein_coding	HGNC:10701	SEC23A	Sec23 homolog A, coat complex II component [Source:HGNC Symbol;Acc:HGNC:10701]
ENSG00000197006	METTL9	117.294526494361	1.74432098500231	8.84854136121399e-14	protein_coding	HGNC:24586	METTL9	methyltransferase like 9 [Source:HGNC Symbol;Acc:HGNC:24586]
ENSG00000214530	STARD10	36.1228867660814	1.74368575597006	4.1529336224244e-05	protein_coding	HGNC:10666	STARD10	StAR related lipid transfer domain containing 10 [Source:HGNC Symbol;Acc:HGNC:10666]
ENSG00000148672	GLUD1	239.00729793292	1.74345581688311	1.69815854387986e-21	protein_coding	HGNC:4335	GLUD1	glutamate dehydrogenase 1 [Source:HGNC Symbol;Acc:HGNC:4335]
ENSG00000189320	FAM180A	17.5584181048959	1.74340611606778	0.00394651483532572	protein_coding	HGNC:33773	FAM180A	family with sequence similarity 180 member A [Source:HGNC Symbol;Acc:HGNC:33773]
ENSG00000165660	ABRAXAS2	34.8589087223225	1.74339552687624	3.76538505118411e-05	protein_coding	HGNC:28975	ABRAXAS2	abraxas 2, BRISC complex subunit [Source:HGNC Symbol;Acc:HGNC:28975]
ENSG00000117528	ABCD3	98.8251280550663	1.74297321824817	1.16891756766339e-11	protein_coding	HGNC:67	ABCD3	ATP binding cassette subfamily D member 3 [Source:HGNC Symbol;Acc:HGNC:67]
ENSG00000131143	COX4I1	185.27103080743	1.74279712054289	8.79841362110543e-20	protein_coding	HGNC:2265	COX4I1	cytochrome c oxidase subunit 4I1 [Source:HGNC Symbol;Acc:HGNC:2265]
ENSG00000147853	AK3	120.143022192419	1.74096078789744	1.4409063382695e-12	protein_coding	HGNC:17376	AK3	adenylate kinase 3 [Source:HGNC Symbol;Acc:HGNC:17376]
ENSG00000169122	FAM110B	11.962197172367	1.74051966470489	0.0113954648046313	protein_coding	HGNC:28587	FAM110B	family with sequence similarity 110 member B [Source:HGNC Symbol;Acc:HGNC:28587]
ENSG00000183291	SELENOF	116.150521206375	1.73925960991902	9.11572855463401e-14	protein_coding	HGNC:17705	SELENOF	selenoprotein F [Source:HGNC Symbol;Acc:HGNC:17705]
ENSG00000167671	UBXN6	161.29810660792	1.73923541771193	9.77767074537032e-18	protein_coding	HGNC:14928	UBXN6	UBX domain protein 6 [Source:HGNC Symbol;Acc:HGNC:14928]
ENSG00000211448	DIO2	121.740902292203	1.73841781817096	4.67176540186453e-14	protein_coding	HGNC:2884	DIO2	iodothyronine deiodinase 2 [Source:HGNC Symbol;Acc:HGNC:2884]
ENSG00000131669	NINJ1	42.7825698364857	1.7379433348623	5.1184631789532e-06	protein_coding	HGNC:7824	NINJ1	ninjurin 1 [Source:HGNC Symbol;Acc:HGNC:7824]
ENSG00000063978	RNF4	86.7185419205781	1.7370269571455	4.15002916190347e-10	protein_coding	HGNC:10067	RNF4	ring finger protein 4 [Source:HGNC Symbol;Acc:HGNC:10067]
ENSG00000177885	GRB2	123.153038213965	1.73551308994718	5.61210238254637e-13	protein_coding	HGNC:4566	GRB2	growth factor receptor bound protein 2 [Source:HGNC Symbol;Acc:HGNC:4566]
ENSG00000125166	GOT2	87.506561764133	1.73408922071175	2.86673908232499e-10	protein_coding	HGNC:4433	GOT2	glutamic-oxaloacetic transaminase 2 [Source:HGNC Symbol;Acc:HGNC:4433]
ENSG00000206503	HLA-A	1244.47563769361	1.73389500530215	4.27354412632851e-46	protein_coding	HGNC:4931	HLA-A	major histocompatibility complex, class I, A [Source:HGNC Symbol;Acc:HGNC:4931]
ENSG00000130312	MRPL34	18.6601795853117	1.73356130335984	0.00190460536563766	protein_coding	HGNC:14488	MRPL34	mitochondrial ribosomal protein L34 [Source:HGNC Symbol;Acc:HGNC:14488]
ENSG00000237172	B3GNT9	67.1225985602336	1.73353972237553	1.88894722897752e-08	protein_coding	HGNC:28714	B3GNT9	UDP-GlcNAc:betaGal beta-1,3-N-acetylglucosaminyltransferase 9 [Source:HGNC Symbol;Acc:HGNC:28714]
ENSG00000129968	ABHD17A	72.63788616029	1.7334005554353	2.30386226404874e-08	protein_coding	HGNC:28756	ABHD17A	abhydrolase domain containing 17A [Source:HGNC Symbol;Acc:HGNC:28756]
ENSG00000198945	L3MBTL3	49.6530836906549	1.73229973856162	2.564822519793e-06	protein_coding	HGNC:23035	L3MBTL3	L3MBTL3, histone methyl-lysine binding protein [Source:HGNC Symbol;Acc:HGNC:23035]
ENSG00000125534	PPDPF	101.400523440097	1.73164183018576	5.99693231558372e-07	protein_coding	HGNC:16142	PPDPF	pancreatic progenitor cell differentiation and proliferation factor [Source:HGNC Symbol;Acc:HGNC:16142]
ENSG00000188643	S100A16	316.73928955636	1.73142739852962	3.23246828880341e-31	protein_coding	HGNC:20441	S100A16	S100 calcium binding protein A16 [Source:HGNC Symbol;Acc:HGNC:20441]
ENSG00000197182	MIRLET7BHG	116.484536255167	1.73101702477073	1.52472107240825e-13	lincRNA	HGNC:37189	MIRLET7BHG	MIRLET7B host gene [Source:HGNC Symbol;Acc:HGNC:37189]
ENSG00000137818	RPLP1	608.287176825458	1.73056526850148	2.94776650065033e-25	protein_coding	HGNC:10372	RPLP1	ribosomal protein lateral stalk subunit P1 [Source:HGNC Symbol;Acc:HGNC:10372]
ENSG00000064666	CNN2	279.395565237015	1.73002552293224	5.37917632177272e-30	protein_coding	HGNC:2156	CNN2	calponin 2 [Source:HGNC Symbol;Acc:HGNC:2156]
ENSG00000196422	PPP1R26	45.3741212309718	1.72998084166344	2.84106672950413e-06	protein_coding	HGNC:29089	PPP1R26	protein phosphatase 1 regulatory subunit 26 [Source:HGNC Symbol;Acc:HGNC:29089]
ENSG00000155506	LARP1	487.041197597693	1.72990185101914	2.00094747233451e-26	protein_coding	HGNC:29531	LARP1	La ribonucleoprotein domain family member 1 [Source:HGNC Symbol;Acc:HGNC:29531]
ENSG00000101843	PSMD10	41.7892998740093	1.72961902409205	5.84107035606684e-06	protein_coding	HGNC:9555	PSMD10	proteasome 26S subunit, non-ATPase 10 [Source:HGNC Symbol;Acc:HGNC:9555]
ENSG00000143147	GPR161	89.6500873127107	1.72839753494371	5.14391816347636e-11	protein_coding	HGNC:23694	GPR161	G protein-coupled receptor 161 [Source:HGNC Symbol;Acc:HGNC:23694]
ENSG00000103160	HSDL1	34.6305938972362	1.72740880424998	5.82670559744496e-05	protein_coding	HGNC:16475	HSDL1	hydroxysteroid dehydrogenase like 1 [Source:HGNC Symbol;Acc:HGNC:16475]
ENSG00000105953	OGDH	285.02192895155	1.72671051577327	5.47944943020067e-28	protein_coding	HGNC:8124	OGDH	oxoglutarate dehydrogenase [Source:HGNC Symbol;Acc:HGNC:8124]
ENSG00000115685	PPP1R7	50.1833093905829	1.72613418362997	1.46417771775308e-06	protein_coding	HGNC:9295	PPP1R7	protein phosphatase 1 regulatory subunit 7 [Source:HGNC Symbol;Acc:HGNC:9295]
ENSG00000273033	LINC02035	23.3461370702534	1.72562852295152	0.00128181779387527	lincRNA	HGNC:52875	LINC02035	long intergenic non-protein coding RNA 2035 [Source:HGNC Symbol;Acc:HGNC:52875]
ENSG00000135766	EGLN1	135.143011945461	1.72560235988399	2.23257793234206e-15	protein_coding	HGNC:1232	EGLN1	egl-9 family hypoxia inducible factor 1 [Source:HGNC Symbol;Acc:HGNC:1232]
ENSG00000248092	NNT-AS1	22.1134290530184	1.72550875410362	0.00131032406336006	antisense	HGNC:49005	NNT-AS1	NNT antisense RNA 1 [Source:HGNC Symbol;Acc:HGNC:49005]
ENSG00000113739	STC2	633.761206411726	1.72538831505219	4.41918223775672e-57	protein_coding	HGNC:11374	STC2	stanniocalcin 2 [Source:HGNC Symbol;Acc:HGNC:11374]
ENSG00000177854	TMEM187	11.683275409383	1.724663090629	0.01204456286903	protein_coding	HGNC:13705	TMEM187	transmembrane protein 187 [Source:HGNC Symbol;Acc:HGNC:13705]
ENSG00000171603	CLSTN1	338.376660187334	1.72310216128185	7.91817371238298e-33	protein_coding	HGNC:17447	CLSTN1	calsyntenin 1 [Source:HGNC Symbol;Acc:HGNC:17447]
ENSG00000168615	ADAM9	770.681309313406	1.72308909028573	2.4181816879897e-65	protein_coding	HGNC:216	ADAM9	ADAM metallopeptidase domain 9 [Source:HGNC Symbol;Acc:HGNC:216]
ENSG00000177556	ATOX1	41.8055106364997	1.72201895646601	9.48846188816182e-06	protein_coding	HGNC:798	ATOX1	antioxidant 1 copper chaperone [Source:HGNC Symbol;Acc:HGNC:798]
ENSG00000164114	MAP9	38.8469044037104	1.72186985919356	1.33532667236483e-05	protein_coding	HGNC:26118	MAP9	microtubule associated protein 9 [Source:HGNC Symbol;Acc:HGNC:26118]
ENSG00000160446	ZDHHC12	19.5375220603648	1.72114911387938	0.00184642089318892	protein_coding	HGNC:19159	ZDHHC12	zinc finger DHHC-type containing 12 [Source:HGNC Symbol;Acc:HGNC:19159]
ENSG00000105364	MRPL4	30.4407739471909	1.72011843035791	0.000239123479772625	protein_coding	HGNC:14276	MRPL4	mitochondrial ribosomal protein L4 [Source:HGNC Symbol;Acc:HGNC:14276]
ENSG00000186318	BACE1	185.186338523326	1.71984510972479	8.06826952256822e-21	protein_coding	HGNC:933	BACE1	beta-secretase 1 [Source:HGNC Symbol;Acc:HGNC:933]
ENSG00000140365	COMMD4	27.6140259087586	1.71976732814842	0.000402992272832206	protein_coding	HGNC:26027	COMMD4	COMM domain containing 4 [Source:HGNC Symbol;Acc:HGNC:26027]
ENSG00000173456	RNF26	43.0416296077977	1.71971568919066	2.89179600212254e-05	protein_coding	HGNC:14646	RNF26	ring finger protein 26 [Source:HGNC Symbol;Acc:HGNC:14646]
ENSG00000117625	RCOR3	55.9184996508007	1.71878189232032	1.76372322077424e-07	protein_coding	HGNC:25594	RCOR3	REST corepressor 3 [Source:HGNC Symbol;Acc:HGNC:25594]
ENSG00000169919	GUSB	65.0680163465604	1.71774244741228	1.10272166233522e-07	protein_coding	HGNC:4696	GUSB	glucuronidase beta [Source:HGNC Symbol;Acc:HGNC:4696]
ENSG00000159176	CSRP1	435.038111546321	1.71676209885804	2.2095425670771e-44	protein_coding	HGNC:2469	CSRP1	cysteine and glycine rich protein 1 [Source:HGNC Symbol;Acc:HGNC:2469]
ENSG00000188636	RTL6	92.9699768267155	1.71651490330365	3.94369738151202e-11	protein_coding	HGNC:13343	RTL6	retrotransposon Gag like 6 [Source:HGNC Symbol;Acc:HGNC:13343]
ENSG00000034713	GABARAPL2	68.5956711765438	1.71640990318082	2.67756130222503e-08	protein_coding	HGNC:13291	GABARAPL2	GABA type A receptor associated protein like 2 [Source:HGNC Symbol;Acc:HGNC:13291]
ENSG00000144455	SUMF1	58.0866284371041	1.71579474096236	2.31385584016856e-05	protein_coding	HGNC:20376	SUMF1	sulfatase modifying factor 1 [Source:HGNC Symbol;Acc:HGNC:20376]
ENSG00000106524	ANKMY2	38.4047176767694	1.7145139900354	3.2902957651646e-05	protein_coding	HGNC:25370	ANKMY2	ankyrin repeat and MYND domain containing 2 [Source:HGNC Symbol;Acc:HGNC:25370]
ENSG00000109079	TNFAIP1	236.671304362541	1.71429564181248	1.91970303463728e-25	protein_coding	HGNC:11894	TNFAIP1	TNF alpha induced protein 1 [Source:HGNC Symbol;Acc:HGNC:11894]
ENSG00000105722	ERF	51.9816383363789	1.71425505968392	1.10300690718584e-06	protein_coding	HGNC:3444	ERF	ETS2 repressor factor [Source:HGNC Symbol;Acc:HGNC:3444]
ENSG00000126903	SLC10A3	35.1690390247795	1.71404407104491	5.42273286273105e-05	protein_coding	HGNC:22979	SLC10A3	solute carrier family 10 member 3 [Source:HGNC Symbol;Acc:HGNC:22979]
ENSG00000005339	CREBBP	219.692575962832	1.71366901576593	4.43806974796093e-23	protein_coding	HGNC:2348	CREBBP	CREB binding protein [Source:HGNC Symbol;Acc:HGNC:2348]
ENSG00000171169	NAIF1	10.582720755136	1.71332608025332	0.0222841173676508	protein_coding	HGNC:25446	NAIF1	nuclear apoptosis inducing factor 1 [Source:HGNC Symbol;Acc:HGNC:25446]
ENSG00000116030	SUMO1	106.160701898652	1.7123994314443	1.91899244039987e-12	protein_coding	HGNC:12502	SUMO1	small ubiquitin-like modifier 1 [Source:HGNC Symbol;Acc:HGNC:12502]
ENSG00000140044	JDP2	64.842880753436	1.71028100259053	3.06058102043082e-08	protein_coding	HGNC:17546	JDP2	Jun dimerization protein 2 [Source:HGNC Symbol;Acc:HGNC:17546]
ENSG00000126970	ZC4H2	16.3545376696062	1.70996933177062	0.00372172921906163	protein_coding	HGNC:24931	ZC4H2	zinc finger C4H2-type containing [Source:HGNC Symbol;Acc:HGNC:24931]
ENSG00000110090	CPT1A	276.351708965789	1.70994793229942	2.44510648469245e-29	protein_coding	HGNC:2328	CPT1A	carnitine palmitoyltransferase 1A [Source:HGNC Symbol;Acc:HGNC:2328]
ENSG00000070778	PTPN21	94.4499364087046	1.70976403763929	1.97543748885105e-10	protein_coding	HGNC:9651	PTPN21	protein tyrosine phosphatase, non-receptor type 21 [Source:HGNC Symbol;Acc:HGNC:9651]
ENSG00000146535	GNA12	201.77651504125	1.7096753784827	3.07673559390812e-16	protein_coding	HGNC:4380	GNA12	G protein subunit alpha 12 [Source:HGNC Symbol;Acc:HGNC:4380]
ENSG00000178802	MPI	50.96109523708	1.70929532821458	7.39053514687572e-07	protein_coding	HGNC:7216	MPI	mannose phosphate isomerase [Source:HGNC Symbol;Acc:HGNC:7216]
ENSG00000105568	PPP2R1A	302.405228992669	1.70900538345229	1.3000463913066e-31	protein_coding	HGNC:9302	PPP2R1A	protein phosphatase 2 scaffold subunit Aalpha [Source:HGNC Symbol;Acc:HGNC:9302]
ENSG00000062598	ELMO2	82.342985524705	1.70890479443763	9.09397973322577e-10	protein_coding	HGNC:17233	ELMO2	engulfment and cell motility 2 [Source:HGNC Symbol;Acc:HGNC:17233]
ENSG00000107021	TBC1D13	46.3553767670708	1.70832082963199	3.4383123182716e-06	protein_coding	HGNC:25571	TBC1D13	TBC1 domain family member 13 [Source:HGNC Symbol;Acc:HGNC:25571]
ENSG00000048028	USP28	45.6912579223343	1.7074675716223	2.68233001629793e-06	protein_coding	HGNC:12625	USP28	ubiquitin specific peptidase 28 [Source:HGNC Symbol;Acc:HGNC:12625]
ENSG00000153046	CDYL	122.16638066615	1.70745425109192	1.24432235922177e-13	protein_coding	HGNC:1811	CDYL	chromodomain Y like [Source:HGNC Symbol;Acc:HGNC:1811]
ENSG00000141349	G6PC3	40.4497508020939	1.70741057622704	1.90207095883342e-05	protein_coding	HGNC:24861	G6PC3	glucose-6-phosphatase catalytic subunit 3 [Source:HGNC Symbol;Acc:HGNC:24861]
ENSG00000119537	KDSR	97.5509564137025	1.70703350942784	1.51288847820674e-11	protein_coding	HGNC:4021	KDSR	3-ketodihydrosphingosine reductase [Source:HGNC Symbol;Acc:HGNC:4021]
ENSG00000161277	THAP8	7.38827551566732	1.70623485632802	0.0393083754042783	protein_coding	HGNC:23191	THAP8	THAP domain containing 8 [Source:HGNC Symbol;Acc:HGNC:23191]
ENSG00000110619	CARS	206.870151411974	1.70605956940499	2.93303903368671e-21	protein_coding	HGNC:1493	CARS	cysteinyl-tRNA synthetase [Source:HGNC Symbol;Acc:HGNC:1493]
ENSG00000107816	LZTS2	141.685866972586	1.70545612312822	5.23286959095983e-16	protein_coding	HGNC:29381	LZTS2	leucine zipper tumor suppressor 2 [Source:HGNC Symbol;Acc:HGNC:29381]
ENSG00000112964	GHR	39.4022303930104	1.70385103739239	1.7625730427878e-05	protein_coding	HGNC:4263	GHR	growth hormone receptor [Source:HGNC Symbol;Acc:HGNC:4263]
ENSG00000261801	LOXL1-AS1	78.3100471197169	1.70362621909685	1.41384681697932e-09	antisense	HGNC:44169	LOXL1-AS1	LOXL1 antisense RNA 1 [Source:HGNC Symbol;Acc:HGNC:44169]
ENSG00000026751	SLAMF7	12.4607239486927	1.70318237585569	0.0123918722397103	protein_coding	HGNC:21394	SLAMF7	SLAM family member 7 [Source:HGNC Symbol;Acc:HGNC:21394]
ENSG00000151702	FLI1	28.2561617836243	1.70315455518853	0.000307029507106138	protein_coding	HGNC:3749	FLI1	Fli-1 proto-oncogene, ETS transcription factor [Source:HGNC Symbol;Acc:HGNC:3749]
ENSG00000177169	ULK1	154.91082531549	1.70303396092952	9.93163777344229e-15	protein_coding	HGNC:12558	ULK1	unc-51 like autophagy activating kinase 1 [Source:HGNC Symbol;Acc:HGNC:12558]
ENSG00000154114	TBCEL	69.9207749870295	1.70261320998684	1.92141355280125e-08	protein_coding	HGNC:28115	TBCEL	tubulin folding cofactor E like [Source:HGNC Symbol;Acc:HGNC:28115]
ENSG00000089063	TMEM230	143.065101719589	1.70238402538837	1.52034126501244e-15	protein_coding	HGNC:15876	TMEM230	transmembrane protein 230 [Source:HGNC Symbol;Acc:HGNC:15876]
ENSG00000144824	PHLDB2	348.037584863548	1.70220221720732	7.62784455412572e-31	protein_coding	HGNC:29573	PHLDB2	pleckstrin homology like domain family B member 2 [Source:HGNC Symbol;Acc:HGNC:29573]
ENSG00000102580	DNAJC3	163.624339757497	1.70176888473663	1.32507891384096e-15	protein_coding	HGNC:9439	DNAJC3	DnaJ heat shock protein family (Hsp40) member C3 [Source:HGNC Symbol;Acc:HGNC:9439]
ENSG00000165424	ZCCHC24	188.20888368359	1.70142580929299	5.62053194125265e-20	protein_coding	HGNC:26911	ZCCHC24	zinc finger CCHC-type containing 24 [Source:HGNC Symbol;Acc:HGNC:26911]
ENSG00000205336	ADGRG1	36.4060719410691	1.70059849392492	3.01922625600551e-05	protein_coding	HGNC:4512	ADGRG1	adhesion G protein-coupled receptor G1 [Source:HGNC Symbol;Acc:HGNC:4512]
ENSG00000135966	TGFBRAP1	59.8995932373113	1.700367262257	1.5014756474756e-07	protein_coding	HGNC:16836	TGFBRAP1	transforming growth factor beta receptor associated protein 1 [Source:HGNC Symbol;Acc:HGNC:16836]
ENSG00000187840	EIF4EBP1	75.8094965208558	1.70030577229144	1.77920433682384e-09	protein_coding	HGNC:3288	EIF4EBP1	eukaryotic translation initiation factor 4E binding protein 1 [Source:HGNC Symbol;Acc:HGNC:3288]
ENSG00000198961	PJA2	396.283619245121	1.69976772190074	5.20180602397919e-37	protein_coding	HGNC:17481	PJA2	praja ring finger ubiquitin ligase 2 [Source:HGNC Symbol;Acc:HGNC:17481]
ENSG00000213563	C8orf82	25.1141151251158	1.69874211006617	0.000564610165980316	protein_coding	HGNC:33826	C8orf82	chromosome 8 open reading frame 82 [Source:HGNC Symbol;Acc:HGNC:33826]
ENSG00000116857	TMEM9	100.007733767869	1.6984562289462	6.01005985581748e-11	protein_coding	HGNC:18823	TMEM9	transmembrane protein 9 [Source:HGNC Symbol;Acc:HGNC:18823]
ENSG00000107317	PTGDS	120.121729025006	1.69786181437435	7.08807472558691e-10	protein_coding	HGNC:9592	PTGDS	prostaglandin D2 synthase [Source:HGNC Symbol;Acc:HGNC:9592]
ENSG00000170142	UBE2E1	154.429525253116	1.69702487069484	1.70809186783363e-16	protein_coding	HGNC:12477	UBE2E1	ubiquitin conjugating enzyme E2 E1 [Source:HGNC Symbol;Acc:HGNC:12477]
ENSG00000085117	CD82	21.976866376814	1.69679675160633	0.00167757234791761	protein_coding	HGNC:6210	CD82	CD82 molecule [Source:HGNC Symbol;Acc:HGNC:6210]
ENSG00000042753	AP2S1	115.044337322847	1.69673652116443	1.7582902209716e-13	protein_coding	HGNC:565	AP2S1	adaptor related protein complex 2 subunit sigma 1 [Source:HGNC Symbol;Acc:HGNC:565]
ENSG00000103152	MPG	36.2712257810272	1.69656757633481	4.22575448077637e-05	protein_coding	HGNC:7211	MPG	N-methylpurine DNA glycosylase [Source:HGNC Symbol;Acc:HGNC:7211]
ENSG00000186591	UBE2H	405.897750887705	1.69649948982128	2.90172826480261e-39	protein_coding	HGNC:12484	UBE2H	ubiquitin conjugating enzyme E2 H [Source:HGNC Symbol;Acc:HGNC:12484]
ENSG00000231107	LINC01508	7.16865340657866	1.69637514793837	0.0415199480924802	lincRNA	HGNC:51190	LINC01508	long intergenic non-protein coding RNA 1508 [Source:HGNC Symbol;Acc:HGNC:51190]
ENSG00000143867	OSR1	96.8098174823962	1.69602506073075	3.42964600082229e-10	protein_coding	HGNC:8111	OSR1	odd-skipped related transciption factor 1 [Source:HGNC Symbol;Acc:HGNC:8111]
ENSG00000274370	AC130371.2	14.1967934006281	1.69582905751308	0.00745605902948194	lincRNA			novel transcript
ENSG00000168286	THAP11	25.7928157849613	1.69573837174715	0.000390241098582563	protein_coding	HGNC:23194	THAP11	THAP domain containing 11 [Source:HGNC Symbol;Acc:HGNC:23194]
ENSG00000156599	ZDHHC5	127.916221647826	1.69568314758551	2.2256878508692e-14	protein_coding	HGNC:18472	ZDHHC5	zinc finger DHHC-type containing 5 [Source:HGNC Symbol;Acc:HGNC:18472]
ENSG00000102753	KPNA3	108.532648853798	1.69557529733469	1.12716609860462e-12	protein_coding	HGNC:6396	KPNA3	karyopherin subunit alpha 3 [Source:HGNC Symbol;Acc:HGNC:6396]
ENSG00000278129	ZNF8	32.7179083988269	1.6954483688816	8.57101870810662e-05	protein_coding	HGNC:13154	ZNF8	zinc finger protein 8 [Source:HGNC Symbol;Acc:HGNC:13154]
ENSG00000110717	NDUFS8	117.206483870527	1.69543880126965	3.08069605011864e-13	protein_coding	HGNC:7715	NDUFS8	NADH:ubiquinone oxidoreductase core subunit S8 [Source:HGNC Symbol;Acc:HGNC:7715]
ENSG00000185442	FAM174B	6.92446867009977	1.69537468894995	0.0413911039217447	protein_coding	HGNC:34339	FAM174B	family with sequence similarity 174 member B [Source:HGNC Symbol;Acc:HGNC:34339]
ENSG00000141971	MVB12A	37.5469736793082	1.69488518662696	2.27457996445014e-05	protein_coding	HGNC:25153	MVB12A	multivesicular body subunit 12A [Source:HGNC Symbol;Acc:HGNC:25153]
ENSG00000157617	C2CD2	109.804692006853	1.69448913647648	5.34979167130092e-10	protein_coding	HGNC:1266	C2CD2	C2 calcium dependent domain containing 2 [Source:HGNC Symbol;Acc:HGNC:1266]
ENSG00000112406	HECA	106.591845810117	1.69290280712129	8.72459799766266e-12	protein_coding	HGNC:21041	HECA	hdc homolog, cell cycle regulator [Source:HGNC Symbol;Acc:HGNC:21041]
ENSG00000066455	GOLGA5	115.796825323818	1.69226762102449	3.55239055362889e-13	protein_coding	HGNC:4428	GOLGA5	golgin A5 [Source:HGNC Symbol;Acc:HGNC:4428]
ENSG00000135070	ISCA1	55.7956455640269	1.69145108894462	3.8772816575806e-07	protein_coding	HGNC:28660	ISCA1	iron-sulfur cluster assembly 1 [Source:HGNC Symbol;Acc:HGNC:28660]
ENSG00000065970	FOXJ2	71.8387096944536	1.69142686988732	6.2024117759808e-09	protein_coding	HGNC:24818	FOXJ2	forkhead box J2 [Source:HGNC Symbol;Acc:HGNC:24818]
ENSG00000250722	SELENOP	25.1512066114308	1.69079331189193	0.000730131089740797	protein_coding	HGNC:10751	SELENOP	selenoprotein P [Source:HGNC Symbol;Acc:HGNC:10751]
ENSG00000184867	ARMCX2	129.385752856874	1.68984171944182	1.84839176492217e-14	protein_coding	HGNC:16869	ARMCX2	armadillo repeat containing X-linked 2 [Source:HGNC Symbol;Acc:HGNC:16869]
ENSG00000139641	ESYT1	398.861170682055	1.68972046623978	5.68898238721516e-41	protein_coding	HGNC:29534	ESYT1	extended synaptotagmin 1 [Source:HGNC Symbol;Acc:HGNC:29534]
ENSG00000111276	CDKN1B	103.194263060469	1.68951929182722	1.42107937052899e-11	protein_coding	HGNC:1785	CDKN1B	cyclin dependent kinase inhibitor 1B [Source:HGNC Symbol;Acc:HGNC:1785]
ENSG00000184232	OAF	34.9231386393036	1.68824402552744	9.37799932162735e-05	protein_coding	HGNC:28752	OAF	out at first homolog [Source:HGNC Symbol;Acc:HGNC:28752]
ENSG00000239305	RNF103	42.697196481897	1.68821021282655	9.73858318940327e-06	protein_coding	HGNC:12859	RNF103	ring finger protein 103 [Source:HGNC Symbol;Acc:HGNC:12859]
ENSG00000258673	LINC01397	26.29954781232	1.68803902212364	0.000428977704701015	antisense	HGNC:50677	LINC01397	long intergenic non-protein coding RNA 1397 [Source:HGNC Symbol;Acc:HGNC:50677]
ENSG00000204580	DDR1	258.476132544154	1.68789567657408	3.98099563113312e-25	protein_coding	HGNC:2730	DDR1	discoidin domain receptor tyrosine kinase 1 [Source:HGNC Symbol;Acc:HGNC:2730]
ENSG00000109971	HSPA8	1387.54915661761	1.68789268372479	4.15208743067317e-114	protein_coding	HGNC:5241	HSPA8	heat shock protein family A (Hsp70) member 8 [Source:HGNC Symbol;Acc:HGNC:5241]
ENSG00000038274	MAT2B	76.3617859322674	1.68768051147868	1.70340471377227e-08	protein_coding	HGNC:6905	MAT2B	methionine adenosyltransferase 2B [Source:HGNC Symbol;Acc:HGNC:6905]
ENSG00000163956	LRPAP1	143.147129485116	1.68689078908904	2.42885615395154e-15	protein_coding	HGNC:6701	LRPAP1	LDL receptor related protein associated protein 1 [Source:HGNC Symbol;Acc:HGNC:6701]
ENSG00000109458	GAB1	126.263178060878	1.68683759152848	1.83288490549858e-13	protein_coding	HGNC:4066	GAB1	GRB2 associated binding protein 1 [Source:HGNC Symbol;Acc:HGNC:4066]
ENSG00000180370	PAK2	208.071612497075	1.68680082514931	2.89432348079456e-21	protein_coding	HGNC:8591	PAK2	p21 (RAC1) activated kinase 2 [Source:HGNC Symbol;Acc:HGNC:8591]
ENSG00000140575	IQGAP1	975.526999914487	1.6866906557182	4.16758345823751e-86	protein_coding	HGNC:6110	IQGAP1	IQ motif containing GTPase activating protein 1 [Source:HGNC Symbol;Acc:HGNC:6110]
ENSG00000205155	PSENEN	16.6661867151988	1.68649895424977	0.00400813973841297	protein_coding	HGNC:30100	PSENEN	presenilin enhancer, gamma-secretase subunit [Source:HGNC Symbol;Acc:HGNC:30100]
ENSG00000137177	KIF13A	295.452476807971	1.68620339051274	2.85411559604857e-29	protein_coding	HGNC:14566	KIF13A	kinesin family member 13A [Source:HGNC Symbol;Acc:HGNC:14566]
ENSG00000275342	PRAG1	74.3540345354003	1.6859941240996	8.46744117570737e-08	protein_coding	HGNC:25438	PRAG1	PEAK1 related, kinase-activating pseudokinase 1 [Source:HGNC Symbol;Acc:HGNC:25438]
ENSG00000183060	LYSMD4	21.9326862095366	1.68589528211215	0.00130216339725686	protein_coding	HGNC:26571	LYSMD4	LysM domain containing 4 [Source:HGNC Symbol;Acc:HGNC:26571]
ENSG00000274523	RCC1L	56.6982836569513	1.68519736223288	3.02468027830038e-07	protein_coding	HGNC:14948	RCC1L	RCC1 like [Source:HGNC Symbol;Acc:HGNC:14948]
ENSG00000142507	PSMB6	95.622548883279	1.68504389680928	3.50081088392475e-11	protein_coding	HGNC:9543	PSMB6	proteasome subunit beta 6 [Source:HGNC Symbol;Acc:HGNC:9543]
ENSG00000117114	ADGRL2	24.055935451257	1.68479583021088	0.000847428518966242	protein_coding	HGNC:18582	ADGRL2	adhesion G protein-coupled receptor L2 [Source:HGNC Symbol;Acc:HGNC:18582]
ENSG00000075223	SEMA3C	141.032575177521	1.68469681047587	1.37223983159318e-15	protein_coding	HGNC:10725	SEMA3C	semaphorin 3C [Source:HGNC Symbol;Acc:HGNC:10725]
ENSG00000163807	KIAA1143	59.7659984333948	1.68466278988079	5.57377948030696e-07	protein_coding	HGNC:29198	KIAA1143	KIAA1143 [Source:HGNC Symbol;Acc:HGNC:29198]
ENSG00000102471	NDFIP2	40.2570479822088	1.68450239687637	2.42703390853156e-05	protein_coding	HGNC:18537	NDFIP2	Nedd4 family interacting protein 2 [Source:HGNC Symbol;Acc:HGNC:18537]
ENSG00000189221	MAOA	11.3452398683925	1.68425834777217	0.0138686416168684	protein_coding	HGNC:6833	MAOA	monoamine oxidase A [Source:HGNC Symbol;Acc:HGNC:6833]
ENSG00000158290	CUL4B	165.421293155026	1.68419969860506	1.30697304033822e-17	protein_coding	HGNC:2555	CUL4B	cullin 4B [Source:HGNC Symbol;Acc:HGNC:2555]
ENSG00000188428	BLOC1S5	28.9066208503649	1.68418022428324	0.000217136481930654	protein_coding	HGNC:18561	BLOC1S5	biogenesis of lysosomal organelles complex 1 subunit 5 [Source:HGNC Symbol;Acc:HGNC:18561]
ENSG00000120685	PROSER1	28.6322431012019	1.68322620379348	0.000211870750585348	protein_coding	HGNC:20291	PROSER1	proline and serine rich 1 [Source:HGNC Symbol;Acc:HGNC:20291]
ENSG00000183853	KIRREL1	388.436315846316	1.68282336878842	3.36362362760653e-38	protein_coding	HGNC:15734	KIRREL1	kirre like nephrin family adhesion molecule 1 [Source:HGNC Symbol;Acc:HGNC:15734]
ENSG00000163931	TKT	615.829829689608	1.6816039499785	1.94758313805196e-47	protein_coding	HGNC:11834	TKT	transketolase [Source:HGNC Symbol;Acc:HGNC:11834]
ENSG00000135775	COG2	39.8994787787598	1.68091697782734	1.26541462539244e-05	protein_coding	HGNC:6546	COG2	component of oligomeric golgi complex 2 [Source:HGNC Symbol;Acc:HGNC:6546]
ENSG00000149792	MRPL49	52.4849146291842	1.68028416805083	1.01319540665267e-06	protein_coding	HGNC:1176	MRPL49	mitochondrial ribosomal protein L49 [Source:HGNC Symbol;Acc:HGNC:1176]
ENSG00000244187	TMEM141	17.2008645779506	1.67993467611601	0.00451521856934215	protein_coding	HGNC:28211	TMEM141	transmembrane protein 141 [Source:HGNC Symbol;Acc:HGNC:28211]
ENSG00000054598	FOXC1	234.453658040327	1.67907401191835	3.7400424518229e-23	protein_coding	HGNC:3800	FOXC1	forkhead box C1 [Source:HGNC Symbol;Acc:HGNC:3800]
ENSG00000186300	ZNF555	18.8487992998687	1.67865461375163	0.0034257978860518	protein_coding	HGNC:28382	ZNF555	zinc finger protein 555 [Source:HGNC Symbol;Acc:HGNC:28382]
ENSG00000204314	PRRT1	16.4704847933265	1.67745191574291	0.00568819319391529	protein_coding	HGNC:13943	PRRT1	proline rich transmembrane protein 1 [Source:HGNC Symbol;Acc:HGNC:13943]
ENSG00000182093	WRB	58.655200717253	1.67742934286023	6.20335651616773e-07	protein_coding	HGNC:12790	WRB	tryptophan rich basic protein [Source:HGNC Symbol;Acc:HGNC:12790]
ENSG00000176108	CHMP6	18.4408409394956	1.67673375893257	0.00240073458137663	protein_coding	HGNC:25675	CHMP6	charged multivesicular body protein 6 [Source:HGNC Symbol;Acc:HGNC:25675]
ENSG00000010017	RANBP9	109.927552752089	1.675303749231	2.83393201562278e-12	protein_coding	HGNC:13727	RANBP9	RAN binding protein 9 [Source:HGNC Symbol;Acc:HGNC:13727]
ENSG00000164542	KIAA0895	21.9319264869278	1.67439740453949	0.00172013477182983	protein_coding	HGNC:22206	KIAA0895	KIAA0895 [Source:HGNC Symbol;Acc:HGNC:22206]
ENSG00000116663	FBXO6	6.79814511212097	1.67398721385662	0.0434238741724167	protein_coding	HGNC:13585	FBXO6	F-box protein 6 [Source:HGNC Symbol;Acc:HGNC:13585]
ENSG00000188153	COL4A5	704.091500752067	1.67383075391173	2.53529744605193e-56	protein_coding	HGNC:2207	COL4A5	collagen type IV alpha 5 chain [Source:HGNC Symbol;Acc:HGNC:2207]
ENSG00000175224	ATG13	112.379926936254	1.67371841871555	1.53745090409709e-12	protein_coding	HGNC:29091	ATG13	autophagy related 13 [Source:HGNC Symbol;Acc:HGNC:29091]
ENSG00000172037	LAMB2	2693.93015780762	1.67370999892556	3.90650126447679e-37	protein_coding	HGNC:6487	LAMB2	laminin subunit beta 2 [Source:HGNC Symbol;Acc:HGNC:6487]
ENSG00000197971	MBP	52.6588723579003	1.67267118755524	1.52660732863351e-06	protein_coding	HGNC:6925	MBP	myelin basic protein [Source:HGNC Symbol;Acc:HGNC:6925]
ENSG00000089327	FXYD5	112.390984605301	1.67208757939528	7.16806003060925e-10	protein_coding	HGNC:4029	FXYD5	FXYD domain containing ion transport regulator 5 [Source:HGNC Symbol;Acc:HGNC:4029]
ENSG00000139266	MARCH9	23.7832519932275	1.67202760459367	0.000708278022094359	protein_coding	HGNC:25139	MARCH9	membrane associated ring-CH-type finger 9 [Source:HGNC Symbol;Acc:HGNC:25139]
ENSG00000183049	CAMK1D	63.1158680578584	1.67187986715285	7.6737933765681e-08	protein_coding	HGNC:19341	CAMK1D	calcium/calmodulin dependent protein kinase ID [Source:HGNC Symbol;Acc:HGNC:19341]
ENSG00000115468	EFHD1	32.5629137872354	1.67030330027587	0.000225469749167612	protein_coding	HGNC:29556	EFHD1	EF-hand domain family member D1 [Source:HGNC Symbol;Acc:HGNC:29556]
ENSG00000196715	VKORC1L1	73.3183817865084	1.67007863864496	1.40666067218078e-08	protein_coding	HGNC:21492	VKORC1L1	vitamin K epoxide reductase complex subunit 1 like 1 [Source:HGNC Symbol;Acc:HGNC:21492]
ENSG00000224051	CPTP	30.9397591181556	1.66948089841448	0.000137716249292589	protein_coding	HGNC:28116	CPTP	ceramide-1-phosphate transfer protein [Source:HGNC Symbol;Acc:HGNC:28116]
ENSG00000086475	SEPHS1	44.3615829354963	1.6691270069803	8.65168638382321e-06	protein_coding	HGNC:19685	SEPHS1	selenophosphate synthetase 1 [Source:HGNC Symbol;Acc:HGNC:19685]
ENSG00000091317	CMTM6	116.34579889092	1.66810706696359	4.02298217413124e-13	protein_coding	HGNC:19177	CMTM6	CKLF like MARVEL transmembrane domain containing 6 [Source:HGNC Symbol;Acc:HGNC:19177]
ENSG00000134901	KDELC1	26.9942556141405	1.66787224871018	0.000421741978735257	protein_coding	HGNC:19350	KDELC1	KDEL motif containing 1 [Source:HGNC Symbol;Acc:HGNC:19350]
ENSG00000078902	TOLLIP	66.4758286027216	1.66755024119387	7.59829258956238e-08	protein_coding	HGNC:16476	TOLLIP	toll interacting protein [Source:HGNC Symbol;Acc:HGNC:16476]
ENSG00000197771	MCMBP	86.1905477193136	1.66744652493268	2.77071819419321e-10	protein_coding	HGNC:25782	MCMBP	minichromosome maintenance complex binding protein [Source:HGNC Symbol;Acc:HGNC:25782]
ENSG00000140320	BAHD1	43.4044605929761	1.66697550364804	9.36986214590654e-06	protein_coding	HGNC:29153	BAHD1	bromo adjacent homology domain containing 1 [Source:HGNC Symbol;Acc:HGNC:29153]
ENSG00000135241	PNPLA8	76.2883925102392	1.66677942948954	4.46800065840705e-09	protein_coding	HGNC:28900	PNPLA8	patatin like phospholipase domain containing 8 [Source:HGNC Symbol;Acc:HGNC:28900]
ENSG00000133112	TPT1	1354.28380304415	1.66650327033834	1.72202209945967e-71	protein_coding	HGNC:12022	TPT1	tumor protein, translationally-controlled 1 [Source:HGNC Symbol;Acc:HGNC:12022]
ENSG00000149547	EI24	103.358324055272	1.66614903865521	1.0428366028859e-10	protein_coding	HGNC:13276	EI24	EI24, autophagy associated transmembrane protein [Source:HGNC Symbol;Acc:HGNC:13276]
ENSG00000111269	CREBL2	71.7810736759943	1.66566520922933	1.0438864162386e-08	protein_coding	HGNC:2350	CREBL2	cAMP responsive element binding protein like 2 [Source:HGNC Symbol;Acc:HGNC:2350]
ENSG00000187239	FNBP1	223.234332613337	1.66552078322282	6.77838451187087e-23	protein_coding	HGNC:17069	FNBP1	formin binding protein 1 [Source:HGNC Symbol;Acc:HGNC:17069]
ENSG00000182022	CHST15	98.8499642984658	1.66481335426973	2.05141869081654e-11	protein_coding	HGNC:18137	CHST15	carbohydrate sulfotransferase 15 [Source:HGNC Symbol;Acc:HGNC:18137]
ENSG00000121481	RNF2	22.7359854805298	1.66383910439915	0.000993160843867172	protein_coding	HGNC:10061	RNF2	ring finger protein 2 [Source:HGNC Symbol;Acc:HGNC:10061]
ENSG00000173230	GOLGB1	532.481134374415	1.66233788279132	7.08926475437724e-53	protein_coding	HGNC:4429	GOLGB1	golgin B1 [Source:HGNC Symbol;Acc:HGNC:4429]
ENSG00000105248	YJU2	13.61947894864	1.6617837088361	0.00818553690136301	protein_coding	HGNC:25518	YJU2	YJU2 splicing factor homolog [Source:HGNC Symbol;Acc:HGNC:25518]
ENSG00000171155	C1GALT1C1	24.6658230778103	1.66140350981687	0.00118955949623778	protein_coding	HGNC:24338	C1GALT1C1	C1GALT1 specific chaperone 1 [Source:HGNC Symbol;Acc:HGNC:24338]
ENSG00000117118	SDHB	65.7244684453631	1.66109568351374	4.87926112943495e-08	protein_coding	HGNC:10681	SDHB	succinate dehydrogenase complex iron sulfur subunit B [Source:HGNC Symbol;Acc:HGNC:10681]
ENSG00000131653	TRAF7	132.926856394027	1.66081798569789	1.66516796453261e-14	protein_coding	HGNC:20456	TRAF7	TNF receptor associated factor 7 [Source:HGNC Symbol;Acc:HGNC:20456]
ENSG00000012963	UBR7	42.2859318506756	1.66078503417039	1.11939638217569e-05	protein_coding	HGNC:20344	UBR7	ubiquitin protein ligase E3 component n-recognin 7 (putative) [Source:HGNC Symbol;Acc:HGNC:20344]
ENSG00000147475	ERLIN2	82.8604144519042	1.65972050781884	1.11420075345237e-09	protein_coding	HGNC:1356	ERLIN2	ER lipid raft associated 2 [Source:HGNC Symbol;Acc:HGNC:1356]
ENSG00000259291	ZNF710-AS1	12.7666681841735	1.65901655612564	0.0150874049783135	antisense	HGNC:53141	ZNF710-AS1	ZNF710 antisense RNA 1 [Source:HGNC Symbol;Acc:HGNC:53141]
ENSG00000137497	NUMA1	317.853788391788	1.65897899014851	1.38409819198728e-29	protein_coding	HGNC:8059	NUMA1	nuclear mitotic apparatus protein 1 [Source:HGNC Symbol;Acc:HGNC:8059]
ENSG00000167920	TMEM99	6.77081498477406	1.65791143235141	0.044976797092423	protein_coding	HGNC:28305	TMEM99	transmembrane protein 99 [Source:HGNC Symbol;Acc:HGNC:28305]
ENSG00000184887	BTBD6	48.491749244595	1.65741657101378	3.4104390039737e-06	protein_coding	HGNC:19897	BTBD6	BTB domain containing 6 [Source:HGNC Symbol;Acc:HGNC:19897]
ENSG00000143344	RGL1	44.9725750860224	1.65690487764712	5.6917419432459e-06	protein_coding	HGNC:30281	RGL1	ral guanine nucleotide dissociation stimulator like 1 [Source:HGNC Symbol;Acc:HGNC:30281]
ENSG00000168028	RPSA	487.728771170194	1.65658344559723	1.78389955693549e-37	protein_coding	HGNC:6502	RPSA	ribosomal protein SA [Source:HGNC Symbol;Acc:HGNC:6502]
ENSG00000166598	HSP90B1	896.055367094294	1.65584806983458	2.07059243972083e-61	protein_coding	HGNC:12028	HSP90B1	heat shock protein 90 beta family member 1 [Source:HGNC Symbol;Acc:HGNC:12028]
ENSG00000166716	ZNF592	117.948597927046	1.65557968369633	2.76814281728445e-13	protein_coding	HGNC:28986	ZNF592	zinc finger protein 592 [Source:HGNC Symbol;Acc:HGNC:28986]
ENSG00000114744	COMMD2	64.949174930024	1.65548978823203	8.5206086388509e-08	protein_coding	HGNC:24993	COMMD2	COMM domain containing 2 [Source:HGNC Symbol;Acc:HGNC:24993]
ENSG00000143515	ATP8B2	382.715260592485	1.65548365249541	5.75655285284802e-36	protein_coding	HGNC:13534	ATP8B2	ATPase phospholipid transporting 8B2 [Source:HGNC Symbol;Acc:HGNC:13534]
ENSG00000099956	SMARCB1	77.5716652323962	1.65437358176051	1.5231651379955e-08	protein_coding	HGNC:11103	SMARCB1	SWI/SNF related, matrix associated, actin dependent regulator of chromatin, subfamily b, member 1 [Source:HGNC Symbol;Acc:HGNC:11103]
ENSG00000205133	TRIQK	45.8277087607394	1.65432321201828	5.74069799323127e-06	protein_coding	HGNC:27828	TRIQK	triple QxxK/R motif containing [Source:HGNC Symbol;Acc:HGNC:27828]
ENSG00000184584	TMEM173	127.561537370367	1.6541237009516	4.2084371315628e-14	protein_coding	HGNC:27962	TMEM173	transmembrane protein 173 [Source:HGNC Symbol;Acc:HGNC:27962]
ENSG00000126243	LRFN3	26.2903589758065	1.65397040711152	0.000749477982501587	protein_coding	HGNC:28370	LRFN3	leucine rich repeat and fibronectin type III domain containing 3 [Source:HGNC Symbol;Acc:HGNC:28370]
ENSG00000181852	RNF41	161.071756305231	1.65365181125441	9.2602590713721e-17	protein_coding	HGNC:18401	RNF41	ring finger protein 41 [Source:HGNC Symbol;Acc:HGNC:18401]
ENSG00000116096	SPR	7.23687160693693	1.6536233058456	0.044035275211394	protein_coding	HGNC:11257	SPR	sepiapterin reductase [Source:HGNC Symbol;Acc:HGNC:11257]
ENSG00000142459	EVI5L	72.5057957371374	1.65345234810933	1.49394779156255e-08	protein_coding	HGNC:30464	EVI5L	ecotropic viral integration site 5 like [Source:HGNC Symbol;Acc:HGNC:30464]
ENSG00000119899	SLC17A5	51.6685847215244	1.65331497618129	2.07720098931103e-06	protein_coding	HGNC:10933	SLC17A5	solute carrier family 17 member 5 [Source:HGNC Symbol;Acc:HGNC:10933]
ENSG00000106638	TBL2	65.3786819220566	1.65329189230327	7.58280194902421e-08	protein_coding	HGNC:11586	TBL2	transducin beta like 2 [Source:HGNC Symbol;Acc:HGNC:11586]
ENSG00000260230	FRRS1L	10.1702602422681	1.65312169568108	0.0266017913799985	protein_coding	HGNC:1362	FRRS1L	ferric chelate reductase 1 like [Source:HGNC Symbol;Acc:HGNC:1362]
ENSG00000128606	LRRC17	29.7034047051044	1.65295246378859	0.00117939080084959	protein_coding	HGNC:16895	LRRC17	leucine rich repeat containing 17 [Source:HGNC Symbol;Acc:HGNC:16895]
ENSG00000049860	HEXB	102.566058782358	1.65256797707022	1.26365032385711e-11	protein_coding	HGNC:4879	HEXB	hexosaminidase subunit beta [Source:HGNC Symbol;Acc:HGNC:4879]
ENSG00000116017	ARID3A	16.3992164979497	1.65063265188946	0.00509158391497742	protein_coding	HGNC:3031	ARID3A	AT-rich interaction domain 3A [Source:HGNC Symbol;Acc:HGNC:3031]
ENSG00000114054	PCCB	68.8900738938978	1.65052805468453	2.68548404377453e-07	protein_coding	HGNC:8654	PCCB	propionyl-CoA carboxylase subunit beta [Source:HGNC Symbol;Acc:HGNC:8654]
ENSG00000180879	SSR4	120.947845104317	1.64963041060499	1.65295874948409e-13	protein_coding	HGNC:11326	SSR4	signal sequence receptor subunit 4 [Source:HGNC Symbol;Acc:HGNC:11326]
ENSG00000074416	MGLL	591.984602079964	1.64954582196828	1.10202640108586e-51	protein_coding	HGNC:17038	MGLL	monoglyceride lipase [Source:HGNC Symbol;Acc:HGNC:17038]
ENSG00000118564	FBXL5	261.626129817926	1.64848705654412	2.57326473716246e-23	protein_coding	HGNC:13602	FBXL5	F-box and leucine rich repeat protein 5 [Source:HGNC Symbol;Acc:HGNC:13602]
ENSG00000165233	CARD19	26.1212600126372	1.64799972437334	0.000638735482472286	protein_coding	HGNC:28148	CARD19	caspase recruitment domain family member 19 [Source:HGNC Symbol;Acc:HGNC:28148]
ENSG00000197894	ADH5	154.749337409061	1.64766173550005	2.81686409379402e-16	protein_coding	HGNC:253	ADH5	alcohol dehydrogenase 5 (class III), chi polypeptide [Source:HGNC Symbol;Acc:HGNC:253]
ENSG00000270696	AC005034.3	16.2437202448111	1.64664062682825	0.00525261923683173	antisense			novel transcript, antisense to C2orf3
ENSG00000188906	LRRK2	61.4667057846637	1.64644092711508	3.32465599901427e-07	protein_coding	HGNC:18618	LRRK2	leucine rich repeat kinase 2 [Source:HGNC Symbol;Acc:HGNC:18618]
ENSG00000166783	MARF1	140.625747134442	1.64635094161534	2.95411785076268e-15	protein_coding	HGNC:29562	MARF1	meiosis regulator and mRNA stability factor 1 [Source:HGNC Symbol;Acc:HGNC:29562]
ENSG00000120805	ARL1	156.079547113623	1.64624368530928	9.10882157706338e-15	protein_coding	HGNC:692	ARL1	ADP ribosylation factor like GTPase 1 [Source:HGNC Symbol;Acc:HGNC:692]
ENSG00000167601	AXL	1313.51420186735	1.6449295679337	5.82201902415155e-105	protein_coding	HGNC:905	AXL	AXL receptor tyrosine kinase [Source:HGNC Symbol;Acc:HGNC:905]
ENSG00000181019	NQO1	512.50281912067	1.64461017524	1.12150136516649e-44	protein_coding	HGNC:2874	NQO1	NAD(P)H quinone dehydrogenase 1 [Source:HGNC Symbol;Acc:HGNC:2874]
ENSG00000120942	UBIAD1	20.9592653889778	1.64459719675707	0.0015757657186866	protein_coding	HGNC:30791	UBIAD1	UbiA prenyltransferase domain containing 1 [Source:HGNC Symbol;Acc:HGNC:30791]
ENSG00000146701	MDH2	158.702338060323	1.64453295264002	1.72616838349491e-16	protein_coding	HGNC:6971	MDH2	malate dehydrogenase 2 [Source:HGNC Symbol;Acc:HGNC:6971]
ENSG00000147144	CCDC120	9.91281395059227	1.64441841973403	0.0296546211523926	protein_coding	HGNC:28910	CCDC120	coiled-coil domain containing 120 [Source:HGNC Symbol;Acc:HGNC:28910]
ENSG00000138375	SMARCAL1	45.1883146250052	1.64422141689849	8.24832002179175e-06	protein_coding	HGNC:11102	SMARCAL1	SWI/SNF related, matrix associated, actin dependent regulator of chromatin, subfamily a like 1 [Source:HGNC Symbol;Acc:HGNC:11102]
ENSG00000072803	FBXW11	151.608989590002	1.64340293868616	1.27705058222598e-15	protein_coding	HGNC:13607	FBXW11	F-box and WD repeat domain containing 11 [Source:HGNC Symbol;Acc:HGNC:13607]
ENSG00000134775	FHOD3	6.62557338693254	1.6429478741678	0.0460835825868989	protein_coding	HGNC:26178	FHOD3	formin homology 2 domain containing 3 [Source:HGNC Symbol;Acc:HGNC:26178]
ENSG00000125901	MRPS26	26.1257569665235	1.64255495588769	0.000503813270306092	protein_coding	HGNC:14045	MRPS26	mitochondrial ribosomal protein S26 [Source:HGNC Symbol;Acc:HGNC:14045]
ENSG00000159899	NPR2	54.6141862770286	1.64208733341868	1.47519504296732e-06	protein_coding	HGNC:7944	NPR2	natriuretic peptide receptor 2 [Source:HGNC Symbol;Acc:HGNC:7944]
ENSG00000102931	ARL2BP	6.66987076731864	1.64183436643385	0.0477948919368351	protein_coding	HGNC:17146	ARL2BP	ADP ribosylation factor like GTPase 2 binding protein [Source:HGNC Symbol;Acc:HGNC:17146]
ENSG00000013016	EHD3	137.873681914539	1.64182919632369	2.7754830079036e-14	protein_coding	HGNC:3244	EHD3	EH domain containing 3 [Source:HGNC Symbol;Acc:HGNC:3244]
ENSG00000124762	CDKN1A	444.823518033872	1.64182885352188	1.50583850353491e-36	protein_coding	HGNC:1784	CDKN1A	cyclin dependent kinase inhibitor 1A [Source:HGNC Symbol;Acc:HGNC:1784]
ENSG00000196358	NTNG2	11.1248168081248	1.64157960489658	0.016652890690595	protein_coding	HGNC:14288	NTNG2	netrin G2 [Source:HGNC Symbol;Acc:HGNC:14288]
ENSG00000111412	C12orf49	61.3580955730559	1.64155680048499	2.08228451733082e-07	protein_coding	HGNC:26128	C12orf49	chromosome 12 open reading frame 49 [Source:HGNC Symbol;Acc:HGNC:26128]
ENSG00000106049	HIBADH	69.1170841435853	1.63985687158446	3.13589594171151e-08	protein_coding	HGNC:4907	HIBADH	3-hydroxyisobutyrate dehydrogenase [Source:HGNC Symbol;Acc:HGNC:4907]
ENSG00000141526	SLC16A3	122.498276502982	1.63918518019688	7.51280850907754e-12	protein_coding	HGNC:10924	SLC16A3	solute carrier family 16 member 3 [Source:HGNC Symbol;Acc:HGNC:10924]
ENSG00000057663	ATG5	41.6256591664239	1.63914245405204	3.50997309169822e-05	protein_coding	HGNC:589	ATG5	autophagy related 5 [Source:HGNC Symbol;Acc:HGNC:589]
ENSG00000150712	MTMR12	57.9960750098386	1.63874359160173	4.16164964094807e-07	protein_coding	HGNC:18191	MTMR12	myotubularin related protein 12 [Source:HGNC Symbol;Acc:HGNC:18191]
ENSG00000123191	ATP7B	23.7655288823953	1.6384839208924	0.000910776849951662	protein_coding	HGNC:870	ATP7B	ATPase copper transporting beta [Source:HGNC Symbol;Acc:HGNC:870]
ENSG00000101844	ATG4A	14.3079400148376	1.63807794391374	0.0087834851019884	protein_coding	HGNC:16489	ATG4A	autophagy related 4A cysteine peptidase [Source:HGNC Symbol;Acc:HGNC:16489]
ENSG00000106348	IMPDH1	52.9847900709344	1.63791754076461	8.10255157690342e-06	protein_coding	HGNC:6052	IMPDH1	inosine monophosphate dehydrogenase 1 [Source:HGNC Symbol;Acc:HGNC:6052]
ENSG00000228232	GAPDHP1	6.69073959400489	1.63720512958639	0.0479614937931312	processed_pseudogene	HGNC:4159	GAPDHP1	glyceraldehyde-3-phosphate dehydrogenase pseudogene 1 [Source:HGNC Symbol;Acc:HGNC:4159]
ENSG00000121406	ZNF549	19.806304822485	1.63714386290535	0.00372874352439647	protein_coding	HGNC:26632	ZNF549	zinc finger protein 549 [Source:HGNC Symbol;Acc:HGNC:26632]
ENSG00000100129	EIF3L	155.18163186778	1.6370780401563	1.5409593704094e-14	protein_coding	HGNC:18138	EIF3L	eukaryotic translation initiation factor 3 subunit L [Source:HGNC Symbol;Acc:HGNC:18138]
ENSG00000136238	RAC1	320.446554214849	1.63707401537999	1.21070912692332e-27	protein_coding	HGNC:9801	RAC1	Rac family small GTPase 1 [Source:HGNC Symbol;Acc:HGNC:9801]
ENSG00000099889	ARVCF	38.0511301494181	1.63689665006962	4.48174158654282e-05	protein_coding	HGNC:728	ARVCF	ARVCF, delta catenin family member [Source:HGNC Symbol;Acc:HGNC:728]
ENSG00000166974	MAPRE2	111.15639738747	1.63667780631017	4.70015795076655e-12	protein_coding	HGNC:6891	MAPRE2	microtubule associated protein RP/EB family member 2 [Source:HGNC Symbol;Acc:HGNC:6891]
ENSG00000115652	UXS1	46.8177246521563	1.63626728706693	4.88847709153319e-06	protein_coding	HGNC:17729	UXS1	UDP-glucuronate decarboxylase 1 [Source:HGNC Symbol;Acc:HGNC:17729]
ENSG00000143126	CELSR2	100.80901641206	1.63537261730764	1.04829337296847e-10	protein_coding	HGNC:3231	CELSR2	cadherin EGF LAG seven-pass G-type receptor 2 [Source:HGNC Symbol;Acc:HGNC:3231]
ENSG00000147403	RPL10	616.773123983912	1.63531743714796	3.35333396372904e-57	protein_coding	HGNC:10298	RPL10	ribosomal protein L10 [Source:HGNC Symbol;Acc:HGNC:10298]
ENSG00000132669	RIN2	63.5402577713615	1.63388764417911	9.93226795069969e-08	protein_coding	HGNC:18750	RIN2	Ras and Rab interactor 2 [Source:HGNC Symbol;Acc:HGNC:18750]
ENSG00000101337	TM9SF4	129.276847498825	1.63372215275348	3.49584316469666e-13	protein_coding	HGNC:30797	TM9SF4	transmembrane 9 superfamily member 4 [Source:HGNC Symbol;Acc:HGNC:30797]
ENSG00000127463	EMC1	158.572279734176	1.63291997039355	8.97908706557751e-17	protein_coding	HGNC:28957	EMC1	ER membrane protein complex subunit 1 [Source:HGNC Symbol;Acc:HGNC:28957]
ENSG00000130699	TAF4	17.653933810355	1.63189327467022	0.00503437034623419	protein_coding	HGNC:11537	TAF4	TATA-box binding protein associated factor 4 [Source:HGNC Symbol;Acc:HGNC:11537]
ENSG00000101856	PGRMC1	124.858608846328	1.63187719024787	8.25810076460842e-14	protein_coding	HGNC:16090	PGRMC1	progesterone receptor membrane component 1 [Source:HGNC Symbol;Acc:HGNC:16090]
ENSG00000100811	YY1	177.812121902282	1.63159298929143	1.01652472588875e-18	protein_coding	HGNC:12856	YY1	YY1 transcription factor [Source:HGNC Symbol;Acc:HGNC:12856]
ENSG00000099308	MAST3	36.7010578632487	1.63125847173923	0.000201756623471188	protein_coding	HGNC:19036	MAST3	microtubule associated serine/threonine kinase 3 [Source:HGNC Symbol;Acc:HGNC:19036]
ENSG00000132825	PPP1R3D	16.5366397257339	1.63016195137664	0.0053721316553645	protein_coding	HGNC:9294	PPP1R3D	protein phosphatase 1 regulatory subunit 3D [Source:HGNC Symbol;Acc:HGNC:9294]
ENSG00000149313	AASDHPPT	43.4370482906801	1.62937198583783	7.4392073038833e-06	protein_coding	HGNC:14235	AASDHPPT	aminoadipate-semialdehyde dehydrogenase-phosphopantetheinyl transferase [Source:HGNC Symbol;Acc:HGNC:14235]
ENSG00000111728	ST8SIA1	18.7747199803967	1.62882921872305	0.00453400107856651	protein_coding	HGNC:10869	ST8SIA1	ST8 alpha-N-acetyl-neuraminide alpha-2,8-sialyltransferase 1 [Source:HGNC Symbol;Acc:HGNC:10869]
ENSG00000120594	PLXDC2	68.5785535974747	1.62856839842583	2.24767403087706e-08	protein_coding	HGNC:21013	PLXDC2	plexin domain containing 2 [Source:HGNC Symbol;Acc:HGNC:21013]
ENSG00000067225	PKM	2714.18360218715	1.62855566264088	1.10179827276804e-93	protein_coding	HGNC:9021	PKM	pyruvate kinase M1/2 [Source:HGNC Symbol;Acc:HGNC:9021]
ENSG00000078808	SDF4	197.851151450101	1.62789399597281	5.40870119025245e-18	protein_coding	HGNC:24188	SDF4	stromal cell derived factor 4 [Source:HGNC Symbol;Acc:HGNC:24188]
ENSG00000172086	KRCC1	50.7960133657962	1.62690901055459	2.79202586189114e-06	protein_coding	HGNC:28039	KRCC1	lysine rich coiled-coil 1 [Source:HGNC Symbol;Acc:HGNC:28039]
ENSG00000083857	FAT1	1871.98925885723	1.62679919470738	1.06755900826127e-126	protein_coding	HGNC:3595	FAT1	FAT atypical cadherin 1 [Source:HGNC Symbol;Acc:HGNC:3595]
ENSG00000165650	PDZD8	125.700341795413	1.62668745486335	1.01705939484991e-12	protein_coding	HGNC:26974	PDZD8	PDZ domain containing 8 [Source:HGNC Symbol;Acc:HGNC:26974]
ENSG00000112378	PERP	218.912748683482	1.62587694873734	3.56820272233128e-22	protein_coding	HGNC:17637	PERP	PERP, TP53 apoptosis effector [Source:HGNC Symbol;Acc:HGNC:17637]
ENSG00000149428	HYOU1	263.100434334826	1.62341993492533	2.13756139576393e-26	protein_coding	HGNC:16931	HYOU1	hypoxia up-regulated 1 [Source:HGNC Symbol;Acc:HGNC:16931]
ENSG00000130175	PRKCSH	331.785627423589	1.62329180684665	1.20375319586596e-21	protein_coding	HGNC:9411	PRKCSH	protein kinase C substrate 80K-H [Source:HGNC Symbol;Acc:HGNC:9411]
ENSG00000159658	EFCAB14	191.617166809042	1.62265766029376	1.56027032398931e-19	protein_coding	HGNC:29051	EFCAB14	EF-hand calcium binding domain 14 [Source:HGNC Symbol;Acc:HGNC:29051]
ENSG00000102882	MAPK3	155.223860702078	1.6223702196192	5.29291143084901e-13	protein_coding	HGNC:6877	MAPK3	mitogen-activated protein kinase 3 [Source:HGNC Symbol;Acc:HGNC:6877]
ENSG00000152127	MGAT5	121.89972808561	1.62161792422562	4.52994430547042e-13	protein_coding	HGNC:7049	MGAT5	alpha-1,6-mannosylglycoprotein 6-beta-N-acetylglucosaminyltransferase [Source:HGNC Symbol;Acc:HGNC:7049]
ENSG00000115641	FHL2	289.061215653744	1.6216095219732	8.50202185418771e-26	protein_coding	HGNC:3703	FHL2	four and a half LIM domains 2 [Source:HGNC Symbol;Acc:HGNC:3703]
ENSG00000125354	SEPT6	60.4841707772921	1.62124444587139	5.55297192353585e-07	protein_coding	HGNC:15848	SEPT6	septin 6 [Source:HGNC Symbol;Acc:HGNC:15848]
ENSG00000088256	GNA11	194.482007035116	1.6202619330318	4.371958815877e-19	protein_coding	HGNC:4379	GNA11	G protein subunit alpha 11 [Source:HGNC Symbol;Acc:HGNC:4379]
ENSG00000137166	FOXP4	24.3110536179497	1.62008576953168	0.00139223098046421	protein_coding	HGNC:20842	FOXP4	forkhead box P4 [Source:HGNC Symbol;Acc:HGNC:20842]
ENSG00000137203	TFAP2A	26.2865971546054	1.61947771821121	0.00127885205242346	protein_coding	HGNC:11742	TFAP2A	transcription factor AP-2 alpha [Source:HGNC Symbol;Acc:HGNC:11742]
ENSG00000037637	FBXO42	62.4607031247332	1.61944037153004	3.53250320270154e-07	protein_coding	HGNC:29249	FBXO42	F-box protein 42 [Source:HGNC Symbol;Acc:HGNC:29249]
ENSG00000122550	KLHL7	51.005769363376	1.61941775091939	6.39851961377674e-06	protein_coding	HGNC:15646	KLHL7	kelch like family member 7 [Source:HGNC Symbol;Acc:HGNC:15646]
ENSG00000185761	ADAMTSL5	27.8789450173463	1.61936651233683	0.00042616980769902	protein_coding	HGNC:27912	ADAMTSL5	ADAMTS like 5 [Source:HGNC Symbol;Acc:HGNC:27912]
ENSG00000196214	ZNF766	33.1606417245062	1.61923589122975	0.000122114376376718	protein_coding	HGNC:28063	ZNF766	zinc finger protein 766 [Source:HGNC Symbol;Acc:HGNC:28063]
ENSG00000143436	MRPL9	20.8366848936408	1.61913495269087	0.00181948261195885	protein_coding	HGNC:14277	MRPL9	mitochondrial ribosomal protein L9 [Source:HGNC Symbol;Acc:HGNC:14277]
ENSG00000056998	GYG2	6.75364152803938	1.61871380515416	0.0483794878803572	protein_coding	HGNC:4700	GYG2	glycogenin 2 [Source:HGNC Symbol;Acc:HGNC:4700]
ENSG00000138031	ADCY3	215.271225467932	1.6186394365628	1.47580856465301e-18	protein_coding	HGNC:234	ADCY3	adenylate cyclase 3 [Source:HGNC Symbol;Acc:HGNC:234]
ENSG00000154305	MIA3	220.94246084236	1.61853181287024	8.13365242407105e-22	protein_coding	HGNC:24008	MIA3	MIA SH3 domain ER export factor 3 [Source:HGNC Symbol;Acc:HGNC:24008]
ENSG00000131236	CAP1	419.177091537214	1.61842111638955	1.03766397738716e-39	protein_coding	HGNC:20040	CAP1	cyclase associated actin cytoskeleton regulatory protein 1 [Source:HGNC Symbol;Acc:HGNC:20040]
ENSG00000067560	RHOA	1228.72009133792	1.61830882435264	3.61607011866499e-104	protein_coding	HGNC:667	RHOA	ras homolog family member A [Source:HGNC Symbol;Acc:HGNC:667]
ENSG00000111321	LTBR	135.679894484982	1.61795791828274	9.59106955708235e-14	protein_coding	HGNC:6718	LTBR	lymphotoxin beta receptor [Source:HGNC Symbol;Acc:HGNC:6718]
ENSG00000163145	C1QTNF7	21.4126958002869	1.61789068721732	0.00176279080747446	protein_coding	HGNC:14342	C1QTNF7	C1q and TNF related 7 [Source:HGNC Symbol;Acc:HGNC:14342]
ENSG00000105048	TNNT1	6.85258726598099	1.6178443649391	0.0490874973960121	protein_coding	HGNC:11948	TNNT1	troponin T1, slow skeletal type [Source:HGNC Symbol;Acc:HGNC:11948]
ENSG00000099995	SF3A1	106.308351558133	1.61710319099114	8.38140908426922e-11	protein_coding	HGNC:10765	SF3A1	splicing factor 3a subunit 1 [Source:HGNC Symbol;Acc:HGNC:10765]
ENSG00000166986	MARS	378.581654486967	1.61652938244298	2.25627467410453e-33	protein_coding	HGNC:6898	MARS	methionyl-tRNA synthetase [Source:HGNC Symbol;Acc:HGNC:6898]
ENSG00000161016	RPL8	666.172853941629	1.61596124644483	1.22909971078162e-33	protein_coding	HGNC:10368	RPL8	ribosomal protein L8 [Source:HGNC Symbol;Acc:HGNC:10368]
ENSG00000106571	GLI3	25.8037824114228	1.61594037802848	0.000780024619445841	protein_coding	HGNC:4319	GLI3	GLI family zinc finger 3 [Source:HGNC Symbol;Acc:HGNC:4319]
ENSG00000164081	TEX264	45.0283497460519	1.6148200798769	1.41662154511324e-05	protein_coding	HGNC:30247	TEX264	testis expressed 264 [Source:HGNC Symbol;Acc:HGNC:30247]
ENSG00000129055	ANAPC13	80.4827141834207	1.61437582200304	2.97561854096456e-09	protein_coding	HGNC:24540	ANAPC13	anaphase promoting complex subunit 13 [Source:HGNC Symbol;Acc:HGNC:24540]
ENSG00000183570	PCBP3	31.2465371037622	1.61435154750956	0.000269560444538759	protein_coding	HGNC:8651	PCBP3	poly(rC) binding protein 3 [Source:HGNC Symbol;Acc:HGNC:8651]
ENSG00000136940	PDCL	52.3174264368484	1.61410791490479	1.78294400612104e-06	protein_coding	HGNC:8770	PDCL	phosducin like [Source:HGNC Symbol;Acc:HGNC:8770]
ENSG00000123349	PFDN5	324.202604214268	1.61277033782655	1.79278529384111e-27	protein_coding	HGNC:8869	PFDN5	prefoldin subunit 5 [Source:HGNC Symbol;Acc:HGNC:8869]
ENSG00000164530	PI16	22.8332612956162	1.6122903546211	0.00118289090347616	protein_coding	HGNC:21245	PI16	peptidase inhibitor 16 [Source:HGNC Symbol;Acc:HGNC:21245]
ENSG00000012171	SEMA3B	45.0515079830049	1.6120816214871	9.96877622511292e-06	protein_coding	HGNC:10724	SEMA3B	semaphorin 3B [Source:HGNC Symbol;Acc:HGNC:10724]
ENSG00000173905	GOLIM4	192.00692172813	1.61187117112103	2.36159305034112e-18	protein_coding	HGNC:15448	GOLIM4	golgi integral membrane protein 4 [Source:HGNC Symbol;Acc:HGNC:15448]
ENSG00000090054	SPTLC1	136.091253957516	1.61067716867374	1.0391891601434e-13	protein_coding	HGNC:11277	SPTLC1	serine palmitoyltransferase long chain base subunit 1 [Source:HGNC Symbol;Acc:HGNC:11277]
ENSG00000086504	MRPL28	48.9917988738541	1.61009655377938	2.87334535656625e-06	protein_coding	HGNC:14484	MRPL28	mitochondrial ribosomal protein L28 [Source:HGNC Symbol;Acc:HGNC:14484]
ENSG00000147649	MTDH	313.450847851156	1.60879901027222	4.51505566259349e-28	protein_coding	HGNC:29608	MTDH	metadherin [Source:HGNC Symbol;Acc:HGNC:29608]
ENSG00000074657	ZNF532	171.969551801971	1.60870761117891	5.47261538749637e-18	protein_coding	HGNC:30940	ZNF532	zinc finger protein 532 [Source:HGNC Symbol;Acc:HGNC:30940]
ENSG00000171067	C11orf24	93.6522511110925	1.60840160256428	1.14451279581493e-09	protein_coding	HGNC:1174	C11orf24	chromosome 11 open reading frame 24 [Source:HGNC Symbol;Acc:HGNC:1174]
ENSG00000151353	TMEM18	33.6778797042435	1.6082233959411	0.000155999959453363	protein_coding	HGNC:25257	TMEM18	transmembrane protein 18 [Source:HGNC Symbol;Acc:HGNC:25257]
ENSG00000198792	TMEM184B	259.25639300879	1.60802498766412	6.34232248189604e-24	protein_coding	HGNC:1310	TMEM184B	transmembrane protein 184B [Source:HGNC Symbol;Acc:HGNC:1310]
ENSG00000155189	AGPAT5	33.6588015760135	1.60773164324836	8.74157519990507e-05	protein_coding	HGNC:20886	AGPAT5	1-acylglycerol-3-phosphate O-acyltransferase 5 [Source:HGNC Symbol;Acc:HGNC:20886]
ENSG00000268006	PTOV1-AS1	14.7392093185009	1.60772136750217	0.0101904778932573	antisense	HGNC:44174	PTOV1-AS1	PTOV1 antisense RNA 1 [Source:HGNC Symbol;Acc:HGNC:44174]
ENSG00000166147	FBN1	6520.26407736606	1.60771563200613	1.19091092634971e-190	protein_coding	HGNC:3603	FBN1	fibrillin 1 [Source:HGNC Symbol;Acc:HGNC:3603]
ENSG00000127526	SLC35E1	131.360061622036	1.60764712805474	1.067714676007e-13	protein_coding	HGNC:20803	SLC35E1	solute carrier family 35 member E1 [Source:HGNC Symbol;Acc:HGNC:20803]
ENSG00000127990	SGCE	86.3322857110867	1.60724118548001	1.36985495886462e-08	protein_coding	HGNC:10808	SGCE	sarcoglycan epsilon [Source:HGNC Symbol;Acc:HGNC:10808]
ENSG00000130304	SLC27A1	117.460120361034	1.60700451857301	1.40637391704843e-12	protein_coding	HGNC:10995	SLC27A1	solute carrier family 27 member 1 [Source:HGNC Symbol;Acc:HGNC:10995]
ENSG00000113273	ARSB	232.994123073483	1.60671512385157	1.13725170476053e-21	protein_coding	HGNC:714	ARSB	arylsulfatase B [Source:HGNC Symbol;Acc:HGNC:714]
ENSG00000131269	ABCB7	25.2478812416099	1.60522731307098	0.000663165607674879	protein_coding	HGNC:48	ABCB7	ATP binding cassette subfamily B member 7 [Source:HGNC Symbol;Acc:HGNC:48]
ENSG00000055130	CUL1	116.008734347807	1.60513520560944	1.05796523309119e-08	protein_coding	HGNC:2551	CUL1	cullin 1 [Source:HGNC Symbol;Acc:HGNC:2551]
ENSG00000171492	LRRC8D	30.7920969382744	1.60490247113205	0.000264360038802201	protein_coding	HGNC:16992	LRRC8D	leucine rich repeat containing 8 VRAC subunit D [Source:HGNC Symbol;Acc:HGNC:16992]
ENSG00000152284	TCF7L1	30.4703730474993	1.60482664073768	0.000265913892867655	protein_coding	HGNC:11640	TCF7L1	transcription factor 7 like 1 [Source:HGNC Symbol;Acc:HGNC:11640]
ENSG00000113621	TXNDC15	95.3381649400626	1.60435855332062	1.1918867841353e-10	protein_coding	HGNC:20652	TXNDC15	thioredoxin domain containing 15 [Source:HGNC Symbol;Acc:HGNC:20652]
ENSG00000163686	ABHD6	12.2192777192854	1.60352617026716	0.0178558541700608	protein_coding	HGNC:21398	ABHD6	abhydrolase domain containing 6 [Source:HGNC Symbol;Acc:HGNC:21398]
ENSG00000170088	TMEM192	23.8111500771762	1.60305377772614	0.00117057623062038	protein_coding	HGNC:26775	TMEM192	transmembrane protein 192 [Source:HGNC Symbol;Acc:HGNC:26775]
ENSG00000135956	TMEM127	127.902111164044	1.60263469530429	2.56067772778833e-13	protein_coding	HGNC:26038	TMEM127	transmembrane protein 127 [Source:HGNC Symbol;Acc:HGNC:26038]
ENSG00000198715	GLMP	34.7699182205475	1.60167794295897	0.000112423180845559	protein_coding	HGNC:29436	GLMP	glycosylated lysosomal membrane protein [Source:HGNC Symbol;Acc:HGNC:29436]
ENSG00000184752	NDUFA12	36.7564713081502	1.60142441472892	9.34862284552066e-05	protein_coding	HGNC:23987	NDUFA12	NADH:ubiquinone oxidoreductase subunit A12 [Source:HGNC Symbol;Acc:HGNC:23987]
ENSG00000123562	MORF4L2	437.099090929311	1.60136135157211	3.02408915187347e-36	protein_coding	HGNC:16849	MORF4L2	mortality factor 4 like 2 [Source:HGNC Symbol;Acc:HGNC:16849]
ENSG00000049449	RCN1	327.247366777396	1.60113301386129	6.07723442355092e-31	protein_coding	HGNC:9934	RCN1	reticulocalbin 1 [Source:HGNC Symbol;Acc:HGNC:9934]
ENSG00000070444	MNT	33.2244348658181	1.60054231016793	0.000306144068960515	protein_coding	HGNC:7188	MNT	MAX network transcriptional repressor [Source:HGNC Symbol;Acc:HGNC:7188]
ENSG00000120063	GNA13	163.524937108527	1.60043715515019	9.42188401308e-14	protein_coding	HGNC:4381	GNA13	G protein subunit alpha 13 [Source:HGNC Symbol;Acc:HGNC:4381]
ENSG00000130758	MAP3K10	33.719721173665	1.60023374265601	0.000182639978625513	protein_coding	HGNC:6849	MAP3K10	mitogen-activated protein kinase kinase kinase 10 [Source:HGNC Symbol;Acc:HGNC:6849]
ENSG00000069188	SDK2	119.001811673434	1.60005132740514	1.33291258390898e-09	protein_coding	HGNC:19308	SDK2	sidekick cell adhesion molecule 2 [Source:HGNC Symbol;Acc:HGNC:19308]
ENSG00000138621	PPCDC	9.18284170377043	1.60003047802877	0.0316801838332659	protein_coding	HGNC:28107	PPCDC	phosphopantothenoylcysteine decarboxylase [Source:HGNC Symbol;Acc:HGNC:28107]
ENSG00000118596	SLC16A7	75.9154815645964	1.59921280625183	2.7305681031185e-08	protein_coding	HGNC:10928	SLC16A7	solute carrier family 16 member 7 [Source:HGNC Symbol;Acc:HGNC:10928]
ENSG00000117602	RCAN3	50.0701118444129	1.59912252450887	4.49717110467005e-06	protein_coding	HGNC:3042	RCAN3	RCAN family member 3 [Source:HGNC Symbol;Acc:HGNC:3042]
ENSG00000120896	SORBS3	294.197356007908	1.5988992857655	1.62435021408214e-14	protein_coding	HGNC:30907	SORBS3	sorbin and SH3 domain containing 3 [Source:HGNC Symbol;Acc:HGNC:30907]
ENSG00000182512	GLRX5	38.6018579947832	1.5984767046555	4.31870240218625e-05	protein_coding	HGNC:20134	GLRX5	glutaredoxin 5 [Source:HGNC Symbol;Acc:HGNC:20134]
ENSG00000157020	SEC13	214.494405619081	1.59825119912737	7.08862326008117e-20	protein_coding	HGNC:10697	SEC13	SEC13 homolog, nuclear pore and COPII coat complex component [Source:HGNC Symbol;Acc:HGNC:10697]
ENSG00000010404	IDS	200.761768776558	1.59803562071152	4.80855800251885e-19	protein_coding	HGNC:5389	IDS	iduronate 2-sulfatase [Source:HGNC Symbol;Acc:HGNC:5389]
ENSG00000130382	MLLT1	74.1450621993491	1.59707979248714	1.97014280440973e-07	protein_coding	HGNC:7134	MLLT1	MLLT1, super elongation complex subunit [Source:HGNC Symbol;Acc:HGNC:7134]
ENSG00000131759	RARA	40.2970767385067	1.59701636825975	2.75068943928568e-05	protein_coding	HGNC:9864	RARA	retinoic acid receptor alpha [Source:HGNC Symbol;Acc:HGNC:9864]
ENSG00000204682	CASC10	13.2778298631277	1.59564846664182	0.0122881969122433	protein_coding	HGNC:31448	CASC10	cancer susceptibility 10 [Source:HGNC Symbol;Acc:HGNC:31448]
ENSG00000131981	LGALS3	206.120356774349	1.59489494058088	4.55798833463414e-19	protein_coding	HGNC:6563	LGALS3	galectin 3 [Source:HGNC Symbol;Acc:HGNC:6563]
ENSG00000159640	ACE	21.3095862309702	1.59460141014098	0.0022266212130451	protein_coding	HGNC:2707	ACE	angiotensin I converting enzyme [Source:HGNC Symbol;Acc:HGNC:2707]
ENSG00000065526	SPEN	279.108374211654	1.59408529809976	5.70633062205393e-27	protein_coding	HGNC:17575	SPEN	spen family transcriptional repressor [Source:HGNC Symbol;Acc:HGNC:17575]
ENSG00000197566	ZNF624	18.1315547256274	1.59386964918326	0.00425101818458737	protein_coding	HGNC:29254	ZNF624	zinc finger protein 624 [Source:HGNC Symbol;Acc:HGNC:29254]
ENSG00000165280	VCP	538.470592757829	1.59114260899734	2.15207456103925e-49	protein_coding	HGNC:12666	VCP	valosin containing protein [Source:HGNC Symbol;Acc:HGNC:12666]
ENSG00000100412	ACO2	98.1914707945849	1.59098907132616	1.84817226437596e-10	protein_coding	HGNC:118	ACO2	aconitase 2 [Source:HGNC Symbol;Acc:HGNC:118]
ENSG00000087077	TRIP6	154.72079896266	1.59022195510939	1.85171249752566e-13	protein_coding	HGNC:12311	TRIP6	thyroid hormone receptor interactor 6 [Source:HGNC Symbol;Acc:HGNC:12311]
ENSG00000138593	SECISBP2L	150.672990904922	1.58974708905982	1.41923517547246e-13	protein_coding	HGNC:28997	SECISBP2L	SECIS binding protein 2 like [Source:HGNC Symbol;Acc:HGNC:28997]
ENSG00000101825	MXRA5	11.623741495399	1.58969328911854	0.0196195605880469	protein_coding	HGNC:7539	MXRA5	matrix remodeling associated 5 [Source:HGNC Symbol;Acc:HGNC:7539]
ENSG00000198924	DCLRE1A	17.150795632467	1.58968814591947	0.00694461683511582	protein_coding	HGNC:17660	DCLRE1A	DNA cross-link repair 1A [Source:HGNC Symbol;Acc:HGNC:17660]
ENSG00000197712	FAM114A1	593.223019909098	1.58944435347509	2.0121061594114e-45	protein_coding	HGNC:25087	FAM114A1	family with sequence similarity 114 member A1 [Source:HGNC Symbol;Acc:HGNC:25087]
ENSG00000223496	EXOSC6	117.49083362962	1.58926624377827	3.3485252839013e-12	protein_coding	HGNC:19055	EXOSC6	exosome component 6 [Source:HGNC Symbol;Acc:HGNC:19055]
ENSG00000137492	THAP12	48.142729205481	1.58910337538315	6.56416540907485e-06	protein_coding	HGNC:9440	THAP12	THAP domain containing 12 [Source:HGNC Symbol;Acc:HGNC:9440]
ENSG00000119655	NPC2	73.4496599599178	1.58757304537575	1.53849208728519e-08	protein_coding	HGNC:14537	NPC2	NPC intracellular cholesterol transporter 2 [Source:HGNC Symbol;Acc:HGNC:14537]
ENSG00000186564	FOXD2	11.0666460293114	1.58742383043845	0.019332577309191	protein_coding	HGNC:3803	FOXD2	forkhead box D2 [Source:HGNC Symbol;Acc:HGNC:3803]
ENSG00000091140	DLD	105.176439674499	1.58715257504152	2.34099275157713e-11	protein_coding	HGNC:2898	DLD	dihydrolipoamide dehydrogenase [Source:HGNC Symbol;Acc:HGNC:2898]
ENSG00000156735	BAG4	73.7504927722812	1.58701974030864	4.06193905576572e-08	protein_coding	HGNC:940	BAG4	BCL2 associated athanogene 4 [Source:HGNC Symbol;Acc:HGNC:940]
ENSG00000184602	SNN	22.3598460997413	1.58694616171162	0.00167992589231154	protein_coding	HGNC:11149	SNN	stannin [Source:HGNC Symbol;Acc:HGNC:11149]
ENSG00000113384	GOLPH3	141.495031341855	1.58649305180634	9.38962858597708e-14	protein_coding	HGNC:15452	GOLPH3	golgi phosphoprotein 3 [Source:HGNC Symbol;Acc:HGNC:15452]
ENSG00000137727	ARHGAP20	102.491173397837	1.58649213947016	1.59561451989538e-08	protein_coding	HGNC:18357	ARHGAP20	Rho GTPase activating protein 20 [Source:HGNC Symbol;Acc:HGNC:18357]
ENSG00000131238	PPT1	81.6659947081099	1.58433409599902	5.18341263352185e-09	protein_coding	HGNC:9325	PPT1	palmitoyl-protein thioesterase 1 [Source:HGNC Symbol;Acc:HGNC:9325]
ENSG00000145293	ENOPH1	41.0657784050085	1.58415473551295	6.87624598084379e-05	protein_coding	HGNC:24599	ENOPH1	enolase-phosphatase 1 [Source:HGNC Symbol;Acc:HGNC:24599]
ENSG00000180228	PRKRA	67.8213854572832	1.58243545199171	1.21421468309866e-07	protein_coding	HGNC:9438	PRKRA	protein activator of interferon induced protein kinase EIF2AK2 [Source:HGNC Symbol;Acc:HGNC:9438]
ENSG00000176014	TUBB6	282.543472324391	1.57897694857352	3.70584638222825e-27	protein_coding	HGNC:20776	TUBB6	tubulin beta 6 class V [Source:HGNC Symbol;Acc:HGNC:20776]
ENSG00000198873	GRK5	100.139996044465	1.57865697189101	9.56015382946357e-11	protein_coding	HGNC:4544	GRK5	G protein-coupled receptor kinase 5 [Source:HGNC Symbol;Acc:HGNC:4544]
ENSG00000141456	PELP1	52.3926813207322	1.57803422691296	2.21286782222727e-06	protein_coding	HGNC:30134	PELP1	proline, glutamate and leucine rich protein 1 [Source:HGNC Symbol;Acc:HGNC:30134]
ENSG00000176148	TCP11L1	52.8552409787263	1.57799951077305	2.21936985549859e-06	protein_coding	HGNC:25655	TCP11L1	t-complex 11 like 1 [Source:HGNC Symbol;Acc:HGNC:25655]
ENSG00000140941	MAP1LC3B	261.993488368447	1.57756192484562	1.48963269446281e-24	protein_coding	HGNC:13352	MAP1LC3B	microtubule associated protein 1 light chain 3 beta [Source:HGNC Symbol;Acc:HGNC:13352]
ENSG00000262454	MIR193BHG	9.69178101364267	1.57747229775193	0.0352868599673805	lincRNA	HGNC:51945	MIR193BHG	MIR193B host gene [Source:HGNC Symbol;Acc:HGNC:51945]
ENSG00000157657	ZNF618	54.6905918904188	1.57707399005184	2.01530749300371e-06	protein_coding	HGNC:29416	ZNF618	zinc finger protein 618 [Source:HGNC Symbol;Acc:HGNC:29416]
ENSG00000008086	CDKL5	89.0642988547051	1.57699424062818	7.18014830671381e-10	protein_coding	HGNC:11411	CDKL5	cyclin dependent kinase like 5 [Source:HGNC Symbol;Acc:HGNC:11411]
ENSG00000162704	ARPC5	374.140246492632	1.57674092088234	2.49528513245497e-30	protein_coding	HGNC:708	ARPC5	actin related protein 2/3 complex subunit 5 [Source:HGNC Symbol;Acc:HGNC:708]
ENSG00000172954	LCLAT1	73.8882066713155	1.57467169365577	4.22373230492309e-08	protein_coding	HGNC:26756	LCLAT1	lysocardiolipin acyltransferase 1 [Source:HGNC Symbol;Acc:HGNC:26756]
ENSG00000135424	ITGA7	476.343696929794	1.57454074787642	3.0421971502007e-34	protein_coding	HGNC:6143	ITGA7	integrin subunit alpha 7 [Source:HGNC Symbol;Acc:HGNC:6143]
ENSG00000268205	AC005261.1	94.1786991862806	1.57420812024302	4.15123586262642e-10	lincRNA			novel transcript
ENSG00000104897	SF3A2	38.0942100558845	1.57232514168102	0.000269702793407432	protein_coding	HGNC:10766	SF3A2	splicing factor 3a subunit 2 [Source:HGNC Symbol;Acc:HGNC:10766]
ENSG00000163191	S100A11	354.267585593621	1.57217789241002	1.89577843985093e-12	protein_coding	HGNC:10488	S100A11	S100 calcium binding protein A11 [Source:HGNC Symbol;Acc:HGNC:10488]
ENSG00000169967	MAP3K2	189.427785822052	1.57099689707969	4.81480239855173e-17	protein_coding	HGNC:6854	MAP3K2	mitogen-activated protein kinase kinase kinase 2 [Source:HGNC Symbol;Acc:HGNC:6854]
ENSG00000165152	TMEM246	31.1331590154617	1.57040364725865	0.000417794813864655	protein_coding	HGNC:28180	TMEM246	transmembrane protein 246 [Source:HGNC Symbol;Acc:HGNC:28180]
ENSG00000128463	EMC4	63.0981579147272	1.57032485304056	1.13829440136106e-06	protein_coding	HGNC:28032	EMC4	ER membrane protein complex subunit 4 [Source:HGNC Symbol;Acc:HGNC:28032]
ENSG00000131171	SH3BGRL	202.414025049008	1.57008119521565	4.67920403985778e-20	protein_coding	HGNC:10823	SH3BGRL	SH3 domain binding glutamate rich protein like [Source:HGNC Symbol;Acc:HGNC:10823]
ENSG00000137502	RAB30	129.933350690964	1.56883015212059	5.30288217569789e-12	protein_coding	HGNC:9770	RAB30	RAB30, member RAS oncogene family [Source:HGNC Symbol;Acc:HGNC:9770]
ENSG00000178202	KDELC2	101.157932565765	1.56832899455433	1.67152382900973e-06	protein_coding	HGNC:28496	KDELC2	KDEL motif containing 2 [Source:HGNC Symbol;Acc:HGNC:28496]
ENSG00000133703	KRAS	107.429633360578	1.56825761187223	2.7248504422907e-11	protein_coding	HGNC:6407	KRAS	KRAS proto-oncogene, GTPase [Source:HGNC Symbol;Acc:HGNC:6407]
ENSG00000126785	RHOJ	91.9423764419408	1.5678679415072	8.77701570350405e-09	protein_coding	HGNC:688	RHOJ	ras homolog family member J [Source:HGNC Symbol;Acc:HGNC:688]
ENSG00000143862	ARL8A	60.1543114275809	1.56764342324289	1.00819940916895e-06	protein_coding	HGNC:25192	ARL8A	ADP ribosylation factor like GTPase 8A [Source:HGNC Symbol;Acc:HGNC:25192]
ENSG00000172053	QARS	223.344179478466	1.56754260572136	2.92391640760726e-20	protein_coding	HGNC:9751	QARS	glutaminyl-tRNA synthetase [Source:HGNC Symbol;Acc:HGNC:9751]
ENSG00000132613	MTSS1L	141.14876611885	1.56547710897609	8.62576567721257e-11	protein_coding	HGNC:25094	MTSS1L	MTSS1L, I-BAR domain containing [Source:HGNC Symbol;Acc:HGNC:25094]
ENSG00000086232	EIF2AK1	183.646041387876	1.56522342230871	9.23056725988129e-17	protein_coding	HGNC:24921	EIF2AK1	eukaryotic translation initiation factor 2 alpha kinase 1 [Source:HGNC Symbol;Acc:HGNC:24921]
ENSG00000198948	MFAP3L	18.6515634373814	1.56506435564666	0.00425567926654125	protein_coding	HGNC:29083	MFAP3L	microfibril associated protein 3 like [Source:HGNC Symbol;Acc:HGNC:29083]
ENSG00000170271	FAXDC2	38.1205742061827	1.56331795825325	6.50439632106477e-05	protein_coding	HGNC:1334	FAXDC2	fatty acid hydroxylase domain containing 2 [Source:HGNC Symbol;Acc:HGNC:1334]
ENSG00000152377	SPOCK1	105.710265671893	1.56280976261236	1.22821748339502e-10	protein_coding	HGNC:11251	SPOCK1	SPARC (osteonectin), cwcv and kazal like domains proteoglycan 1 [Source:HGNC Symbol;Acc:HGNC:11251]
ENSG00000032444	PNPLA6	186.717038865964	1.56230791809606	6.51059927351466e-17	protein_coding	HGNC:16268	PNPLA6	patatin like phospholipase domain containing 6 [Source:HGNC Symbol;Acc:HGNC:16268]
ENSG00000187713	TMEM203	31.9199575282908	1.56200875623955	0.000250583113210216	protein_coding	HGNC:28217	TMEM203	transmembrane protein 203 [Source:HGNC Symbol;Acc:HGNC:28217]
ENSG00000143418	CERS2	203.193450214452	1.56157642804185	7.47415830181944e-20	protein_coding	HGNC:14076	CERS2	ceramide synthase 2 [Source:HGNC Symbol;Acc:HGNC:14076]
ENSG00000204131	NHSL2	120.743629903833	1.56112408408968	1.03205496638292e-12	protein_coding	HGNC:33737	NHSL2	NHS like 2 [Source:HGNC Symbol;Acc:HGNC:33737]
ENSG00000114573	ATP6V1A	168.99483823143	1.56013000320345	2.08729840191885e-16	protein_coding	HGNC:851	ATP6V1A	ATPase H+ transporting V1 subunit A [Source:HGNC Symbol;Acc:HGNC:851]
ENSG00000116473	RAP1A	60.4291421116682	1.55995263944755	5.28843848757078e-07	protein_coding	HGNC:9855	RAP1A	RAP1A, member of RAS oncogene family [Source:HGNC Symbol;Acc:HGNC:9855]
ENSG00000128989	ARPP19	269.990145548485	1.55986588610548	2.17147633007804e-24	protein_coding	HGNC:16967	ARPP19	cAMP regulated phosphoprotein 19 [Source:HGNC Symbol;Acc:HGNC:16967]
ENSG00000143811	PYCR2	34.2560549593905	1.55973000857278	0.000123127269126355	protein_coding	HGNC:30262	PYCR2	pyrroline-5-carboxylate reductase 2 [Source:HGNC Symbol;Acc:HGNC:30262]
ENSG00000106144	CASP2	43.2258604363957	1.55933803910906	2.35378391034876e-05	protein_coding	HGNC:1503	CASP2	caspase 2 [Source:HGNC Symbol;Acc:HGNC:1503]
ENSG00000126822	PLEKHG3	132.249971391376	1.55926588779919	3.47353835362034e-13	protein_coding	HGNC:20364	PLEKHG3	pleckstrin homology and RhoGEF domain containing G3 [Source:HGNC Symbol;Acc:HGNC:20364]
ENSG00000167566	NCKAP5L	105.490818892517	1.55923275683639	2.01859267559084e-10	protein_coding	HGNC:29321	NCKAP5L	NCK associated protein 5 like [Source:HGNC Symbol;Acc:HGNC:29321]
ENSG00000225830	ERCC6	1868.93936005711	1.55910663442013	6.20454936079454e-91	protein_coding	HGNC:3438	ERCC6	ERCC excision repair 6, chromatin remodeling factor [Source:HGNC Symbol;Acc:HGNC:3438]
ENSG00000139651	ZNF740	51.5870378509513	1.55832624782843	4.24854592715611e-06	protein_coding	HGNC:27465	ZNF740	zinc finger protein 740 [Source:HGNC Symbol;Acc:HGNC:27465]
ENSG00000174307	PHLDA3	77.3403664590935	1.55830848757778	1.67434587426793e-08	protein_coding	HGNC:8934	PHLDA3	pleckstrin homology like domain family A member 3 [Source:HGNC Symbol;Acc:HGNC:8934]
ENSG00000170954	ZNF415	16.6802114007202	1.55822697453392	0.00737462008535497	protein_coding	HGNC:20636	ZNF415	zinc finger protein 415 [Source:HGNC Symbol;Acc:HGNC:20636]
ENSG00000130764	LRRC47	72.5138586874983	1.55785073453031	3.87694357652971e-08	protein_coding	HGNC:29207	LRRC47	leucine rich repeat containing 47 [Source:HGNC Symbol;Acc:HGNC:29207]
ENSG00000057294	PKP2	28.750691491424	1.55728808972167	0.000510345011570528	protein_coding	HGNC:9024	PKP2	plakophilin 2 [Source:HGNC Symbol;Acc:HGNC:9024]
ENSG00000240342	RPS2P5	97.9899460122603	1.55626085769792	2.60564828867927e-09	processed_pseudogene	HGNC:31386	RPS2P5	ribosomal protein S2 pseudogene 5 [Source:HGNC Symbol;Acc:HGNC:31386]
ENSG00000186104	CYP2R1	11.2686423794969	1.5558021989547	0.0216851388148225	protein_coding	HGNC:20580	CYP2R1	cytochrome P450 family 2 subfamily R member 1 [Source:HGNC Symbol;Acc:HGNC:20580]
ENSG00000197619	ZNF615	20.6320192636384	1.55572273173343	0.00271104702235767	protein_coding	HGNC:24740	ZNF615	zinc finger protein 615 [Source:HGNC Symbol;Acc:HGNC:24740]
ENSG00000169813	HNRNPF	164.85178955423	1.55566499500941	3.51838679668699e-15	protein_coding	HGNC:5039	HNRNPF	heterogeneous nuclear ribonucleoprotein F [Source:HGNC Symbol;Acc:HGNC:5039]
ENSG00000166922	SCG5	10.5923364634253	1.55563392730411	0.023031379962412	protein_coding	HGNC:10816	SCG5	secretogranin V [Source:HGNC Symbol;Acc:HGNC:10816]
ENSG00000125827	TMX4	89.6980038835274	1.55546810795984	2.05666216927805e-09	protein_coding	HGNC:25237	TMX4	thioredoxin related transmembrane protein 4 [Source:HGNC Symbol;Acc:HGNC:25237]
ENSG00000112276	BVES	37.6190868888546	1.55545214077533	5.88824981681096e-05	protein_coding	HGNC:1152	BVES	blood vessel epicardial substance [Source:HGNC Symbol;Acc:HGNC:1152]
ENSG00000070770	CSNK2A2	94.713417906998	1.55495495362634	3.62822128063168e-10	protein_coding	HGNC:2459	CSNK2A2	casein kinase 2 alpha 2 [Source:HGNC Symbol;Acc:HGNC:2459]
ENSG00000093000	NUP50	71.3567110239725	1.55482535827924	7.70824531946367e-08	protein_coding	HGNC:8065	NUP50	nucleoporin 50 [Source:HGNC Symbol;Acc:HGNC:8065]
ENSG00000203965	EFCAB7	10.7094437506809	1.55410225735634	0.0214998340558185	protein_coding	HGNC:29379	EFCAB7	EF-hand calcium binding domain 7 [Source:HGNC Symbol;Acc:HGNC:29379]
ENSG00000130766	SESN2	69.2672510349526	1.55403705280132	1.77044999450853e-07	protein_coding	HGNC:20746	SESN2	sestrin 2 [Source:HGNC Symbol;Acc:HGNC:20746]
ENSG00000135821	GLUL	151.001673125473	1.55402080342987	3.1055836664555e-15	protein_coding	HGNC:4341	GLUL	glutamate-ammonia ligase [Source:HGNC Symbol;Acc:HGNC:4341]
ENSG00000136205	TNS3	91.4457455438469	1.55400394473437	5.22984704332611e-10	protein_coding	HGNC:21616	TNS3	tensin 3 [Source:HGNC Symbol;Acc:HGNC:21616]
ENSG00000274618	HIST1H4F	32.2439408746719	1.55330398349253	0.000682568956348605	protein_coding	HGNC:4783	HIST1H4F	histone cluster 1 H4 family member f [Source:HGNC Symbol;Acc:HGNC:4783]
ENSG00000158258	CLSTN2	111.450978463638	1.55319005852106	2.12554071672645e-10	protein_coding	HGNC:17448	CLSTN2	calsyntenin 2 [Source:HGNC Symbol;Acc:HGNC:17448]
ENSG00000014216	CAPN1	195.534414477985	1.55238040037329	1.05870946809618e-18	protein_coding	HGNC:1476	CAPN1	calpain 1 [Source:HGNC Symbol;Acc:HGNC:1476]
ENSG00000186665	C17orf58	9.28243145113347	1.55198846211848	0.0375243574983808	protein_coding	HGNC:27568	C17orf58	chromosome 17 open reading frame 58 [Source:HGNC Symbol;Acc:HGNC:27568]
ENSG00000160216	AGPAT3	119.512093325088	1.55170636324219	2.56107225954691e-12	protein_coding	HGNC:326	AGPAT3	1-acylglycerol-3-phosphate O-acyltransferase 3 [Source:HGNC Symbol;Acc:HGNC:326]
ENSG00000272374	Z97832.2	8.38721192009573	1.55119379468098	0.0408441765278356	lincRNA			novel transcript, antisense to SCUBE3
ENSG00000177600	RPLP2	322.023824504339	1.55090357929564	4.55912023679867e-28	protein_coding	HGNC:10377	RPLP2	ribosomal protein lateral stalk subunit P2 [Source:HGNC Symbol;Acc:HGNC:10377]
ENSG00000185900	POMK	40.744094807357	1.55076827180925	4.33562304507931e-05	protein_coding	HGNC:26267	POMK	protein-O-mannose kinase [Source:HGNC Symbol;Acc:HGNC:26267]
ENSG00000137055	PLAA	75.8628786887803	1.55032619501447	4.27950726872734e-08	protein_coding	HGNC:9043	PLAA	phospholipase A2 activating protein [Source:HGNC Symbol;Acc:HGNC:9043]
[truncated: 1,579 more rows]

## Sheet: mock_x_chikv DOWN
NSG ID	Gene Name	Basemean	log2FoldChange	FDR	Gene Type	HGNC_ID	HGNC_SYMBOL	Gene Description
ENSG00000214331	AC009053.1	34.5691073261037	-1.00048287844409	0.00140115399590351	transcribed_unprocessed_pseudogene
ENSG00000131149	GSE1	183.099555501687	-1.00054889079468	1.69431887684629e-12	protein_coding	HGNC:28979	GSE1	Gse1 coiled-coil protein [Source:HGNC Symbol;Acc:HGNC:28979]
ENSG00000115392	FANCL	23.1525963769516	-1.00056499907371	0.00451868475427999	protein_coding	HGNC:20748	FANCL	FA complementation group L [Source:HGNC Symbol;Acc:HGNC:20748]
ENSG00000196724	ZNF418	31.4505681522487	-1.00075756010891	0.00841099082389609	protein_coding	HGNC:20647	ZNF418	zinc finger protein 418 [Source:HGNC Symbol;Acc:HGNC:20647]
ENSG00000101361	NOP56	165.309314038083	-1.00166208497916	1.31532612676832e-12	protein_coding	HGNC:15911	NOP56	NOP56 ribonucleoprotein [Source:HGNC Symbol;Acc:HGNC:15911]
ENSG00000263956	NBPF11	35.4265959251339	-1.00253844770218	0.00150179010197622	protein_coding	HGNC:31993	NBPF11	NBPF member 11 [Source:HGNC Symbol;Acc:HGNC:31993]
ENSG00000100416	TRMU	71.8610142894904	-1.0035182115476	4.71145622791295e-06	protein_coding	HGNC:25481	TRMU	tRNA 5-methylaminomethyl-2-thiouridylate methyltransferase [Source:HGNC Symbol;Acc:HGNC:25481]
ENSG00000213741	RPS29	282.82471433502	-1.00380613866504	2.28096240531734e-19	protein_coding	HGNC:10419	RPS29	ribosomal protein S29 [Source:HGNC Symbol;Acc:HGNC:10419]
ENSG00000166793	YPEL4	13.6320032701102	-1.00495633349395	0.0183979538424379	protein_coding	HGNC:18328	YPEL4	yippee like 4 [Source:HGNC Symbol;Acc:HGNC:18328]
ENSG00000204922	UQCC3	25.3265151247555	-1.00545418225269	0.00281797612267335	protein_coding	HGNC:34399	UQCC3	ubiquinol-cytochrome c reductase complex assembly factor 3 [Source:HGNC Symbol;Acc:HGNC:34399]
ENSG00000155903	RASA2	111.044718686983	-1.00589314688405	5.37287894697004e-09	protein_coding	HGNC:9872	RASA2	RAS p21 protein activator 2 [Source:HGNC Symbol;Acc:HGNC:9872]
ENSG00000158691	ZSCAN12	34.0959766651428	-1.0059041455306	0.000547757155536247	protein_coding	HGNC:13172	ZSCAN12	zinc finger and SCAN domain containing 12 [Source:HGNC Symbol;Acc:HGNC:13172]
ENSG00000196074	SYCP2	13.2218965842964	-1.00635551233121	0.0222206301969132	protein_coding	HGNC:11490	SYCP2	synaptonemal complex protein 2 [Source:HGNC Symbol;Acc:HGNC:11490]
ENSG00000101624	CEP76	17.4583489606584	-1.00645625447918	0.0111308242115144	protein_coding	HGNC:25727	CEP76	centrosomal protein 76 [Source:HGNC Symbol;Acc:HGNC:25727]
ENSG00000175782	SLC35E3	53.1704936678951	-1.00707053609215	1.49682651395307e-05	protein_coding	HGNC:20864	SLC35E3	solute carrier family 35 member E3 [Source:HGNC Symbol;Acc:HGNC:20864]
ENSG00000253456	AC136424.1	10.1753561215675	-1.00939589831091	0.0408441765278356	antisense			novel transcript
ENSG00000197912	SPG7	249.637561336922	-1.00945316704972	2.48153294418878e-13	protein_coding	HGNC:11237	SPG7	SPG7, paraplegin matrix AAA peptidase subunit [Source:HGNC Symbol;Acc:HGNC:11237]
ENSG00000107864	CPEB3	25.978210552494	-1.00994248185521	0.00259246123733378	protein_coding	HGNC:21746	CPEB3	cytoplasmic polyadenylation element binding protein 3 [Source:HGNC Symbol;Acc:HGNC:21746]
ENSG00000244625	MIATNB	22.3400677313394	-1.01051142540611	0.00587617686919364	lincRNA	HGNC:50731	MIATNB	MIAT neighbor [Source:HGNC Symbol;Acc:HGNC:50731]
ENSG00000172456	FGGY	26.2112341887468	-1.01144335473895	0.00259556135424218	protein_coding	HGNC:25610	FGGY	FGGY carbohydrate kinase domain containing [Source:HGNC Symbol;Acc:HGNC:25610]
ENSG00000226674	TEX41	54.543492109847	-1.01158840735135	0.000286316923143658	lincRNA	HGNC:48667	TEX41	testis expressed 41 [Source:HGNC Symbol;Acc:HGNC:48667]
ENSG00000100418	DESI1	201.53464736414	-1.0123804140788	1.30786480559161e-13	protein_coding	HGNC:24577	DESI1	desumoylating isopeptidase 1 [Source:HGNC Symbol;Acc:HGNC:24577]
ENSG00000088451	TGDS	29.2053248174567	-1.01279142432535	0.00141550688404959	protein_coding	HGNC:20324	TGDS	TDP-glucose 4,6-dehydratase [Source:HGNC Symbol;Acc:HGNC:20324]
ENSG00000120832	MTERF2	31.3054643915735	-1.01317949781138	0.00135317437302163	protein_coding	HGNC:30779	MTERF2	mitochondrial transcription termination factor 2 [Source:HGNC Symbol;Acc:HGNC:30779]
ENSG00000164403	SHROOM1	27.5243060210533	-1.01321290032852	0.00187838270352312	protein_coding	HGNC:24084	SHROOM1	shroom family member 1 [Source:HGNC Symbol;Acc:HGNC:24084]
ENSG00000167562	ZNF701	28.5222099817706	-1.01365380734871	0.00197645190730919	protein_coding	HGNC:25597	ZNF701	zinc finger protein 701 [Source:HGNC Symbol;Acc:HGNC:25597]
ENSG00000159873	CCDC117	143.336491112758	-1.01367951995272	4.70117396467696e-12	protein_coding	HGNC:26599	CCDC117	coiled-coil domain containing 117 [Source:HGNC Symbol;Acc:HGNC:26599]
ENSG00000138316	ADAMTS14	48.6587335375742	-1.01437888661803	4.75568886017745e-05	protein_coding	HGNC:14899	ADAMTS14	ADAM metallopeptidase with thrombospondin type 1 motif 14 [Source:HGNC Symbol;Acc:HGNC:14899]
ENSG00000118473	SGIP1	220.651602765922	-1.01456567034472	6.8242545898373e-13	protein_coding	HGNC:25412	SGIP1	SH3 domain GRB2 like endophilin interacting protein 1 [Source:HGNC Symbol;Acc:HGNC:25412]
ENSG00000105538	RASIP1	11.0371516054712	-1.01759868845027	0.0401218654339383	protein_coding	HGNC:24716	RASIP1	Ras interacting protein 1 [Source:HGNC Symbol;Acc:HGNC:24716]
ENSG00000087095	NLK	98.6425654169468	-1.01829479662885	6.53764168122362e-07	protein_coding	HGNC:29858	NLK	nemo like kinase [Source:HGNC Symbol;Acc:HGNC:29858]
ENSG00000138311	ZNF365	14.4687961860966	-1.01889823192755	0.0187169118700889	protein_coding	HGNC:18194	ZNF365	zinc finger protein 365 [Source:HGNC Symbol;Acc:HGNC:18194]
ENSG00000101935	AMMECR1	80.2664103663691	-1.01901928925227	6.16263978910197e-08	protein_coding	HGNC:467	AMMECR1	Alport syndrome, mental retardation, midface hypoplasia and elliptocytosis chromosomal region gene 1 [Source:HGNC Symbol;Acc:HGNC:467]
ENSG00000256087	ZNF432	51.2175296271242	-1.01921902457914	5.63232556586594e-05	protein_coding	HGNC:20810	ZNF432	zinc finger protein 432 [Source:HGNC Symbol;Acc:HGNC:20810]
ENSG00000215302	AC127502.1	10.5250893119071	-1.01921947527422	0.0309000041178402	transcribed_unprocessed_pseudogene			WAS protein homolog associated with actin, golgi membranes and microtubules (WHAMM) pseudogene
ENSG00000244560	AC004890.2	22.7754825990181	-1.02139329686542	0.00281176075316874	transcribed_unprocessed_pseudogene
ENSG00000103056	SMPD3	14.2259182270198	-1.02146619196406	0.0161615634806074	protein_coding	HGNC:14240	SMPD3	sphingomyelin phosphodiesterase 3 [Source:HGNC Symbol;Acc:HGNC:14240]
ENSG00000174529	TMEM81	9.94060626344501	-1.0215186892043	0.0460510407210255	protein_coding	HGNC:32349	TMEM81	transmembrane protein 81 [Source:HGNC Symbol;Acc:HGNC:32349]
ENSG00000273319	AC058791.1	34.7950003036388	-1.02192996825541	0.000360304068867223	lincRNA			novel transcript
ENSG00000132334	PTPRE	28.0465567136137	-1.0220379541268	0.00207990088039833	protein_coding	HGNC:9669	PTPRE	protein tyrosine phosphatase, receptor type E [Source:HGNC Symbol;Acc:HGNC:9669]
ENSG00000143919	CAMKMT	21.8793246079436	-1.0229347665467	0.00424665481097312	protein_coding	HGNC:26276	CAMKMT	calmodulin-lysine N-methyltransferase [Source:HGNC Symbol;Acc:HGNC:26276]
ENSG00000114405	C3orf14	12.8263577665784	-1.02295181115834	0.0257370025171875	protein_coding	HGNC:25024	C3orf14	chromosome 3 open reading frame 14 [Source:HGNC Symbol;Acc:HGNC:25024]
ENSG00000250786	SNHG18	45.3538149896048	-1.02320122348424	7.96445139491812e-05	lincRNA	HGNC:49007	SNHG18	small nucleolar RNA host gene 18 [Source:HGNC Symbol;Acc:HGNC:49007]
ENSG00000188171	ZNF626	31.9803318527494	-1.0243726212066	0.000610808338226527	protein_coding	HGNC:30461	ZNF626	zinc finger protein 626 [Source:HGNC Symbol;Acc:HGNC:30461]
ENSG00000152454	ZNF256	19.5366537572121	-1.02438043860136	0.00578265142461295	protein_coding	HGNC:13049	ZNF256	zinc finger protein 256 [Source:HGNC Symbol;Acc:HGNC:13049]
ENSG00000186073	C15orf41	21.3335029853606	-1.02441124433385	0.00495786260830533	protein_coding	HGNC:26929	C15orf41	chromosome 15 open reading frame 41 [Source:HGNC Symbol;Acc:HGNC:26929]
ENSG00000000419	DPM1	71.5432842100546	-1.02574199140617	3.17731547147863e-06	protein_coding	HGNC:3005	DPM1	dolichyl-phosphate mannosyltransferase subunit 1, catalytic [Source:HGNC Symbol;Acc:HGNC:3005]
ENSG00000231607	DLEU2	19.3540812731124	-1.02586118254433	0.00534704216273926	antisense	HGNC:13748	DLEU2	deleted in lymphocytic leukemia 2 [Source:HGNC Symbol;Acc:HGNC:13748]
ENSG00000204344	STK19	58.6852898711867	-1.02668507811974	6.23764180826442e-06	protein_coding	HGNC:11398	STK19	serine/threonine kinase 19 [Source:HGNC Symbol;Acc:HGNC:11398]
ENSG00000248124	RRN3P1	16.685645111948	-1.02692897400677	0.0197526691325506	transcribed_unprocessed_pseudogene	HGNC:30548	RRN3P1	RRN3 homolog, RNA polymerase I transcription factor pseudogene 1 [Source:HGNC Symbol;Acc:HGNC:30548]
ENSG00000213390	ARHGAP19	18.7625052762098	-1.0270685377661	0.00540184059044439	protein_coding	HGNC:23724	ARHGAP19	Rho GTPase activating protein 19 [Source:HGNC Symbol;Acc:HGNC:23724]
ENSG00000163617	CCDC191	22.0939264705714	-1.02826680703364	0.00465827894733027	protein_coding	HGNC:29272	CCDC191	coiled-coil domain containing 191 [Source:HGNC Symbol;Acc:HGNC:29272]
ENSG00000163728	TTC14	132.327050373357	-1.02924448835939	1.29445599851539e-11	protein_coding	HGNC:24697	TTC14	tetratricopeptide repeat domain 14 [Source:HGNC Symbol;Acc:HGNC:24697]
ENSG00000150394	CDH8	22.02027932041	-1.03085085670901	0.00798380709384359	protein_coding	HGNC:1767	CDH8	cadherin 8 [Source:HGNC Symbol;Acc:HGNC:1767]
ENSG00000143374	TARS2	61.0156448075148	-1.03229189679914	2.2399253224029e-06	protein_coding	HGNC:30740	TARS2	threonyl-tRNA synthetase 2, mitochondrial [Source:HGNC Symbol;Acc:HGNC:30740]
ENSG00000123080	CDKN2C	25.0228446902401	-1.03229464629423	0.00241597566644664	protein_coding	HGNC:1789	CDKN2C	cyclin dependent kinase inhibitor 2C [Source:HGNC Symbol;Acc:HGNC:1789]
ENSG00000152926	ZNF117	53.6688679844351	-1.03268523085132	0.000133494398626976	protein_coding	HGNC:12897	ZNF117	zinc finger protein 117 [Source:HGNC Symbol;Acc:HGNC:12897]
ENSG00000138399	FASTKD1	39.6514386795455	-1.03285497948929	0.000118852559817194	protein_coding	HGNC:26150	FASTKD1	FAST kinase domains 1 [Source:HGNC Symbol;Acc:HGNC:26150]
ENSG00000166669	ATF7IP2	22.0779440780515	-1.03351071401323	0.00569384246193614	protein_coding	HGNC:20397	ATF7IP2	activating transcription factor 7 interacting protein 2 [Source:HGNC Symbol;Acc:HGNC:20397]
ENSG00000121022	COPS5	125.640910822195	-1.03361562616247	2.79816142443867e-09	protein_coding	HGNC:2240	COPS5	COP9 signalosome subunit 5 [Source:HGNC Symbol;Acc:HGNC:2240]
ENSG00000229619	MBNL1-AS1	48.170373034142	-1.03378269277075	0.0001315186043782	antisense	HGNC:44584	MBNL1-AS1	MBNL1 antisense RNA 1 [Source:HGNC Symbol;Acc:HGNC:44584]
ENSG00000109680	TBC1D19	76.0518123099684	-1.03400476831165	1.28217453339024e-07	protein_coding	HGNC:25624	TBC1D19	TBC1 domain family member 19 [Source:HGNC Symbol;Acc:HGNC:25624]
ENSG00000060642	PIGV	40.3522212293595	-1.03419376845807	7.9120872011784e-05	protein_coding	HGNC:26031	PIGV	phosphatidylinositol glycan anchor biosynthesis class V [Source:HGNC Symbol;Acc:HGNC:26031]
ENSG00000126803	HSPA2	133.29960868636	-1.03434114594444	4.45906948101904e-12	protein_coding	HGNC:5235	HSPA2	heat shock protein family A (Hsp70) member 2 [Source:HGNC Symbol;Acc:HGNC:5235]
ENSG00000152784	PRDM8	30.0801649366429	-1.0351173421828	0.0054876129990924	protein_coding	HGNC:13993	PRDM8	PR/SET domain 8 [Source:HGNC Symbol;Acc:HGNC:13993]
ENSG00000257800	FNBP1P1	10.2174673577823	-1.03667619212671	0.0402597451989093	processed_pseudogene	HGNC:44528	FNBP1P1	formin binding protein 1 pseudogene 1 [Source:HGNC Symbol;Acc:HGNC:44528]
ENSG00000197586	ENTPD6	108.81592216696	-1.03675007405281	1.48666446580094e-07	protein_coding	HGNC:3368	ENTPD6	ectonucleoside triphosphate diphosphohydrolase 6 (putative) [Source:HGNC Symbol;Acc:HGNC:3368]
ENSG00000177380	PPFIA3	31.7783635002031	-1.0371495346291	0.00438049846111085	protein_coding	HGNC:9247	PPFIA3	PTPRF interacting protein alpha 3 [Source:HGNC Symbol;Acc:HGNC:9247]
ENSG00000235852	AC005540.1	25.5114121983761	-1.03786606597672	0.00148790583818922	antisense			novel transcript
ENSG00000121417	ZNF211	50.090274898445	-1.03839643263778	0.00018061796457719	protein_coding	HGNC:13003	ZNF211	zinc finger protein 211 [Source:HGNC Symbol;Acc:HGNC:13003]
ENSG00000152527	PLEKHH2	80.0651417759985	-1.03853112890214	7.59959772462831e-07	protein_coding	HGNC:30506	PLEKHH2	pleckstrin homology, MyTH4 and FERM domain containing H2 [Source:HGNC Symbol;Acc:HGNC:30506]
ENSG00000173530	TNFRSF10D	182.974634265468	-1.03858620257929	3.92333978776514e-16	protein_coding	HGNC:11907	TNFRSF10D	TNF receptor superfamily member 10d [Source:HGNC Symbol;Acc:HGNC:11907]
ENSG00000172171	TEFM	20.0924336446245	-1.03861885827983	0.00467714325443869	protein_coding	HGNC:26223	TEFM	transcription elongation factor, mitochondrial [Source:HGNC Symbol;Acc:HGNC:26223]
ENSG00000144596	GRIP2	30.3190598426749	-1.03885734402077	0.00321702540309932	protein_coding	HGNC:23841	GRIP2	glutamate receptor interacting protein 2 [Source:HGNC Symbol;Acc:HGNC:23841]
ENSG00000144535	DIS3L2	68.3640460211779	-1.03898819094057	5.32011028551931e-07	protein_coding	HGNC:28648	DIS3L2	DIS3 like 3`-5` exoribonuclease 2 [Source:HGNC Symbol;Acc:HGNC:28648]
ENSG00000166762	CATSPER2	14.8632459989378	-1.03944419220144	0.0138377027192827	protein_coding	HGNC:18810	CATSPER2	cation channel sperm associated 2 [Source:HGNC Symbol;Acc:HGNC:18810]
ENSG00000267680	ZNF224	45.9336467417271	-1.03978479286951	4.90427432829268e-05	protein_coding	HGNC:13017	ZNF224	zinc finger protein 224 [Source:HGNC Symbol;Acc:HGNC:13017]
ENSG00000072756	TRNT1	57.7901105809586	-1.04053616688023	3.54503559222564e-06	protein_coding	HGNC:17341	TRNT1	tRNA nucleotidyl transferase 1 [Source:HGNC Symbol;Acc:HGNC:17341]
ENSG00000144559	TAMM41	31.9140235812489	-1.04095476894567	0.000619372488443318	protein_coding	HGNC:25187	TAMM41	TAM41 mitochondrial translocator assembly and maintenance homolog [Source:HGNC Symbol;Acc:HGNC:25187]
ENSG00000215440	NPEPL1	49.9230027586376	-1.04241628169268	0.000109211232602037	protein_coding	HGNC:16244	NPEPL1	aminopeptidase like 1 [Source:HGNC Symbol;Acc:HGNC:16244]
ENSG00000244687	UBE2V1	30.9837690888974	-1.04276281774706	0.00221818951083497	protein_coding	HGNC:12494	UBE2V1	ubiquitin conjugating enzyme E2 V1 [Source:HGNC Symbol;Acc:HGNC:12494]
ENSG00000215808	LINC01139	24.7266835848254	-1.04286687004753	0.00224379088349447	lincRNA	HGNC:27924	LINC01139	long intergenic non-protein coding RNA 1139 [Source:HGNC Symbol;Acc:HGNC:27924]
ENSG00000165359	INTS6L	29.5683001962506	-1.04300655145557	0.00433967247498106	protein_coding	HGNC:27334	INTS6L	integrator complex subunit 6 like [Source:HGNC Symbol;Acc:HGNC:27334]
ENSG00000067365	METTL22	73.1575242987891	-1.04319034597581	1.50886500706109e-06	protein_coding	HGNC:28368	METTL22	methyltransferase like 22 [Source:HGNC Symbol;Acc:HGNC:28368]
ENSG00000147439	BIN3	40.9709383818551	-1.04345802981729	0.000292666668649635	protein_coding	HGNC:1054	BIN3	bridging integrator 3 [Source:HGNC Symbol;Acc:HGNC:1054]
ENSG00000165501	LRR1	24.039117234671	-1.04567378169364	0.0122790643547376	protein_coding	HGNC:19742	LRR1	leucine rich repeat protein 1 [Source:HGNC Symbol;Acc:HGNC:19742]
ENSG00000166801	FAM111A	142.152188614581	-1.04574237539229	5.19170533838302e-10	protein_coding	HGNC:24725	FAM111A	family with sequence similarity 111 member A [Source:HGNC Symbol;Acc:HGNC:24725]
ENSG00000122882	ECD	94.564903167483	-1.04576529479656	1.71985486556913e-08	protein_coding	HGNC:17029	ECD	ecdysoneless cell cycle regulator [Source:HGNC Symbol;Acc:HGNC:17029]
ENSG00000205268	PDE7A	39.6862389924424	-1.04586220297502	0.000149849120731536	protein_coding	HGNC:8791	PDE7A	phosphodiesterase 7A [Source:HGNC Symbol;Acc:HGNC:8791]
ENSG00000279342	AP000866.6	12.6174426149552	-1.04600533742037	0.0176795751737345	sense_intronic			novel transcript, sense intronic to MSANTD2
ENSG00000005801	ZNF195	36.971477377795	-1.04748563257994	0.000460388152533771	protein_coding	HGNC:12986	ZNF195	zinc finger protein 195 [Source:HGNC Symbol;Acc:HGNC:12986]
ENSG00000145996	CDKAL1	57.5401307959931	-1.04840787897898	0.000339844837745365	protein_coding	HGNC:21050	CDKAL1	CDK5 regulatory subunit associated protein 1 like 1 [Source:HGNC Symbol;Acc:HGNC:21050]
ENSG00000138640	FAM13A	87.5875103868164	-1.04869566483132	1.03299001227637e-08	protein_coding	HGNC:19367	FAM13A	family with sequence similarity 13 member A [Source:HGNC Symbol;Acc:HGNC:19367]
ENSG00000112249	ASCC3	430.305199290945	-1.04901299934193	3.15454776932431e-24	protein_coding	HGNC:18697	ASCC3	activating signal cointegrator 1 complex subunit 3 [Source:HGNC Symbol;Acc:HGNC:18697]
ENSG00000198887	SMC5	223.119708856804	-1.04922442955543	1.84933156770795e-19	protein_coding	HGNC:20465	SMC5	structural maintenance of chromosomes 5 [Source:HGNC Symbol;Acc:HGNC:20465]
ENSG00000152229	PSTPIP2	20.1608937503315	-1.04929554208821	0.00722850817309989	protein_coding	HGNC:9581	PSTPIP2	proline-serine-threonine phosphatase interacting protein 2 [Source:HGNC Symbol;Acc:HGNC:9581]
ENSG00000213983	AP1G2	36.2021715297808	-1.0494040816538	0.000334977972326029	protein_coding	HGNC:556	AP1G2	adaptor related protein complex 1 subunit gamma 2 [Source:HGNC Symbol;Acc:HGNC:556]
ENSG00000162236	STX5	150.289523316369	-1.05013311839134	0.000447620800776706	protein_coding	HGNC:11440	STX5	syntaxin 5 [Source:HGNC Symbol;Acc:HGNC:11440]
ENSG00000204946	ZNF783	64.7614634378811	-1.05034423610995	7.03234988979769e-07	protein_coding	HGNC:27222	ZNF783	zinc finger family member 783 [Source:HGNC Symbol;Acc:HGNC:27222]
ENSG00000130529	TRPM4	163.877394082701	-1.05087342944999	3.53399985049768e-11	protein_coding	HGNC:17993	TRPM4	transient receptor potential cation channel subfamily M member 4 [Source:HGNC Symbol;Acc:HGNC:17993]
ENSG00000146918	NCAPG2	73.1857636809179	-1.05240423327621	2.25017128536579e-06	protein_coding	HGNC:21904	NCAPG2	non-SMC condensin II complex subunit G2 [Source:HGNC Symbol;Acc:HGNC:21904]
ENSG00000108256	NUFIP2	693.434394565949	-1.05380832928725	6.30721409173038e-18	protein_coding	HGNC:17634	NUFIP2	nuclear FMR1 interacting protein 2 [Source:HGNC Symbol;Acc:HGNC:17634]
ENSG00000105835	NAMPT	196.662511747416	-1.05488036864753	6.18034338183291e-17	protein_coding	HGNC:30092	NAMPT	nicotinamide phosphoribosyltransferase [Source:HGNC Symbol;Acc:HGNC:30092]
ENSG00000171606	ZNF274	40.9532150088717	-1.05583329209919	0.000155113103202652	protein_coding	HGNC:13068	ZNF274	zinc finger protein 274 [Source:HGNC Symbol;Acc:HGNC:13068]
ENSG00000114859	CLCN2	15.9461594772809	-1.05618877641295	0.0319359285791203	protein_coding	HGNC:2020	CLCN2	chloride voltage-gated channel 2 [Source:HGNC Symbol;Acc:HGNC:2020]
ENSG00000204220	PFDN6	30.7300793952417	-1.05636530351944	0.000570334350902911	protein_coding	HGNC:4926	PFDN6	prefoldin subunit 6 [Source:HGNC Symbol;Acc:HGNC:4926]
ENSG00000144959	NCEH1	134.168349635548	-1.05683464621732	1.02516237985031e-08	protein_coding	HGNC:29260	NCEH1	neutral cholesterol ester hydrolase 1 [Source:HGNC Symbol;Acc:HGNC:29260]
ENSG00000197548	ATG7	132.133201600367	-1.05686482400617	3.14541589339055e-11	protein_coding	HGNC:16935	ATG7	autophagy related 7 [Source:HGNC Symbol;Acc:HGNC:16935]
ENSG00000110844	PRPF40B	38.1037486594586	-1.05767520786726	0.00288555574606056	protein_coding	HGNC:25031	PRPF40B	pre-mRNA processing factor 40 homolog B [Source:HGNC Symbol;Acc:HGNC:25031]
ENSG00000086061	DNAJA1	424.134851758238	-1.05790898016491	3.23098296993847e-33	protein_coding	HGNC:5229	DNAJA1	DnaJ heat shock protein family (Hsp40) member A1 [Source:HGNC Symbol;Acc:HGNC:5229]
ENSG00000214293	APTR	16.3725379164087	-1.05845486956785	0.0276538889067371	lincRNA	HGNC:44173	APTR	Alu-mediated CDKN1A/p21 transcriptional regulator [Source:HGNC Symbol;Acc:HGNC:44173]
ENSG00000111206	FOXM1	38.1315610357407	-1.05931308337584	0.0025977925332583	protein_coding	HGNC:3818	FOXM1	forkhead box M1 [Source:HGNC Symbol;Acc:HGNC:3818]
ENSG00000139675	HNRNPA1L2	8.81689014018497	-1.05977988542095	0.040591463522584	protein_coding	HGNC:27067	HNRNPA1L2	heterogeneous nuclear ribonucleoprotein A1-like 2 [Source:HGNC Symbol;Acc:HGNC:27067]
ENSG00000033030	ZCCHC8	90.6690897272776	-1.05981002012337	6.54593732239823e-09	protein_coding	HGNC:25265	ZCCHC8	zinc finger CCHC-type containing 8 [Source:HGNC Symbol;Acc:HGNC:25265]
ENSG00000054267	ARID4B	237.343140353936	-1.06125156502602	9.99327878794954e-20	protein_coding	HGNC:15550	ARID4B	AT-rich interaction domain 4B [Source:HGNC Symbol;Acc:HGNC:15550]
ENSG00000151532	VTI1A	106.610288876235	-1.06145208004358	2.37152648037872e-10	protein_coding	HGNC:17792	VTI1A	vesicle transport through interaction with t-SNAREs 1A [Source:HGNC Symbol;Acc:HGNC:17792]
ENSG00000111981	ULBP1	33.5083356063875	-1.06170636117839	0.000335135564392191	protein_coding	HGNC:14893	ULBP1	UL16 binding protein 1 [Source:HGNC Symbol;Acc:HGNC:14893]
ENSG00000151952	TMEM132D	92.2498628771614	-1.06192849344663	1.65403464784346e-07	protein_coding	HGNC:29411	TMEM132D	transmembrane protein 132D [Source:HGNC Symbol;Acc:HGNC:29411]
ENSG00000211643	IGLV5-52	9.438963338152	-1.06230770376168	0.0334929947143943	IG_V_gene	HGNC:5926	IGLV5-52	immunoglobulin lambda variable 5-52 [Source:HGNC Symbol;Acc:HGNC:5926]
ENSG00000233527	ZNF529-AS1	10.5061268114141	-1.06416671507822	0.0367349170630009	antisense	HGNC:51275	ZNF529-AS1	ZNF529 antisense RNA 1 [Source:HGNC Symbol;Acc:HGNC:51275]
ENSG00000139116	KIF21A	23.6324383113891	-1.06444346677488	0.00222089550268838	protein_coding	HGNC:19349	KIF21A	kinesin family member 21A [Source:HGNC Symbol;Acc:HGNC:19349]
ENSG00000104177	MYEF2	135.395902801216	-1.06462435565406	2.08613194465515e-10	protein_coding	HGNC:17940	MYEF2	myelin expression factor 2 [Source:HGNC Symbol;Acc:HGNC:17940]
ENSG00000070882	OSBPL3	42.8817040613228	-1.06478000778513	3.07902564476494e-05	protein_coding	HGNC:16370	OSBPL3	oxysterol binding protein like 3 [Source:HGNC Symbol;Acc:HGNC:16370]
ENSG00000059769	DNAJC25	24.894873874366	-1.06576716792444	0.00214733024762812	protein_coding	HGNC:34187	DNAJC25	DnaJ heat shock protein family (Hsp40) member C25 [Source:HGNC Symbol;Acc:HGNC:34187]
ENSG00000121060	TRIM25	165.123578269649	-1.06576739070886	1.55848904289499e-14	protein_coding	HGNC:12932	TRIM25	tripartite motif containing 25 [Source:HGNC Symbol;Acc:HGNC:12932]
ENSG00000278272	HIST1H3C	15.6947082781144	-1.06592048212183	0.00892522421896057	protein_coding	HGNC:4768	HIST1H3C	histone cluster 1 H3 family member c [Source:HGNC Symbol;Acc:HGNC:4768]
ENSG00000259845	HERC2P10	16.0587736331698	-1.06687965698887	0.020663580156705	unprocessed_pseudogene	HGNC:39056	HERC2P10	hect domain and RLD 2 pseudogene 10 [Source:HGNC Symbol;Acc:HGNC:39056]
ENSG00000105708	ZNF14	25.3252417634563	-1.06722462698654	0.00266148061232605	protein_coding	HGNC:12924	ZNF14	zinc finger protein 14 [Source:HGNC Symbol;Acc:HGNC:12924]
ENSG00000132467	UTP3	71.4995279943435	-1.06728272537149	3.21263103421313e-07	protein_coding	HGNC:24477	UTP3	UTP3, small subunit processome component [Source:HGNC Symbol;Acc:HGNC:24477]
ENSG00000272645	GTF2IP20	23.8388117091493	-1.06755355160386	0.0274150440867234	transcribed_unprocessed_pseudogene	HGNC:51732	GTF2IP20	general transcription factor IIi pseudogene 20 [Source:HGNC Symbol;Acc:HGNC:51732]
ENSG00000253200	AC037459.3	8.70668715792452	-1.06767943778748	0.035822306272221	antisense			novel transcript, antisense to KIAA1967
ENSG00000187987	ZSCAN23	14.2338018233211	-1.06771020637499	0.0120627910097855	protein_coding	HGNC:21193	ZSCAN23	zinc finger and SCAN domain containing 23 [Source:HGNC Symbol;Acc:HGNC:21193]
ENSG00000228049	POLR2J2	7.05640189872122	-1.06785915244555	0.047233085161651	protein_coding	HGNC:23208	POLR2J2	RNA polymerase II subunit J2 [Source:HGNC Symbol;Acc:HGNC:23208]
ENSG00000076555	ACACB	45.0234696353893	-1.06826638342743	8.27704915967589e-05	protein_coding	HGNC:85	ACACB	acetyl-CoA carboxylase beta [Source:HGNC Symbol;Acc:HGNC:85]
ENSG00000183665	TRMT12	33.1157586197558	-1.06866125565747	0.00181780312227072	protein_coding	HGNC:26091	TRMT12	tRNA methyltransferase 12 homolog [Source:HGNC Symbol;Acc:HGNC:26091]
ENSG00000273604	EPOP	13.5536423723249	-1.06882272810012	0.0167120255525148	protein_coding	HGNC:34493	EPOP	elongin BC and polycomb repressive complex 2 associated protein [Source:HGNC Symbol;Acc:HGNC:34493]
ENSG00000247572	CKMT2-AS1	17.1773214356418	-1.06907399430054	0.00531913249540819	antisense	HGNC:48997	CKMT2-AS1	CKMT2 antisense RNA 1 [Source:HGNC Symbol;Acc:HGNC:48997]
ENSG00000152455	SUV39H2	21.394801919778	-1.06974286628744	0.00413443393676765	protein_coding	HGNC:17287	SUV39H2	suppressor of variegation 3-9 homolog 2 [Source:HGNC Symbol;Acc:HGNC:17287]
ENSG00000213398	LCAT	41.1237256948089	-1.06975793880577	0.000106196800099343	protein_coding	HGNC:6522	LCAT	lecithin-cholesterol acyltransferase [Source:HGNC Symbol;Acc:HGNC:6522]
ENSG00000163938	GNL3	185.029919665071	-1.07004901908709	4.62659492165407e-16	protein_coding	HGNC:29931	GNL3	G protein nucleolar 3 [Source:HGNC Symbol;Acc:HGNC:29931]
ENSG00000115738	ID2	52.2416945489607	-1.07092979470193	9.13541951708648e-06	protein_coding	HGNC:5361	ID2	inhibitor of DNA binding 2 [Source:HGNC Symbol;Acc:HGNC:5361]
ENSG00000181619	GPR135	48.2907062511378	-1.07109482379928	7.81872644255751e-06	protein_coding	HGNC:19991	GPR135	G protein-coupled receptor 135 [Source:HGNC Symbol;Acc:HGNC:19991]
ENSG00000014914	MTMR11	94.4407387006426	-1.07148057871031	3.39789239236748e-08	protein_coding	HGNC:24307	MTMR11	myotubularin related protein 11 [Source:HGNC Symbol;Acc:HGNC:24307]
ENSG00000165392	WRN	104.455048660118	-1.07182266989484	2.67925495760755e-07	protein_coding	HGNC:12791	WRN	Werner syndrome RecQ like helicase [Source:HGNC Symbol;Acc:HGNC:12791]
ENSG00000156140	ADAMTS3	15.786666729618	-1.07222073717245	0.0127917068940902	protein_coding	HGNC:219	ADAMTS3	ADAM metallopeptidase with thrombospondin type 1 motif 3 [Source:HGNC Symbol;Acc:HGNC:219]
ENSG00000128731	HERC2	905.852713811868	-1.07233219912969	5.78728333141297e-55	protein_coding	HGNC:4868	HERC2	HECT and RLD domain containing E3 ubiquitin protein ligase 2 [Source:HGNC Symbol;Acc:HGNC:4868]
ENSG00000250565	ATP6V1E2	12.7943050903346	-1.07272924070762	0.0177418548662847	protein_coding	HGNC:18125	ATP6V1E2	ATPase H+ transporting V1 subunit E2 [Source:HGNC Symbol;Acc:HGNC:18125]
ENSG00000176170	SPHK1	127.168012478198	-1.07345755971146	8.5679113967439e-07	protein_coding	HGNC:11240	SPHK1	sphingosine kinase 1 [Source:HGNC Symbol;Acc:HGNC:11240]
ENSG00000120889	TNFRSF10B	338.186699766878	-1.07384831901496	8.31016515090272e-27	protein_coding	HGNC:11905	TNFRSF10B	TNF receptor superfamily member 10b [Source:HGNC Symbol;Acc:HGNC:11905]
ENSG00000118257	NRP2	126.134085149582	-1.07397198846131	2.60828057367217e-09	protein_coding	HGNC:8005	NRP2	neuropilin 2 [Source:HGNC Symbol;Acc:HGNC:8005]
ENSG00000128510	CPA4	10.2785660799244	-1.07430349707495	0.0298760225117729	protein_coding	HGNC:15740	CPA4	carboxypeptidase A4 [Source:HGNC Symbol;Acc:HGNC:15740]
ENSG00000279652	Z82217.1	20.3439004374926	-1.07441845151589	0.0070787532293363	lincRNA			novel transcript
ENSG00000279738	AL022311.1	13.5027811674369	-1.07510419541821	0.0169733725773271	sense_overlapping			novel transcript, sense overlapping to EIF3L
ENSG00000165118	C9orf64	18.3142667529588	-1.07560803027127	0.00422126322732784	protein_coding	HGNC:28144	C9orf64	chromosome 9 open reading frame 64 [Source:HGNC Symbol;Acc:HGNC:28144]
ENSG00000096433	ITPR3	203.812488685504	-1.07667180828578	6.19093990751382e-11	protein_coding	HGNC:6182	ITPR3	inositol 1,4,5-trisphosphate receptor type 3 [Source:HGNC Symbol;Acc:HGNC:6182]
ENSG00000109339	MAPK10	201.553070421963	-1.07780430309793	6.93624356050459e-18	protein_coding	HGNC:6872	MAPK10	mitogen-activated protein kinase 10 [Source:HGNC Symbol;Acc:HGNC:6872]
ENSG00000145214	DGKQ	104.714144596321	-1.07821176554756	6.24317027097792e-10	protein_coding	HGNC:2856	DGKQ	diacylglycerol kinase theta [Source:HGNC Symbol;Acc:HGNC:2856]
ENSG00000226200	SGMS1-AS1	14.0120407982481	-1.07878921780981	0.0154740656296993	antisense	HGNC:49683	SGMS1-AS1	SGMS1 antisense RNA 1 [Source:HGNC Symbol;Acc:HGNC:49683]
ENSG00000106443	PHF14	91.4952172682948	-1.07990968284683	1.33018815554667e-08	protein_coding	HGNC:22203	PHF14	PHD finger protein 14 [Source:HGNC Symbol;Acc:HGNC:22203]
ENSG00000198604	BAZ1A	170.22166781944	-1.08063884895305	5.25131381440879e-10	protein_coding	HGNC:960	BAZ1A	bromodomain adjacent to zinc finger domain 1A [Source:HGNC Symbol;Acc:HGNC:960]
ENSG00000179630	LACC1	44.7858888205418	-1.08086784413254	9.07965848922876e-05	protein_coding	HGNC:26789	LACC1	laccase domain containing 1 [Source:HGNC Symbol;Acc:HGNC:26789]
ENSG00000213139	CRYGS	7.65639878438106	-1.08131089146734	0.0425593528235739	protein_coding	HGNC:2417	CRYGS	crystallin gamma S [Source:HGNC Symbol;Acc:HGNC:2417]
ENSG00000104884	ERCC2	218.792835243385	-1.08134724933075	1.14751078238534e-18	protein_coding	HGNC:3434	ERCC2	ERCC excision repair 2, TFIIH core complex helicase subunit [Source:HGNC Symbol;Acc:HGNC:3434]
ENSG00000220785	MTMR9LP	66.8476193611429	-1.08156801721433	2.51534711885968e-07	transcribed_unprocessed_pseudogene	HGNC:27920	MTMR9LP	myotubularin related protein 9-like, pseudogene [Source:HGNC Symbol;Acc:HGNC:27920]
ENSG00000226328	NUP50-DT	22.3781293050252	-1.08166801466478	0.00401272102916822	lincRNA	HGNC:50502	NUP50-DT	NUP50 divergent transcript [Source:HGNC Symbol;Acc:HGNC:50502]
ENSG00000264247	LINC00909	15.6020485378175	-1.08176210017712	0.0117309942677074	lincRNA	HGNC:44331	LINC00909	long intergenic non-protein coding RNA 909 [Source:HGNC Symbol;Acc:HGNC:44331]
ENSG00000121690	DEPDC7	10.9622100395492	-1.08189699001454	0.0223982355499387	protein_coding	HGNC:29899	DEPDC7	DEP domain containing 7 [Source:HGNC Symbol;Acc:HGNC:29899]
ENSG00000131584	ACAP3	189.800738834467	-1.08191966473048	8.82247086273942e-16	protein_coding	HGNC:16754	ACAP3	ArfGAP with coiled-coil, ankyrin repeat and PH domains 3 [Source:HGNC Symbol;Acc:HGNC:16754]
ENSG00000185291	IL3RA	15.1518639618482	-1.08216745724158	0.00982909632478884	protein_coding	HGNC:6012	IL3RA	interleukin 3 receptor subunit alpha [Source:HGNC Symbol;Acc:HGNC:6012]
ENSG00000213742	ZNF337-AS1	12.3320387590006	-1.0826991199073	0.0350104579307185	antisense	HGNC:40759	ZNF337-AS1	ZNF337 antisense RNA 1 [Source:HGNC Symbol;Acc:HGNC:40759]
ENSG00000139163	ETNK1	172.329415315223	-1.08280832182966	9.57511555457261e-14	protein_coding	HGNC:24649	ETNK1	ethanolamine kinase 1 [Source:HGNC Symbol;Acc:HGNC:24649]
ENSG00000167216	KATNAL2	24.9654780946658	-1.08285838386637	0.001048373210746	protein_coding	HGNC:25387	KATNAL2	katanin catalytic subunit A1 like 2 [Source:HGNC Symbol;Acc:HGNC:25387]
ENSG00000204228	HSD17B8	9.92726182070389	-1.08288926166161	0.0286945588808689	protein_coding	HGNC:3554	HSD17B8	hydroxysteroid 17-beta dehydrogenase 8 [Source:HGNC Symbol;Acc:HGNC:3554]
ENSG00000163162	RNF149	123.305151895022	-1.08324615919422	3.13299703726322e-12	protein_coding	HGNC:23137	RNF149	ring finger protein 149 [Source:HGNC Symbol;Acc:HGNC:23137]
ENSG00000176994	SMCR8	155.218358298635	-1.0840798355759	1.25091837440121e-14	protein_coding	HGNC:17921	SMCR8	Smith-Magenis syndrome chromosome region, candidate 8 [Source:HGNC Symbol;Acc:HGNC:17921]
ENSG00000164211	STARD4	318.822581244035	-1.08414792159647	3.47277046410007e-12	protein_coding	HGNC:18058	STARD4	StAR related lipid transfer domain containing 4 [Source:HGNC Symbol;Acc:HGNC:18058]
ENSG00000135205	CCDC146	22.6759156261134	-1.08571362803975	0.00531102218324571	protein_coding	HGNC:29296	CCDC146	coiled-coil domain containing 146 [Source:HGNC Symbol;Acc:HGNC:29296]
ENSG00000148843	PDCD11	196.389872160602	-1.08691810033416	6.15326380837748e-18	protein_coding	HGNC:13408	PDCD11	programmed cell death 11 [Source:HGNC Symbol;Acc:HGNC:13408]
ENSG00000152061	RABGAP1L	146.218981473049	-1.08704192250157	1.4409063382695e-12	protein_coding	HGNC:24663	RABGAP1L	RAB GTPase activating protein 1 like [Source:HGNC Symbol;Acc:HGNC:24663]
ENSG00000175455	CCDC14	175.824378524297	-1.08710579889594	3.2338310388379e-15	protein_coding	HGNC:25766	CCDC14	coiled-coil domain containing 14 [Source:HGNC Symbol;Acc:HGNC:25766]
ENSG00000169282	KCNAB1	18.8567582270902	-1.08770511783625	0.00406267191094413	protein_coding	HGNC:6228	KCNAB1	potassium voltage-gated channel subfamily A member regulatory beta subunit 1 [Source:HGNC Symbol;Acc:HGNC:6228]
ENSG00000153944	MSI2	90.6230349034369	-1.08772951560657	8.58218803583765e-09	protein_coding	HGNC:18585	MSI2	musashi RNA binding protein 2 [Source:HGNC Symbol;Acc:HGNC:18585]
ENSG00000061936	SFSWAP	156.822303921584	-1.08783845586206	1.14509293117103e-09	protein_coding	HGNC:10790	SFSWAP	splicing factor SWAP [Source:HGNC Symbol;Acc:HGNC:10790]
ENSG00000226367	ST7-AS2	9.20702590511967	-1.08787227182223	0.0297734255445357	antisense	HGNC:16044	ST7-AS2	ST7 antisense RNA 2 [Source:HGNC Symbol;Acc:HGNC:16044]
ENSG00000108839	ALOX12	11.6877682551735	-1.0880812574798	0.0263678929809277	protein_coding	HGNC:429	ALOX12	arachidonate 12-lipoxygenase, 12S type [Source:HGNC Symbol;Acc:HGNC:429]
ENSG00000147166	ITGB1BP2	7.36011705601802	-1.08878228327863	0.0433674094933263	protein_coding	HGNC:6154	ITGB1BP2	integrin subunit beta 1 binding protein 2 [Source:HGNC Symbol;Acc:HGNC:6154]
ENSG00000023608	SNAPC1	52.6259354326467	-1.08927260444454	5.57677441409474e-06	protein_coding	HGNC:11134	SNAPC1	small nuclear RNA activating complex polypeptide 1 [Source:HGNC Symbol;Acc:HGNC:11134]
ENSG00000242193	CRYZL2P	12.4407692475246	-1.0899139008076	0.0156426690891514	transcribed_unitary_pseudogene	HGNC:52164	CRYZL2P	crystallin zeta like 2, pseudogene [Source:HGNC Symbol;Acc:HGNC:52164]
ENSG00000158987	RAPGEF6	27.3981536401686	-1.08992268554959	0.000658844618597936	protein_coding	HGNC:20655	RAPGEF6	Rap guanine nucleotide exchange factor 6 [Source:HGNC Symbol;Acc:HGNC:20655]
ENSG00000068724	TTC7A	191.694425268844	-1.09061184094812	1.18993494149534e-16	protein_coding	HGNC:19750	TTC7A	tetratricopeptide repeat domain 7A [Source:HGNC Symbol;Acc:HGNC:19750]
ENSG00000029993	HMGB3	26.880362183814	-1.09085049610439	0.00133968226538575	protein_coding	HGNC:5004	HMGB3	high mobility group box 3 [Source:HGNC Symbol;Acc:HGNC:5004]
ENSG00000180777	ANKRD30B	15.9007087503606	-1.09094561956096	0.0179539749585767	protein_coding	HGNC:24165	ANKRD30B	ankyrin repeat domain 30B [Source:HGNC Symbol;Acc:HGNC:24165]
ENSG00000157557	ETS2	98.4039733067483	-1.0913566094998	2.65199819602857e-09	protein_coding	HGNC:3489	ETS2	ETS proto-oncogene 2, transcription factor [Source:HGNC Symbol;Acc:HGNC:3489]
ENSG00000139625	MAP3K12	142.323769522974	-1.09230690451561	2.02771180146217e-14	protein_coding	HGNC:6851	MAP3K12	mitogen-activated protein kinase kinase kinase 12 [Source:HGNC Symbol;Acc:HGNC:6851]
ENSG00000178921	PFAS	74.4102430655234	-1.09236671843803	7.46476283023411e-08	protein_coding	HGNC:8863	PFAS	phosphoribosylformylglycinamidine synthase [Source:HGNC Symbol;Acc:HGNC:8863]
ENSG00000187824	TMEM220	17.4045036303288	-1.09288919216369	0.00846322175932372	protein_coding	HGNC:33757	TMEM220	transmembrane protein 220 [Source:HGNC Symbol;Acc:HGNC:33757]
ENSG00000163395	IGFN1	1321.29729034654	-1.09355730588569	1.30763767848766e-14	protein_coding	HGNC:24607	IGFN1	immunoglobulin-like and fibronectin type III domain containing 1 [Source:HGNC Symbol;Acc:HGNC:24607]
ENSG00000196405	EVL	105.506811106663	-1.09364861927387	2.32819789883179e-07	protein_coding	HGNC:20234	EVL	Enah/Vasp-like [Source:HGNC Symbol;Acc:HGNC:20234]
ENSG00000244731	C4A	7.28002393674627	-1.0937195608313	0.0492671691807227	protein_coding	HGNC:1323	C4A	complement C4A (Rodgers blood group) [Source:HGNC Symbol;Acc:HGNC:1323]
ENSG00000272320	AL445309.1	27.2939759667385	-1.09391292603795	0.00131497896982903	antisense			novel transcript, antisense to SLC22A23
ENSG00000163319	MRPS18C	21.3406297205086	-1.09405496608486	0.0024554400116411	protein_coding	HGNC:16633	MRPS18C	mitochondrial ribosomal protein S18C [Source:HGNC Symbol;Acc:HGNC:16633]
ENSG00000136261	BZW2	73.1202067113756	-1.09444344325985	5.20395724654653e-08	protein_coding	HGNC:18808	BZW2	basic leucine zipper and W2 domains 2 [Source:HGNC Symbol;Acc:HGNC:18808]
ENSG00000123689	G0S2	20.0530187920041	-1.09489707477152	0.00310630384778593	protein_coding	HGNC:30229	G0S2	G0/G1 switch 2 [Source:HGNC Symbol;Acc:HGNC:30229]
ENSG00000237765	FAM200B	89.372887475176	-1.09527084422308	1.72917427703478e-09	protein_coding	HGNC:27740	FAM200B	family with sequence similarity 200 member B [Source:HGNC Symbol;Acc:HGNC:27740]
ENSG00000114423	CBLB	128.88766907137	-1.09539840648844	1.065774557916e-11	protein_coding	HGNC:1542	CBLB	Cbl proto-oncogene B [Source:HGNC Symbol;Acc:HGNC:1542]
ENSG00000167549	CORO6	132.774613859806	-1.09600521328736	7.86204863345507e-13	protein_coding	HGNC:21356	CORO6	coronin 6 [Source:HGNC Symbol;Acc:HGNC:21356]
ENSG00000281183	NPTN-IT1	19.9139483063245	-1.09602087024563	0.0024485192217757	sense_intronic	HGNC:45091	NPTN-IT1	NPTN intronic transcript 1 [Source:HGNC Symbol;Acc:HGNC:45091]
ENSG00000092439	TRPM7	395.842384389896	-1.09661076757954	3.12327362304781e-32	protein_coding	HGNC:17994	TRPM7	transient receptor potential cation channel subfamily M member 7 [Source:HGNC Symbol;Acc:HGNC:17994]
ENSG00000167608	TMC4	20.8046475857602	-1.09672123284912	0.00238523528334329	protein_coding	HGNC:22998	TMC4	transmembrane channel like 4 [Source:HGNC Symbol;Acc:HGNC:22998]
ENSG00000122566	HNRNPA2B1	908.760307202084	-1.09682507281613	2.25808673032177e-33	protein_coding	HGNC:5033	HNRNPA2B1	heterogeneous nuclear ribonucleoprotein A2/B1 [Source:HGNC Symbol;Acc:HGNC:5033]
ENSG00000137807	KIF23	53.4620424778857	-1.09686926589634	1.01493974028217e-05	protein_coding	HGNC:6392	KIF23	kinesin family member 23 [Source:HGNC Symbol;Acc:HGNC:6392]
ENSG00000040275	SPDL1	79.710080106653	-1.09701854335836	1.34290186222679e-06	protein_coding	HGNC:26010	SPDL1	spindle apparatus coiled-coil protein 1 [Source:HGNC Symbol;Acc:HGNC:26010]
ENSG00000280187	AC022107.1	10.7998270839616	-1.09814875191649	0.04678128823791	TEC (To be Experimentally Confirmed)			TEC (To be Experimentally Confirmed)
ENSG00000198026	ZNF335	113.145903296022	-1.0985941105826	3.21615286826175e-10	protein_coding	HGNC:15807	ZNF335	zinc finger protein 335 [Source:HGNC Symbol;Acc:HGNC:15807]
ENSG00000175764	TTLL11	23.6597062496032	-1.09931079911782	0.00162970278189259	protein_coding	HGNC:18113	TTLL11	tubulin tyrosine ligase like 11 [Source:HGNC Symbol;Acc:HGNC:18113]
ENSG00000123374	CDK2	65.1329640852447	-1.09937271201893	1.28080354783938e-05	protein_coding	HGNC:1771	CDK2	cyclin dependent kinase 2 [Source:HGNC Symbol;Acc:HGNC:1771]
ENSG00000164061	BSN	20.3052217476141	-1.10017879703613	0.0119469808969558	protein_coding	HGNC:1117	BSN	bassoon presynaptic cytomatrix protein [Source:HGNC Symbol;Acc:HGNC:1117]
ENSG00000132570	PCBD2	21.902054363701	-1.10032595105514	0.0023750388539981	protein_coding	HGNC:24474	PCBD2	pterin-4 alpha-carbinolamine dehydratase 2 [Source:HGNC Symbol;Acc:HGNC:24474]
ENSG00000162695	SLC30A7	221.628841598461	-1.10047249935364	1.10266680698997e-16	protein_coding	HGNC:19306	SLC30A7	solute carrier family 30 member 7 [Source:HGNC Symbol;Acc:HGNC:19306]
ENSG00000232593	KANTR	33.1411455632431	-1.10066558314214	0.000331577310498307	protein_coding	HGNC:49510	KANTR	KDM5C adjacent transcript [Source:HGNC Symbol;Acc:HGNC:49510]
ENSG00000197020	ZNF100	26.6064844295098	-1.10068531870428	0.00117220368096367	protein_coding	HGNC:12880	ZNF100	zinc finger protein 100 [Source:HGNC Symbol;Acc:HGNC:12880]
ENSG00000118690	ARMC2	18.4680503270092	-1.10126763858438	0.0074051718016407	protein_coding	HGNC:23045	ARMC2	armadillo repeat containing 2 [Source:HGNC Symbol;Acc:HGNC:23045]
ENSG00000148057	IDNK	7.28623097041663	-1.10186034453895	0.0428629142709603	protein_coding	HGNC:31367	IDNK	IDNK, gluconokinase [Source:HGNC Symbol;Acc:HGNC:31367]
ENSG00000169609	C15orf40	52.0386705137418	-1.10229873256523	4.55724681741631e-06	protein_coding	HGNC:28443	C15orf40	chromosome 15 open reading frame 40 [Source:HGNC Symbol;Acc:HGNC:28443]
ENSG00000138134	STAMBPL1	41.234067661276	-1.10355590019147	0.000122217734246663	protein_coding	HGNC:24105	STAMBPL1	STAM binding protein like 1 [Source:HGNC Symbol;Acc:HGNC:24105]
ENSG00000176273	SLC35G1	31.9040183503837	-1.10508109595948	0.000290502609099558	protein_coding	HGNC:26607	SLC35G1	solute carrier family 35 member G1 [Source:HGNC Symbol;Acc:HGNC:26607]
ENSG00000035664	DAPK2	25.8009881637216	-1.10538336637575	0.00170225437476826	protein_coding	HGNC:2675	DAPK2	death associated protein kinase 2 [Source:HGNC Symbol;Acc:HGNC:2675]
ENSG00000106034	CPED1	135.996115989665	-1.10691678223996	1.63162181286296e-10	protein_coding	HGNC:26159	CPED1	cadherin like and PC-esterase domain containing 1 [Source:HGNC Symbol;Acc:HGNC:26159]
ENSG00000213918	DNASE1	62.1060885929421	-1.10741547013544	3.75791323710444e-07	protein_coding	HGNC:2956	DNASE1	deoxyribonuclease 1 [Source:HGNC Symbol;Acc:HGNC:2956]
ENSG00000187957	DNER	35.5265282290371	-1.10758346419341	7.88143391928898e-05	protein_coding	HGNC:24456	DNER	delta/notch like EGF repeat containing [Source:HGNC Symbol;Acc:HGNC:24456]
ENSG00000215386	MIR99AHG	65.2951394115692	-1.10759769440723	5.5910221305677e-07	lincRNA	HGNC:1274	MIR99AHG	mir-99a-let-7c cluster host gene [Source:HGNC Symbol;Acc:HGNC:1274]
ENSG00000080298	RFX3	56.8814564360074	-1.10813523441857	4.61977328137493e-05	protein_coding	HGNC:9984	RFX3	regulatory factor X3 [Source:HGNC Symbol;Acc:HGNC:9984]
ENSG00000255565	AC073651.1	12.7646956867079	-1.10916942569585	0.011937070103577	lincRNA			novel transcript
ENSG00000108854	SMURF2	364.151192543462	-1.10985459853003	2.32862048216052e-18	protein_coding	HGNC:16809	SMURF2	SMAD specific E3 ubiquitin protein ligase 2 [Source:HGNC Symbol;Acc:HGNC:16809]
ENSG00000145386	CCNA2	18.0797837856194	-1.11008063343427	0.00423583665086171	protein_coding	HGNC:1578	CCNA2	cyclin A2 [Source:HGNC Symbol;Acc:HGNC:1578]
ENSG00000140853	NLRC5	200.826051534308	-1.11079606016896	1.07891249744373e-18	protein_coding	HGNC:29933	NLRC5	NLR family CARD domain containing 5 [Source:HGNC Symbol;Acc:HGNC:29933]
ENSG00000183474	GTF2H2C	21.2411424969867	-1.11171181764721	0.00257993887100258	protein_coding	HGNC:31394	GTF2H2C	GTF2H2 family member C [Source:HGNC Symbol;Acc:HGNC:31394]
ENSG00000167524	SGK494	14.718486296848	-1.1118481466367	0.00675960352849828	protein_coding			uncharacterized serine/threonine-protein kinase SgK494 [Source:NCBI gene;Acc:124923]
ENSG00000175426	PCSK1	9.18395916308021	-1.11231826582339	0.0496029298032831	protein_coding	HGNC:8743	PCSK1	proprotein convertase subtilisin/kexin type 1 [Source:HGNC Symbol;Acc:HGNC:8743]
ENSG00000089280	FUS	399.932240929276	-1.11239723578802	9.89167282186374e-06	protein_coding	HGNC:4010	FUS	FUS RNA binding protein [Source:HGNC Symbol;Acc:HGNC:4010]
ENSG00000135048	CEMIP2	144.237386917295	-1.11251437110342	4.66201036605024e-13	protein_coding	HGNC:11869	CEMIP2	cell migration inducing hyaluronidase 2 [Source:HGNC Symbol;Acc:HGNC:11869]
ENSG00000187790	FANCM	24.7455284994813	-1.11336358042699	0.00087646248077979	protein_coding	HGNC:23168	FANCM	FA complementation group M [Source:HGNC Symbol;Acc:HGNC:23168]
ENSG00000225920	RIMKLBP2	10.7713989822124	-1.11414762300294	0.038162962108391	processed_pseudogene	HGNC:39163	RIMKLBP2	ribosomal modification protein rimK like family member B pseudogene 2 [Source:HGNC Symbol;Acc:HGNC:39163]
ENSG00000101199	ARFGAP1	341.278620178709	-1.11518555277837	9.09950142509664e-21	protein_coding	HGNC:15852	ARFGAP1	ADP ribosylation factor GTPase activating protein 1 [Source:HGNC Symbol;Acc:HGNC:15852]
ENSG00000028310	BRD9	97.8361671794805	-1.11579883937933	5.2703484559213e-10	protein_coding	HGNC:25818	BRD9	bromodomain containing 9 [Source:HGNC Symbol;Acc:HGNC:25818]
[truncated: 4,638 more rows]

## Sheet: mock_x_mayv UP
NSG ID	Gene Name	Basemean	log2FoldChange	FDR	Gene Type	HGNC_ID	HGNC_SYMBOL	Gene Description
[truncated: 4,104 more rows]

[truncated: 5 more sheets: mock_x_mayv DOWN, mock_x_orov UP, mock_x_orov DOWN, mock_x_zikav UP, mock_x_zikav DOWN]
