# Supplementary material for: Common Dysregulation of Innate Immunity Pathways in Human Primary Astrocytes Infected With Chikungunya, Mayaro, Oropouche, and Zika Viruses
Source: Front Cell Infect Microbiol. 2021 Mar 15;11:641261. doi: 10.3389/fcimb.2021.641261 (PMC8006316; doi:10.3389/fcimb.2021.641261)
Supplement: Supplementary Table 3 — 50 most up-regulated genes for each virus used in Circoplot. [file Table_3.xlsx]

## Sheet: Mock_vs_Chik_50_most_UP
id	gene_name	log2fc	padj	gene_type	hgnc_id	gene_description
ENSG00000115414	FN1	3.92139	0	protein_coding	HGNC:3778	fibronectin 1 [Source:HGNC Symbol;Acc:HGNC:3778]
ENSG00000241644	INMT	3.9136	0.000440395	protein_coding	HGNC:6069	indolethylamine N-methyltransferase [Source:HGNC Symbol;Acc:HGNC:6069]
ENSG00000115380	EFEMP1	3.79121	1.02e-19	protein_coding	HGNC:3218	EGF containing fibulin extracellular matrix protein 1 [Source:HGNC Symbol;Acc:HGNC:3218]
ENSG00000138080	EMILIN1	3.47538	5.24e-23	protein_coding	HGNC:19880	elastin microfibril interfacer 1 [Source:HGNC Symbol;Acc:HGNC:19880]
ENSG00000163520	FBLN2	3.4201	4.05e-104	protein_coding	HGNC:3601	fibulin 2 [Source:HGNC Symbol;Acc:HGNC:3601]
ENSG00000170348	TMED10	3.2463	2.72e-64	protein_coding	HGNC:16998	transmembrane p24 trafficking protein 10 [Source:HGNC Symbol;Acc:HGNC:16998]
ENSG00000077942	FBLN1	3.14392	8.85e-44	protein_coding	HGNC:3600	fibulin 1 [Source:HGNC Symbol;Acc:HGNC:3600]
ENSG00000167552	TUBA1A	3.14149	2.38e-71	protein_coding	HGNC:20766	tubulin alpha 1a [Source:HGNC Symbol;Acc:HGNC:20766]
ENSG00000119699	TGFB3	3.07335	1.12e-15	protein_coding	HGNC:11769	transforming growth factor beta 3 [Source:HGNC Symbol;Acc:HGNC:11769]
ENSG00000140092	FBLN5	2.99611	5.49e-26	protein_coding	HGNC:3602	fibulin 5 [Source:HGNC Symbol;Acc:HGNC:3602]
ENSG00000179918	SEPHS2	2.97336	1.57e-07	protein_coding	HGNC:19686	selenophosphate synthetase 2 [Source:HGNC Symbol;Acc:HGNC:19686]
ENSG00000031698	SARS	2.88799	2.61e-60	protein_coding	HGNC:10537	seryl-tRNA synthetase [Source:HGNC Symbol;Acc:HGNC:10537]
ENSG00000134013	LOXL2	2.85915	2.3e-143	protein_coding	HGNC:6666	lysyl oxidase like 2 [Source:HGNC Symbol;Acc:HGNC:6666]
ENSG00000071537	SEL1L	2.82395	1.12e-41	protein_coding	HGNC:10717	SEL1L, ERAD E3 ligase adaptor subunit [Source:HGNC Symbol;Acc:HGNC:10717]
ENSG00000138073	PREB	2.8104	9.34e-11	protein_coding	HGNC:9356	prolactin regulatory element binding [Source:HGNC Symbol;Acc:HGNC:9356]
ENSG00000067167	TRAM1	2.78026	2.94e-51	protein_coding	HGNC:20568	translocation associated membrane protein 1 [Source:HGNC Symbol;Acc:HGNC:20568]
ENSG00000167004	PDIA3	2.76937	2.27e-77	protein_coding	HGNC:4606	protein disulfide isomerase family A member 3 [Source:HGNC Symbol;Acc:HGNC:4606]
ENSG00000101160	CTSZ	2.74466	3.21e-19	protein_coding	HGNC:2547	cathepsin Z [Source:HGNC Symbol;Acc:HGNC:2547]
ENSG00000113083	LOX	2.72155	2.72e-73	protein_coding	HGNC:6664	lysyl oxidase [Source:HGNC Symbol;Acc:HGNC:6664]
ENSG00000179218	CALR	2.71761	4.91e-116	protein_coding	HGNC:1455	calreticulin [Source:HGNC Symbol;Acc:HGNC:1455]
ENSG00000115526	CHST10	2.70681	0.00878043	protein_coding	HGNC:19650	carbohydrate sulfotransferase 10 [Source:HGNC Symbol;Acc:HGNC:19650]
ENSG00000117643	MAN1C1	2.70134	1.09e-08	protein_coding	HGNC:19080	mannosidase alpha class 1C member 1 [Source:HGNC Symbol;Acc:HGNC:19080]
ENSG00000111885	MAN1A1	2.68831	3.28e-19	protein_coding	HGNC:6821	mannosidase alpha class 1A member 1 [Source:HGNC Symbol;Acc:HGNC:6821]
ENSG00000134910	STT3A	2.67814	1.12e-50	protein_coding	HGNC:6172	STT3A, catalytic subunit of the oligosaccharyltransferase complex [Source:HGNC Symbol;Acc:HGNC:6172]
ENSG00000214160	ALG3	2.6414	4.86e-05	protein_coding	HGNC:23056	ALG3, alpha-1,3- mannosyltransferase [Source:HGNC Symbol;Acc:HGNC:23056]
ENSG00000179085	DPM3	2.63077	0.0100758	protein_coding	HGNC:3007	dolichyl-phosphate mannosyltransferase subunit 3 [Source:HGNC Symbol;Acc:HGNC:3007]
ENSG00000163902	RPN1	2.62451	6.19e-44	protein_coding	HGNC:10381	ribophorin I [Source:HGNC Symbol;Acc:HGNC:10381]
ENSG00000136628	EPRS	2.6047	9.24e-64	protein_coding	HGNC:3418	glutamyl-prolyl-tRNA synthetase [Source:HGNC Symbol;Acc:HGNC:3418]
ENSG00000128268	MGAT3	2.60156	4.85e-08	protein_coding	HGNC:7046	mannosyl (beta-1,4-)-glycoprotein beta-1,4-N-acetylglucosaminyltransferase [Source:HGNC Symbol;Acc:HGNC:7046]
ENSG00000198431	TXNRD1	2.59642	1.21e-78	protein_coding	HGNC:12437	thioredoxin reductase 1 [Source:HGNC Symbol;Acc:HGNC:12437]
ENSG00000105438	KDELR1	2.59565	3.91e-29	protein_coding	HGNC:6304	KDEL endoplasmic reticulum protein retention receptor 1 [Source:HGNC Symbol;Acc:HGNC:6304]
ENSG00000244038	DDOST	2.584	2.75e-28	protein_coding	HGNC:2728	dolichyl-diphosphooligosaccharide--protein glycosyltransferase non-catalytic subunit [Source:HGNC Symbol;Acc:HGNC:2728]
ENSG00000106105	GARS	2.50651	1.06e-83	protein_coding	HGNC:4162	glycyl-tRNA synthetase [Source:HGNC Symbol;Acc:HGNC:4162]
ENSG00000090861	AARS	2.49895	9.48e-66	protein_coding	HGNC:20	alanyl-tRNA synthetase [Source:HGNC Symbol;Acc:HGNC:20]
ENSG00000049323	LTBP1	2.46157	3.54e-72	protein_coding	HGNC:6714	latent transforming growth factor beta binding protein 1 [Source:HGNC Symbol;Acc:HGNC:6714]
ENSG00000134684	YARS	2.45934	2.98e-41	protein_coding	HGNC:12840	tyrosyl-tRNA synthetase [Source:HGNC Symbol;Acc:HGNC:12840]
ENSG00000124783	SSR1	2.43108	1.08e-44	protein_coding	HGNC:11323	signal sequence receptor subunit 1 [Source:HGNC Symbol;Acc:HGNC:11323]
ENSG00000118705	RPN2	2.40459	1.69e-43	protein_coding	HGNC:10382	ribophorin II [Source:HGNC Symbol;Acc:HGNC:10382]
ENSG00000090006	LTBP4	2.37793	1.53e-28	protein_coding	HGNC:6717	latent transforming growth factor beta binding protein 4 [Source:HGNC Symbol;Acc:HGNC:6717]
ENSG00000184840	TMED9	2.3433	1.06e-24	protein_coding	HGNC:24878	transmembrane p24 trafficking protein 9 [Source:HGNC Symbol;Acc:HGNC:24878]
ENSG00000170043	TRAPPC1	2.34308	2.65e-08	protein_coding	HGNC:19894	trafficking protein particle complex 1 [Source:HGNC Symbol;Acc:HGNC:19894]
ENSG00000175283	DOLK	2.33898	0.000276392	protein_coding	HGNC:23406	dolichol kinase [Source:HGNC Symbol;Acc:HGNC:23406]
ENSG00000170266	GLB1	2.32467	3.94e-13	protein_coding	HGNC:4298	galactosidase beta 1 [Source:HGNC Symbol;Acc:HGNC:4298]
ENSG00000134970	TMED7	2.32354	6.24e-22	protein_coding	HGNC:24253	transmembrane p24 trafficking protein 7 [Source:HGNC Symbol;Acc:HGNC:24253]
ENSG00000179163	FUCA1	2.27795	0.000132595	protein_coding	HGNC:4006	alpha-L-fucosidase 1 [Source:HGNC Symbol;Acc:HGNC:4006]
ENSG00000140557	ST8SIA2	2.27696	0.00458504	protein_coding	HGNC:10870	ST8 alpha-N-acetyl-neuraminide alpha-2,8-sialyltransferase 2 [Source:HGNC Symbol;Acc:HGNC:10870]
ENSG00000131446	MGAT1	2.23912	1.47e-38	protein_coding	HGNC:7044	mannosyl (alpha-1,3-)-glycoprotein beta-1,2-N-acetylglucosaminyltransferase [Source:HGNC Symbol;Acc:HGNC:7044]
ENSG00000132205	EMILIN2	2.23466	7.8e-21	protein_coding	HGNC:19881	elastin microfibril interfacer 2 [Source:HGNC Symbol;Acc:HGNC:19881]
ENSG00000181789	COPG1	2.21048	5.19e-55	protein_coding	HGNC:2236	coatomer protein complex subunit gamma 1 [Source:HGNC Symbol;Acc:HGNC:2236]
ENSG00000159111	MRPL10	2.19855	2.73e-05	protein_coding	HGNC:14055	mitochondrial ribosomal protein L10 [Source:HGNC Symbol;Acc:HGNC:14055]

## Sheet: Mock_vs_May_50_most_UP
id	gene_name	log2fc	padj	gene_type	hgnc_id	gene_description
ENSG00000187955	COL14A1	5.27583	6.16e-130	protein_coding	HGNC:2191	collagen type XIV alpha 1 chain [Source:HGNC Symbol;Acc:HGNC:2191]
ENSG00000103888	CEMIP	4.88366	2.14e-225	protein_coding	HGNC:29213	cell migration inducing hyaluronidase 1 [Source:HGNC Symbol;Acc:HGNC:29213]
ENSG00000106819	ASPN	4.83123	1.25e-29	protein_coding	HGNC:14872	asporin [Source:HGNC Symbol;Acc:HGNC:14872]
ENSG00000164692	COL1A2	4.71479	0	protein_coding	HGNC:2198	collagen type I alpha 2 chain [Source:HGNC Symbol;Acc:HGNC:2198]
ENSG00000168542	COL3A1	4.65321	0	protein_coding	HGNC:2201	collagen type III alpha 1 chain [Source:HGNC Symbol;Acc:HGNC:2201]
ENSG00000163520	FBLN2	4.63336	2.85e-277	protein_coding	HGNC:3601	fibulin 2 [Source:HGNC Symbol;Acc:HGNC:3601]
ENSG00000115414	FN1	4.58308	0	protein_coding	HGNC:3778	fibronectin 1 [Source:HGNC Symbol;Acc:HGNC:3778]
ENSG00000175264	CHST1	4.30439	0.000735029	protein_coding	HGNC:1969	carbohydrate sulfotransferase 1 [Source:HGNC Symbol;Acc:HGNC:1969]
ENSG00000122176	FMOD	4.27394	8.67e-33	protein_coding	HGNC:3774	fibromodulin [Source:HGNC Symbol;Acc:HGNC:3774]
ENSG00000204291	COL15A1	4.26384	1.08e-20	protein_coding	HGNC:2192	collagen type XV alpha 1 chain [Source:HGNC Symbol;Acc:HGNC:2192]
ENSG00000108821	COL1A1	4.23588	0	protein_coding	HGNC:2197	collagen type I alpha 1 chain [Source:HGNC Symbol;Acc:HGNC:2197]
ENSG00000188783	PRELP	4.21492	5.32e-28	protein_coding	HGNC:9357	proline and arginine rich end leucine rich repeat protein [Source:HGNC Symbol;Acc:HGNC:9357]
ENSG00000035862	TIMP2	4.15711	3.42e-248	protein_coding	HGNC:11821	TIMP metallopeptidase inhibitor 2 [Source:HGNC Symbol;Acc:HGNC:11821]
ENSG00000129009	ISLR	4.08451	1.54e-135	protein_coding	HGNC:6133	immunoglobulin superfamily containing leucine rich repeat [Source:HGNC Symbol;Acc:HGNC:6133]
ENSG00000115380	EFEMP1	3.99588	1.25e-30	protein_coding	HGNC:3218	EGF containing fibulin extracellular matrix protein 1 [Source:HGNC Symbol;Acc:HGNC:3218]
ENSG00000117984	CTSD	3.89682	1.04e-29	protein_coding	HGNC:2529	cathepsin D [Source:HGNC Symbol;Acc:HGNC:2529]
ENSG00000116962	NID1	3.89231	3.91e-148	protein_coding	HGNC:7821	nidogen 1 [Source:HGNC Symbol;Acc:HGNC:7821]
ENSG00000079739	PGM1	3.85445	1.68e-23	protein_coding	HGNC:8905	phosphoglucomutase 1 [Source:HGNC Symbol;Acc:HGNC:8905]
ENSG00000011465	DCN	3.75081	0	protein_coding	HGNC:2705	decorin [Source:HGNC Symbol;Acc:HGNC:2705]
ENSG00000166033	HTRA1	3.72981	3.71e-130	protein_coding	HGNC:9476	HtrA serine peptidase 1 [Source:HGNC Symbol;Acc:HGNC:9476]
ENSG00000106333	PCOLCE	3.72104	7.1e-19	protein_coding	HGNC:8738	procollagen C-endopeptidase enhancer [Source:HGNC Symbol;Acc:HGNC:8738]
ENSG00000149131	SERPING1	3.7151	1.15e-17	protein_coding	HGNC:1228	serpin family G member 1 [Source:HGNC Symbol;Acc:HGNC:1228]
ENSG00000138080	EMILIN1	3.69719	4.66e-36	protein_coding	HGNC:19880	elastin microfibril interfacer 1 [Source:HGNC Symbol;Acc:HGNC:19880]
ENSG00000168477	TNXB	3.69233	3.65e-245	protein_coding	HGNC:11976	tenascin XB [Source:HGNC Symbol;Acc:HGNC:11976]
ENSG00000182492	BGN	3.66385	3.94e-200	protein_coding	HGNC:1044	biglycan [Source:HGNC Symbol;Acc:HGNC:1044]
ENSG00000109107	ALDOC	3.63567	2.55e-13	protein_coding	HGNC:418	aldolase, fructose-bisphosphate C [Source:HGNC Symbol;Acc:HGNC:418]
ENSG00000140092	FBLN5	3.62676	3.06e-40	protein_coding	HGNC:3602	fibulin 5 [Source:HGNC Symbol;Acc:HGNC:3602]
ENSG00000171812	COL8A2	3.61712	4.1e-27	protein_coding	HGNC:2216	collagen type VIII alpha 2 chain [Source:HGNC Symbol;Acc:HGNC:2216]
ENSG00000184500	PROS1	3.56217	1.04e-11	protein_coding	HGNC:9456	protein S [Source:HGNC Symbol;Acc:HGNC:9456]
ENSG00000123989	CHPF	3.55689	4.45e-69	protein_coding	HGNC:24291	chondroitin polymerizing factor [Source:HGNC Symbol;Acc:HGNC:24291]
ENSG00000100889	PCK2	3.54678	3.4e-40	protein_coding	HGNC:8725	phosphoenolpyruvate carboxykinase 2, mitochondrial [Source:HGNC Symbol;Acc:HGNC:8725]
ENSG00000149257	SERPINH1	3.50676	3.23e-224	protein_coding	HGNC:1546	serpin family H member 1 [Source:HGNC Symbol;Acc:HGNC:1546]
ENSG00000074527	NTN4	3.48347	1.72e-201	protein_coding	HGNC:13658	netrin 4 [Source:HGNC Symbol;Acc:HGNC:13658]
ENSG00000077943	ITGA8	3.46912	5.06e-37	protein_coding	HGNC:6144	integrin subunit alpha 8 [Source:HGNC Symbol;Acc:HGNC:6144]
ENSG00000106538	RARRES2	3.46285	2.77e-05	protein_coding	HGNC:9868	retinoic acid receptor responder 2 [Source:HGNC Symbol;Acc:HGNC:9868]
ENSG00000077942	FBLN1	3.46055	8.53e-69	protein_coding	HGNC:3600	fibulin 1 [Source:HGNC Symbol;Acc:HGNC:3600]
ENSG00000173402	DAG1	3.43622	1.19e-106	protein_coding	HGNC:2666	dystroglycan 1 [Source:HGNC Symbol;Acc:HGNC:2666]
ENSG00000112419	PHACTR2	3.42408	0	protein_coding	HGNC:20956	phosphatase and actin regulator 2 [Source:HGNC Symbol;Acc:HGNC:20956]
ENSG00000041353	RAB27B	3.30056	8.12e-41	protein_coding	HGNC:9767	RAB27B, member RAS oncogene family [Source:HGNC Symbol;Acc:HGNC:9767]
ENSG00000087245	MMP2	3.30022	3.99e-28	protein_coding	HGNC:7166	matrix metallopeptidase 2 [Source:HGNC Symbol;Acc:HGNC:7166]
ENSG00000167244	IGF2	3.29479	2.56e-24	protein_coding	HGNC:5466	insulin like growth factor 2 [Source:HGNC Symbol;Acc:HGNC:5466]
ENSG00000144810	COL8A1	3.27466	0	protein_coding	HGNC:2215	collagen type VIII alpha 1 chain [Source:HGNC Symbol;Acc:HGNC:2215]
ENSG00000076716	GPC4	3.26983	6.22e-07	protein_coding	HGNC:4452	glypican 4 [Source:HGNC Symbol;Acc:HGNC:4452]
ENSG00000128595	CALU	3.24301	0	protein_coding	HGNC:1458	calumenin [Source:HGNC Symbol;Acc:HGNC:1458]
ENSG00000146197	SCUBE3	3.20258	1.45e-128	protein_coding	HGNC:13655	signal peptide, CUB domain and EGF like domain containing 3 [Source:HGNC Symbol;Acc:HGNC:13655]
ENSG00000165092	ALDH1A1	3.19651	0.00674004	protein_coding	HGNC:402	aldehyde dehydrogenase 1 family member A1 [Source:HGNC Symbol;Acc:HGNC:402]
ENSG00000170043	TRAPPC1	3.15649	2.2e-15	protein_coding	HGNC:19894	trafficking protein particle complex 1 [Source:HGNC Symbol;Acc:HGNC:19894]
ENSG00000102316	MAGED2	3.14956	3.11e-128	protein_coding	HGNC:16353	MAGE family member D2 [Source:HGNC Symbol;Acc:HGNC:16353]
ENSG00000170266	GLB1	3.12472	8.04e-22	protein_coding	HGNC:4298	galactosidase beta 1 [Source:HGNC Symbol;Acc:HGNC:4298]
ENSG00000169439	SDC2	3.12028	6.96e-175	protein_coding	HGNC:10659	syndecan 2 [Source:HGNC Symbol;Acc:HGNC:10659]

## Sheet: Mock_vs_Oro_50most_UP
id	gene_name	log2fc	padj	gene_type	hgnc_id	gene_description
ENSG00000273983	HIST1H3G	9.66637	2.47e-12	protein_coding	HGNC:4772	histone cluster 1 H3 family member g [Source:HGNC Symbol;Acc:HGNC:4772]
ENSG00000197153	HIST1H3J	7.7643	1.7e-08	protein_coding	HGNC:4774	histone cluster 1 H3 family member j [Source:HGNC Symbol;Acc:HGNC:4774]
ENSG00000278637	HIST1H4A	6.4704	2.5e-06	protein_coding	HGNC:4781	histone cluster 1 H4 family member a [Source:HGNC Symbol;Acc:HGNC:4781]
ENSG00000274618	HIST1H4F	5.99365	8e-09	protein_coding	HGNC:4783	histone cluster 1 H4 family member f [Source:HGNC Symbol;Acc:HGNC:4783]
ENSG00000278272	HIST1H3C	5.82439	5.55e-18	protein_coding	HGNC:4768	histone cluster 1 H3 family member c [Source:HGNC Symbol;Acc:HGNC:4768]
ENSG00000273703	HIST1H2BM	5.54971	2.55e-06	protein_coding	HGNC:4750	histone cluster 1 H2B family member m [Source:HGNC Symbol;Acc:HGNC:4750]
ENSG00000277775	HIST1H3F	5.41685	3.48e-12	protein_coding	HGNC:4773	histone cluster 1 H3 family member f [Source:HGNC Symbol;Acc:HGNC:4773]
ENSG00000275126	HIST1H4L	5.35745	5.3e-06	protein_coding	HGNC:4791	histone cluster 1 H4 family member l [Source:HGNC Symbol;Acc:HGNC:4791]
ENSG00000278588	HIST1H2BI	5.35588	5.81e-10	protein_coding	HGNC:4756	histone cluster 1 H2B family member i [Source:HGNC Symbol;Acc:HGNC:4756]
ENSG00000275379	HIST1H3I	5.18064	2e-09	protein_coding	HGNC:4771	histone cluster 1 H3 family member i [Source:HGNC Symbol;Acc:HGNC:4771]
ENSG00000185130	HIST1H2BL	5.14959	1.22e-05	protein_coding	HGNC:4748	histone cluster 1 H2B family member l [Source:HGNC Symbol;Acc:HGNC:4748]
ENSG00000276368	HIST1H2AJ	5.1369	2.84e-09	protein_coding	HGNC:4727	histone cluster 1 H2A family member j [Source:HGNC Symbol;Acc:HGNC:4727]
ENSG00000274267	HIST1H3B	5.11126	1.41e-24	protein_coding	HGNC:4776	histone cluster 1 H3 family member b [Source:HGNC Symbol;Acc:HGNC:4776]
ENSG00000278705	HIST1H4B	4.84889	3.5e-14	protein_coding	HGNC:4789	histone cluster 1 H4 family member b [Source:HGNC Symbol;Acc:HGNC:4789]
ENSG00000197061	HIST1H4C	4.68191	6.77e-20	protein_coding	HGNC:4787	histone cluster 1 H4 family member c [Source:HGNC Symbol;Acc:HGNC:4787]
ENSG00000276966	HIST1H4E	4.55843	1.01e-41	protein_coding	HGNC:4790	histone cluster 1 H4 family member e [Source:HGNC Symbol;Acc:HGNC:4790]
ENSG00000124635	HIST1H2BJ	4.3853	4.97e-19	protein_coding	HGNC:4761	histone cluster 1 H2B family member j [Source:HGNC Symbol;Acc:HGNC:4761]
ENSG00000277075	HIST1H2AE	4.333	4.7e-21	protein_coding	HGNC:4724	histone cluster 1 H2A family member e [Source:HGNC Symbol;Acc:HGNC:4724]
ENSG00000274641	HIST1H2BO	4.30431	7.46e-12	protein_coding	HGNC:4758	histone cluster 1 H2B family member o [Source:HGNC Symbol;Acc:HGNC:4758]
ENSG00000274290	HIST1H2BE	4.21787	1.26e-06	protein_coding	HGNC:4753	histone cluster 1 H2B family member e [Source:HGNC Symbol;Acc:HGNC:4753]
ENSG00000278463	HIST1H2AB	4.0615	7.86e-08	protein_coding	HGNC:4734	histone cluster 1 H2A family member b [Source:HGNC Symbol;Acc:HGNC:4734]
ENSG00000277157	HIST1H4D	3.96555	4.93e-14	protein_coding	HGNC:4782	histone cluster 1 H4 family member d [Source:HGNC Symbol;Acc:HGNC:4782]
ENSG00000278828	HIST1H3H	3.95733	3.83e-15	protein_coding	HGNC:4775	histone cluster 1 H3 family member h [Source:HGNC Symbol;Acc:HGNC:4775]
ENSG00000275714	HIST1H3A	3.94906	2.22e-08	protein_coding	HGNC:4766	histone cluster 1 H3 family member a [Source:HGNC Symbol;Acc:HGNC:4766]
ENSG00000131351	HAUS8	3.94005	0.000565264	protein_coding	HGNC:30532	HAUS augmin like complex subunit 8 [Source:HGNC Symbol;Acc:HGNC:30532]
ENSG00000184260	HIST2H2AC	3.9272	1.57e-23	protein_coding	HGNC:4738	histone cluster 2 H2A family member c [Source:HGNC Symbol;Acc:HGNC:4738]
ENSG00000180596	HIST1H2BC	3.91391	8.52e-26	protein_coding	HGNC:4757	histone cluster 1 H2B family member c [Source:HGNC Symbol;Acc:HGNC:4757]
ENSG00000273802	HIST1H2BG	3.86075	2.7e-22	protein_coding	HGNC:4746	histone cluster 1 H2B family member g [Source:HGNC Symbol;Acc:HGNC:4746]
ENSG00000158373	HIST1H2BD	3.84018	3.53e-26	protein_coding	HGNC:4747	histone cluster 1 H2B family member d [Source:HGNC Symbol;Acc:HGNC:4747]
ENSG00000276410	HIST1H2BB	3.73396	4.41e-09	protein_coding	HGNC:4751	histone cluster 1 H2B family member b [Source:HGNC Symbol;Acc:HGNC:4751]
ENSG00000093009	CDC45	3.57873	1e-09	protein_coding	HGNC:1739	cell division cycle 45 [Source:HGNC Symbol;Acc:HGNC:1739]
ENSG00000197903	HIST1H2BK	3.57422	3.4e-35	protein_coding	HGNC:13954	histone cluster 1 H2B family member k [Source:HGNC Symbol;Acc:HGNC:13954]
ENSG00000180573	HIST1H2AC	3.54748	2.1e-35	protein_coding	HGNC:4733	histone cluster 1 H2A family member c [Source:HGNC Symbol;Acc:HGNC:4733]
ENSG00000277224	HIST1H2BF	3.53669	2.02e-07	protein_coding	HGNC:4752	histone cluster 1 H2B family member f [Source:HGNC Symbol;Acc:HGNC:4752]
ENSG00000275713	HIST1H2BH	3.50184	2.67e-11	protein_coding	HGNC:4755	histone cluster 1 H2B family member h [Source:HGNC Symbol;Acc:HGNC:4755]
ENSG00000158406	HIST1H4H	3.19935	4.08e-19	protein_coding	HGNC:4788	histone cluster 1 H4 family member h [Source:HGNC Symbol;Acc:HGNC:4788]
ENSG00000233822	HIST1H2BN	3.11332	2.11e-13	protein_coding	HGNC:4749	histone cluster 1 H2B family member n [Source:HGNC Symbol;Acc:HGNC:4749]
ENSG00000184678	HIST2H2BE	3.06548	3.29e-26	protein_coding	HGNC:4760	histone cluster 2 H2B family member e [Source:HGNC Symbol;Acc:HGNC:4760]
ENSG00000091651	ORC6	3.06477	1.49e-07	protein_coding	HGNC:17151	origin recognition complex subunit 6 [Source:HGNC Symbol;Acc:HGNC:17151]
ENSG00000145386	CCNA2	2.59526	1.49e-14	protein_coding	HGNC:1578	cyclin A2 [Source:HGNC Symbol;Acc:HGNC:1578]
ENSG00000174371	EXO1	2.5643	1.44e-09	protein_coding	HGNC:3511	exonuclease 1 [Source:HGNC Symbol;Acc:HGNC:3511]
ENSG00000132646	PCNA	2.546	6.33e-32	protein_coding	HGNC:8729	proliferating cell nuclear antigen [Source:HGNC Symbol;Acc:HGNC:8729]
ENSG00000152253	SPC25	2.52503	0.0112086	protein_coding	HGNC:24031	SPC25, NDC80 kinetochore complex component [Source:HGNC Symbol;Acc:HGNC:24031]
ENSG00000203760	CENPW	2.52268	0.00252565	protein_coding	HGNC:21488	centromere protein W [Source:HGNC Symbol;Acc:HGNC:21488]
ENSG00000197837	HIST4H4	2.49104	4.38e-09	protein_coding	HGNC:20510	histone cluster 4 H4 [Source:HGNC Symbol;Acc:HGNC:20510]
ENSG00000164032	H2AFZ	2.44805	1.23e-37	protein_coding	HGNC:4741	H2A histone family member Z [Source:HGNC Symbol;Acc:HGNC:4741]
ENSG00000127564	PKMYT1	2.42549	1.9e-05	protein_coding	HGNC:29650	protein kinase, membrane associated tyrosine/threonine 1 [Source:HGNC Symbol;Acc:HGNC:29650]
ENSG00000100162	CENPM	2.41692	0.00120452	protein_coding	HGNC:18352	centromere protein M [Source:HGNC Symbol;Acc:HGNC:18352]
ENSG00000123485	HJURP	2.31369	6.93e-08	protein_coding	HGNC:25444	Holliday junction recognition protein [Source:HGNC Symbol;Acc:HGNC:25444]
ENSG00000073111	MCM2	2.29962	3.44e-17	protein_coding	HGNC:6944	minichromosome maintenance complex component 2 [Source:HGNC Symbol;Acc:HGNC:6944]

## Sheet: Mock_vs_Zika_ALL_UP
id	gene_name	log2fc	padj	gene_type	hgnc_id	gene_description
ENSG00000156508	EEF1A1	1.39513	2.21e-70	protein_coding	HGNC:3189	eukaryotic translation elongation factor 1 alpha 1 [Source:HGNC Symbol;Acc:HGNC:3189]
ENSG00000174444	RPL4	1.19762	4.84e-61	protein_coding	HGNC:10353	ribosomal protein L4 [Source:HGNC Symbol;Acc:HGNC:10353]
ENSG00000100129	EIF3L	1.19287	2.95e-25	protein_coding	HGNC:18138	eukaryotic translation initiation factor 3 subunit L [Source:HGNC Symbol;Acc:HGNC:18138]
ENSG00000114942	EEF1B2	1.18422	3.55e-40	protein_coding	HGNC:3208	eukaryotic translation elongation factor 1 beta 2 [Source:HGNC Symbol;Acc:HGNC:3208]
ENSG00000147604	RPL7	1.14615	1.17e-42	protein_coding	HGNC:10363	ribosomal protein L7 [Source:HGNC Symbol;Acc:HGNC:10363]
ENSG00000145425	RPS3A	1.14114	6.58e-35	protein_coding	HGNC:10421	ribosomal protein S3A [Source:HGNC Symbol;Acc:HGNC:10421]
ENSG00000125691	RPL23	1.13697	1.8e-45	protein_coding	HGNC:10316	ribosomal protein L23 [Source:HGNC Symbol;Acc:HGNC:10316]
ENSG00000089157	RPLP0	1.11352	4.12e-48	protein_coding	HGNC:10371	ribosomal protein lateral stalk subunit P0 [Source:HGNC Symbol;Acc:HGNC:10371]
ENSG00000089009	RPL6	1.10602	5.46e-42	protein_coding	HGNC:10362	ribosomal protein L6 [Source:HGNC Symbol;Acc:HGNC:10362]
ENSG00000186468	RPS23	1.10404	2.21e-38	protein_coding	HGNC:10410	ribosomal protein S23 [Source:HGNC Symbol;Acc:HGNC:10410]
ENSG00000122406	RPL5	1.09027	2.46e-43	protein_coding	HGNC:10360	ribosomal protein L5 [Source:HGNC Symbol;Acc:HGNC:10360]
ENSG00000182774	RPS17	1.08024	2.61e-36	protein_coding	HGNC:10397	ribosomal protein S17 [Source:HGNC Symbol;Acc:HGNC:10397]
ENSG00000137154	RPS6	1.07758	2.83e-43	protein_coding	HGNC:10429	ribosomal protein S6 [Source:HGNC Symbol;Acc:HGNC:10429]
ENSG00000198034	RPS4X	1.05276	1.89e-49	protein_coding	HGNC:10424	ribosomal protein S4 X-linked [Source:HGNC Symbol;Acc:HGNC:10424]
ENSG00000168028	RPSA	1.03986	7.75e-33	protein_coding	HGNC:6502	ribosomal protein SA [Source:HGNC Symbol;Acc:HGNC:6502]
ENSG00000063046	EIF4B	1.02454	9.44e-39	protein_coding	HGNC:3285	eukaryotic translation initiation factor 4B [Source:HGNC Symbol;Acc:HGNC:3285]
ENSG00000167658	EEF2	1.00379	2.87e-38	protein_coding	HGNC:3214	eukaryotic translation elongation factor 2 [Source:HGNC Symbol;Acc:HGNC:3214]
