# Supplementary material for: Common Dysregulation of Innate Immunity Pathways in Human Primary Astrocytes Infected With Chikungunya, Mayaro, Oropouche, and Zika Viruses
Source: Front Cell Infect Microbiol. 2021 Mar 15;11:641261. doi: 10.3389/fcimb.2021.641261 (PMC8006316; doi:10.3389/fcimb.2021.641261)
Supplement: Supplementary Table 4 — 50 most down-regulated genes for each virus used in Circoplot. [file Table_4.xlsx]

## Sheet: Mock_vs_Chik_50most_DOWN
id	gene_name	log2fc	padj	gene_type	hgnc_id	gene_description
ENSG00000178999	AURKB	-5.18287	6.85e-75	protein_coding	HGNC:11390	aurora kinase B [Source:HGNC Symbol;Acc:HGNC:11390]
ENSG00000197299	BLM	-4.27075	1.39e-22	protein_coding	HGNC:1058	BLM RecQ like helicase [Source:HGNC Symbol;Acc:HGNC:1058]
ENSG00000163918	RFC4	-4.13264	3.83e-110	protein_coding	HGNC:9972	replication factor C subunit 4 [Source:HGNC Symbol;Acc:HGNC:9972]
ENSG00000164053	ATRIP	-4.04045	1.6e-06	protein_coding	HGNC:33499	ATR interacting protein [Source:HGNC Symbol;Acc:HGNC:33499]
ENSG00000274290	HIST1H2BE	-3.95026	3.31e-39	protein_coding	HGNC:4753	histone cluster 1 H2B family member e [Source:HGNC Symbol;Acc:HGNC:4753]
ENSG00000065328	MCM10	-3.77766	7.22e-16	protein_coding	HGNC:18043	minichromosome maintenance 10 replication initiation factor [Source:HGNC Symbol;Acc:HGNC:18043]
ENSG00000183765	CHEK2	-3.67723	1.3e-62	protein_coding	HGNC:16627	checkpoint kinase 2 [Source:HGNC Symbol;Acc:HGNC:16627]
ENSG00000012048	BRCA1	-3.64138	3.6e-66	protein_coding	HGNC:1100	BRCA1, DNA repair associated [Source:HGNC Symbol;Acc:HGNC:1100]
ENSG00000092853	CLSPN	-3.3192	1.56e-28	protein_coding	HGNC:19715	claspin [Source:HGNC Symbol;Acc:HGNC:19715]
ENSG00000175305	CCNE2	-3.2998	1.41e-11	protein_coding	HGNC:1590	cyclin E2 [Source:HGNC Symbol;Acc:HGNC:1590]
ENSG00000085840	ORC1	-3.24916	8.37e-07	protein_coding	HGNC:8487	origin recognition complex subunit 1 [Source:HGNC Symbol;Acc:HGNC:8487]
ENSG00000136492	BRIP1	-3.19483	2.7e-60	protein_coding	HGNC:20473	BRCA1 interacting protein C-terminal helicase 1 [Source:HGNC Symbol;Acc:HGNC:20473]
ENSG00000014138	POLA2	-3.13376	1.18e-23	protein_coding	HGNC:30073	DNA polymerase alpha 2, accessory subunit [Source:HGNC Symbol;Acc:HGNC:30073]
ENSG00000146670	CDCA5	-2.94656	2.16e-09	protein_coding	HGNC:14626	cell division cycle associated 5 [Source:HGNC Symbol;Acc:HGNC:14626]
ENSG00000120334	CENPL	-2.83579	2.78e-27	protein_coding	HGNC:17879	centromere protein L [Source:HGNC Symbol;Acc:HGNC:17879]
ENSG00000123485	HJURP	-2.82639	1.34e-14	protein_coding	HGNC:25444	Holliday junction recognition protein [Source:HGNC Symbol;Acc:HGNC:25444]
ENSG00000151164	RAD9B	-2.81259	5.2e-06	protein_coding	HGNC:21700	RAD9 checkpoint clamp component B [Source:HGNC Symbol;Acc:HGNC:21700]
ENSG00000157456	CCNB2	-2.79944	1.12e-14	protein_coding	HGNC:1580	cyclin B2 [Source:HGNC Symbol;Acc:HGNC:1580]
ENSG00000093009	CDC45	-2.76056	1.82e-05	protein_coding	HGNC:1739	cell division cycle 45 [Source:HGNC Symbol;Acc:HGNC:1739]
ENSG00000089685	BIRC5	-2.73433	4.24e-20	protein_coding	HGNC:593	baculoviral IAP repeat containing 5 [Source:HGNC Symbol;Acc:HGNC:593]
ENSG00000143228	NUF2	-2.69752	3.87e-07	protein_coding	HGNC:14621	NDC80 kinetochore complex component NUF2 [Source:HGNC Symbol;Acc:HGNC:14621]
ENSG00000186871	ERCC6L	-2.69129	5.44e-07	protein_coding	HGNC:20794	ERCC excision repair 6 like, spindle assembly checkpoint helicase [Source:HGNC Symbol;Acc:HGNC:20794]
ENSG00000184445	KNTC1	-2.64382	5.93e-79	protein_coding	HGNC:17255	kinetochore associated 1 [Source:HGNC Symbol;Acc:HGNC:17255]
ENSG00000125885	MCM8	-2.61689	6.34e-27	protein_coding	HGNC:16147	minichromosome maintenance 8 homologous recombination repair factor [Source:HGNC Symbol;Acc:HGNC:16147]
ENSG00000115163	CENPA	-2.5786	0.000444535	protein_coding	HGNC:1851	centromere protein A [Source:HGNC Symbol;Acc:HGNC:1851]
ENSG00000152253	SPC25	-2.57716	0.00193607	protein_coding	HGNC:24031	SPC25, NDC80 kinetochore complex component [Source:HGNC Symbol;Acc:HGNC:24031]
ENSG00000100162	CENPM	-2.55008	4.27e-05	protein_coding	HGNC:18352	centromere protein M [Source:HGNC Symbol;Acc:HGNC:18352]
ENSG00000156970	BUB1B	-2.50502	1.76e-14	protein_coding	HGNC:1149	BUB1 mitotic checkpoint serine/threonine kinase B [Source:HGNC Symbol;Acc:HGNC:1149]
ENSG00000117724	CENPF	-2.48046	2.4e-51	protein_coding	HGNC:1857	centromere protein F [Source:HGNC Symbol;Acc:HGNC:1857]
ENSG00000121621	KIF18A	-2.47031	1.26e-08	protein_coding	HGNC:29441	kinesin family member 18A [Source:HGNC Symbol;Acc:HGNC:29441]
ENSG00000124635	HIST1H2BJ	-2.45639	4.46e-21	protein_coding	HGNC:4761	histone cluster 1 H2B family member j [Source:HGNC Symbol;Acc:HGNC:4761]
ENSG00000273802	HIST1H2BG	-2.42378	1.61e-31	protein_coding	HGNC:4746	histone cluster 1 H2B family member g [Source:HGNC Symbol;Acc:HGNC:4746]
ENSG00000117399	CDC20	-2.4051	1.12e-08	protein_coding	HGNC:1723	cell division cycle 20 [Source:HGNC Symbol;Acc:HGNC:1723]
ENSG00000091651	ORC6	-2.34991	1.51e-06	protein_coding	HGNC:17151	origin recognition complex subunit 6 [Source:HGNC Symbol;Acc:HGNC:17151]
ENSG00000141499	WRAP53	-2.34503	1.06e-15	protein_coding	HGNC:25522	WD repeat containing antisense to TP53 [Source:HGNC Symbol;Acc:HGNC:25522]
ENSG00000275713	HIST1H2BH	-2.32515	1.48e-15	protein_coding	HGNC:4755	histone cluster 1 H2B family member h [Source:HGNC Symbol;Acc:HGNC:4755]
ENSG00000101004	NINL	-2.29309	2.19e-37	protein_coding	HGNC:29163	ninein like [Source:HGNC Symbol;Acc:HGNC:29163]
ENSG00000138778	CENPE	-2.24953	9.16e-28	protein_coding	HGNC:1856	centromere protein E [Source:HGNC Symbol;Acc:HGNC:1856]
ENSG00000151725	CENPU	-2.24281	1.86e-07	protein_coding	HGNC:21348	centromere protein U [Source:HGNC Symbol;Acc:HGNC:21348]
ENSG00000203760	CENPW	-2.15905	0.00857566	protein_coding	HGNC:21488	centromere protein W [Source:HGNC Symbol;Acc:HGNC:21488]
ENSG00000278637	HIST1H4A	-2.1542	1.87e-06	protein_coding	HGNC:4781	histone cluster 1 H4 family member a [Source:HGNC Symbol;Acc:HGNC:4781]
ENSG00000137812	KNL1	-2.13524	2.99e-21	protein_coding	HGNC:24054	kinetochore scaffold 1 [Source:HGNC Symbol;Acc:HGNC:24054]
ENSG00000128159	TUBGCP6	-2.11668	8.89e-63	protein_coding	HGNC:18127	tubulin gamma complex associated protein 6 [Source:HGNC Symbol;Acc:HGNC:18127]
ENSG00000123219	CENPK	-2.08243	6.19e-08	protein_coding	HGNC:29479	centromere protein K [Source:HGNC Symbol;Acc:HGNC:29479]
ENSG00000138346	DNA2	-2.04212	2.18e-10	protein_coding	HGNC:2939	DNA replication helicase/nuclease 2 [Source:HGNC Symbol;Acc:HGNC:2939]
ENSG00000164109	MAD2L1	-2.02312	1.32e-08	protein_coding	HGNC:6763	mitotic arrest deficient 2 like 1 [Source:HGNC Symbol;Acc:HGNC:6763]
ENSG00000161888	SPC24	-2.02203	1.3e-07	protein_coding	HGNC:26913	SPC24, NDC80 kinetochore complex component [Source:HGNC Symbol;Acc:HGNC:26913]
ENSG00000188486	H2AFX	-2.00597	1.76e-16	protein_coding	HGNC:4739	H2A histone family member X [Source:HGNC Symbol;Acc:HGNC:4739]
ENSG00000103995	CEP152	-1.98578	5.11e-13	protein_coding	HGNC:29298	centrosomal protein 152 [Source:HGNC Symbol;Acc:HGNC:29298]
ENSG00000100902	PSMA6	-1.95222	9.27e-17	protein_coding	HGNC:9535	proteasome subunit alpha 6 [Source:HGNC Symbol;Acc:HGNC:9535]

## Sheet: Mock_vs_MayV_50most_DOWN
id	gene_name	log2fc	padj	gene_type	hgnc_id	gene_description
ENSG00000171855	IFNB1	-14.0398	7.08e-25	protein_coding	HGNC:5434	interferon beta 1 [Source:HGNC Symbol;Acc:HGNC:5434]
ENSG00000150337	FCGR1A	-11.1826	1.28e-15	protein_coding	HGNC:3613	Fc fragment of IgG receptor Ia [Source:HGNC Symbol;Acc:HGNC:3613]
ENSG00000213512	GBP7	-11.1778	1.56e-15	protein_coding	HGNC:29606	guanylate binding protein 7 [Source:HGNC Symbol;Acc:HGNC:29606]
ENSG00000111679	PTPN6	-10.7697	3.63e-27	protein_coding	HGNC:9658	protein tyrosine phosphatase, non-receptor type 6 [Source:HGNC Symbol;Acc:HGNC:9658]
ENSG00000204613	TRIM10	-9.50402	9.95e-11	protein_coding	HGNC:10072	tripartite motif containing 10 [Source:HGNC Symbol;Acc:HGNC:10072]
ENSG00000134321	RSAD2	-9.35736	4.78e-121	protein_coding	HGNC:30908	radical S-adenosyl methionine domain containing 2 [Source:HGNC Symbol;Acc:HGNC:30908]
ENSG00000135114	OASL	-9.31814	5.73e-190	protein_coding	HGNC:8090	2`-5`-oligoadenylate synthetase like [Source:HGNC Symbol;Acc:HGNC:8090]
ENSG00000154451	GBP5	-9.23756	5.96e-36	protein_coding	HGNC:19895	guanylate binding protein 5 [Source:HGNC Symbol;Acc:HGNC:19895]
ENSG00000216490	IFI30	-8.94067	1.51e-09	protein_coding	HGNC:5398	IFI30, lysosomal thiol reductase [Source:HGNC Symbol;Acc:HGNC:5398]
ENSG00000185467	KPNA7	-8.36797	2.98e-08	protein_coding	HGNC:21839	karyopherin subunit alpha 7 [Source:HGNC Symbol;Acc:HGNC:21839]
ENSG00000232629	HLA-DQB2	-8.36797	2.98e-08	protein_coding	HGNC:4945	major histocompatibility complex, class II, DQ beta 2 [Source:HGNC Symbol;Acc:HGNC:4945]
ENSG00000196735	HLA-DQA1	-8.36185	3.85e-08	protein_coding	HGNC:4942	major histocompatibility complex, class II, DQ alpha 1 [Source:HGNC Symbol;Acc:HGNC:4942]
ENSG00000138646	HERC5	-8.23256	9.21e-106	protein_coding	HGNC:24368	HECT and RLD domain containing E3 ubiquitin protein ligase 5 [Source:HGNC Symbol;Acc:HGNC:24368]
ENSG00000198019	FCGR1B	-8.01699	2.22e-26	protein_coding	HGNC:3614	Fc fragment of IgG receptor Ib [Source:HGNC Symbol;Acc:HGNC:3614]
ENSG00000204616	TRIM31	-7.4208	7.36e-10	protein_coding	HGNC:16289	tripartite motif containing 31 [Source:HGNC Symbol;Acc:HGNC:16289]
ENSG00000089127	OAS1	-5.84142	7.08e-80	protein_coding	HGNC:8086	2`-5`-oligoadenylate synthetase 1 [Source:HGNC Symbol;Acc:HGNC:8086]
ENSG00000119922	IFIT2	-5.58008	0	protein_coding	HGNC:5409	interferon induced protein with tetratricopeptide repeats 2 [Source:HGNC Symbol;Acc:HGNC:5409]
ENSG00000162654	GBP4	-5.53981	2.99e-271	protein_coding	HGNC:20480	guanylate binding protein 4 [Source:HGNC Symbol;Acc:HGNC:20480]
ENSG00000185338	SOCS1	-5.47887	2.04e-36	protein_coding	HGNC:19383	suppressor of cytokine signaling 1 [Source:HGNC Symbol;Acc:HGNC:19383]
ENSG00000183598	HIST2H3D	-5.46937	1.8e-50	protein_coding	HGNC:25311	histone cluster 2 H3 family member d [Source:HGNC Symbol;Acc:HGNC:25311]
ENSG00000183347	GBP6	-5.32761	3.12e-08	protein_coding	HGNC:25395	guanylate binding protein family member 6 [Source:HGNC Symbol;Acc:HGNC:25395]
ENSG00000107201	DDX58	-5.2748	0	protein_coding	HGNC:19102	DExD/H-box helicase 58 [Source:HGNC Symbol;Acc:HGNC:19102]
ENSG00000163918	RFC4	-5.248	0	protein_coding	HGNC:9972	replication factor C subunit 4 [Source:HGNC Symbol;Acc:HGNC:9972]
ENSG00000185745	IFIT1	-5.12743	0	protein_coding	HGNC:5407	interferon induced protein with tetratricopeptide repeats 1 [Source:HGNC Symbol;Acc:HGNC:5407]
ENSG00000157601	MX1	-4.94709	0	protein_coding	HGNC:7532	MX dynamin like GTPase 1 [Source:HGNC Symbol;Acc:HGNC:7532]
ENSG00000231389	HLA-DPA1	-4.73921	5.56e-72	protein_coding	HGNC:4938	major histocompatibility complex, class II, DP alpha 1 [Source:HGNC Symbol;Acc:HGNC:4938]
ENSG00000184979	USP18	-4.68929	2.65e-42	protein_coding	HGNC:12616	ubiquitin specific peptidase 18 [Source:HGNC Symbol;Acc:HGNC:12616]
ENSG00000178999	AURKB	-4.64116	5.03e-60	protein_coding	HGNC:11390	aurora kinase B [Source:HGNC Symbol;Acc:HGNC:11390]
ENSG00000119917	IFIT3	-4.46203	0	protein_coding	HGNC:5411	interferon induced protein with tetratricopeptide repeats 3 [Source:HGNC Symbol;Acc:HGNC:5411]
ENSG00000151164	RAD9B	-4.29054	3.25e-22	protein_coding	HGNC:21700	RAD9 checkpoint clamp component B [Source:HGNC Symbol;Acc:HGNC:21700]
ENSG00000183765	CHEK2	-4.25561	1.12e-129	protein_coding	HGNC:16627	checkpoint kinase 2 [Source:HGNC Symbol;Acc:HGNC:16627]
ENSG00000186871	ERCC6L	-4.15167	1.73e-28	protein_coding	HGNC:20794	ERCC excision repair 6 like, spindle assembly checkpoint helicase [Source:HGNC Symbol;Acc:HGNC:20794]
ENSG00000111331	OAS3	-4.15157	3.8e-174	protein_coding	HGNC:8088	2`-5`-oligoadenylate synthetase 3 [Source:HGNC Symbol;Acc:HGNC:8088]
ENSG00000187608	ISG15	-4.08364	9.28e-187	protein_coding	HGNC:4053	ISG15 ubiquitin-like modifier [Source:HGNC Symbol;Acc:HGNC:4053]
ENSG00000175305	CCNE2	-4.0654	1.64e-33	protein_coding	HGNC:1590	cyclin E2 [Source:HGNC Symbol;Acc:HGNC:1590]
ENSG00000183486	MX2	-3.88784	1.72e-92	protein_coding	HGNC:7533	MX dynamin like GTPase 2 [Source:HGNC Symbol;Acc:HGNC:7533]
ENSG00000274290	HIST1H2BE	-3.88651	1.32e-63	protein_coding	HGNC:4753	histone cluster 1 H2B family member e [Source:HGNC Symbol;Acc:HGNC:4753]
ENSG00000185507	IRF7	-3.86379	9.45e-158	protein_coding	HGNC:6122	interferon regulatory factor 7 [Source:HGNC Symbol;Acc:HGNC:6122]
ENSG00000058404	CAMK2B	-3.85678	1.33e-06	protein_coding	HGNC:1461	calcium/calmodulin dependent protein kinase II beta [Source:HGNC Symbol;Acc:HGNC:1461]
ENSG00000162692	VCAM1	-3.80679	0	protein_coding	HGNC:12663	vascular cell adhesion molecule 1 [Source:HGNC Symbol;Acc:HGNC:12663]
ENSG00000158402	CDC25C	-3.76058	2.14e-13	protein_coding	HGNC:1727	cell division cycle 25C [Source:HGNC Symbol;Acc:HGNC:1727]
ENSG00000161960	EIF4A1	-3.74215	4.29e-126	protein_coding	HGNC:3282	eukaryotic translation initiation factor 4A1 [Source:HGNC Symbol;Acc:HGNC:3282]
ENSG00000111335	OAS2	-3.73687	1.23e-123	protein_coding	HGNC:8087	2`-5`-oligoadenylate synthetase 2 [Source:HGNC Symbol;Acc:HGNC:8087]
ENSG00000065328	MCM10	-3.46091	5.45e-15	protein_coding	HGNC:18043	minichromosome maintenance 10 replication initiation factor [Source:HGNC Symbol;Acc:HGNC:18043]
ENSG00000188486	H2AFX	-3.43914	2.96e-128	protein_coding	HGNC:4739	H2A histone family member X [Source:HGNC Symbol;Acc:HGNC:4739]
ENSG00000120334	CENPL	-3.39041	1.82e-60	protein_coding	HGNC:17879	centromere protein L [Source:HGNC Symbol;Acc:HGNC:17879]
ENSG00000274750	HIST1H3E	-3.38324	4.22e-52	protein_coding	HGNC:4769	histone cluster 1 H3 family member e [Source:HGNC Symbol;Acc:HGNC:4769]
ENSG00000275714	HIST1H3A	-3.30308	1.37e-45	protein_coding	HGNC:4766	histone cluster 1 H3 family member a [Source:HGNC Symbol;Acc:HGNC:4766]
ENSG00000164053	ATRIP	-3.20572	5.08e-05	protein_coding	HGNC:33499	ATR interacting protein [Source:HGNC Symbol;Acc:HGNC:33499]
ENSG00000125347	IRF1	-3.1958	4.46e-187	protein_coding	HGNC:6116	interferon regulatory factor 1 [Source:HGNC Symbol;Acc:HGNC:6116]

## Sheet: Mock_vs_OroV_50most_DOWN
id	gene_name	log2fc	padj	gene_type	hgnc_id	gene_description
ENSG00000138622	HCN4	-10.983	9.27e-15	protein_coding	HGNC:16882	hyperpolarization activated cyclic nucleotide gated potassium channel 4 [Source:HGNC Symbol;Acc:HGNC:16882]
ENSG00000010379	SLC6A13	-10.6884	7.98e-14	protein_coding	HGNC:11046	solute carrier family 6 member 13 [Source:HGNC Symbol;Acc:HGNC:11046]
ENSG00000180251	SLC9A4	-10.5727	1.47e-13	protein_coding	HGNC:11077	solute carrier family 9 member A4 [Source:HGNC Symbol;Acc:HGNC:11077]
ENSG00000196104	SPOCK3	-10.2506	1.75e-12	protein_coding	HGNC:13565	SPARC (osteonectin), cwcv and kazal like domains proteoglycan 3 [Source:HGNC Symbol;Acc:HGNC:13565]
ENSG00000183347	GBP6	-9.67927	4.85e-11	protein_coding	HGNC:25395	guanylate binding protein family member 6 [Source:HGNC Symbol;Acc:HGNC:25395]
ENSG00000198216	CACNA1E	-9.56397	1.21e-10	protein_coding	HGNC:1392	calcium voltage-gated channel subunit alpha1 E [Source:HGNC Symbol;Acc:HGNC:1392]
ENSG00000171855	IFNB1	-9.48311	9.31e-15	protein_coding	HGNC:5434	interferon beta 1 [Source:HGNC Symbol;Acc:HGNC:5434]
ENSG00000169896	ITGAM	-9.45938	1.67e-10	protein_coding	HGNC:6149	integrin subunit alpha M [Source:HGNC Symbol;Acc:HGNC:6149]
ENSG00000179520	SLC17A8	-9.43071	2.08e-10	protein_coding	HGNC:20151	solute carrier family 17 member 8 [Source:HGNC Symbol;Acc:HGNC:20151]
ENSG00000188467	SLC24A5	-9.28309	4.92e-10	protein_coding	HGNC:20611	solute carrier family 24 member 5 [Source:HGNC Symbol;Acc:HGNC:20611]
ENSG00000213512	GBP7	-9.20473	1.08e-09	protein_coding	HGNC:29606	guanylate binding protein 7 [Source:HGNC Symbol;Acc:HGNC:29606]
ENSG00000149403	GRIK4	-9.17358	1.17e-09	protein_coding	HGNC:4582	glutamate ionotropic receptor kainate type subunit 4 [Source:HGNC Symbol;Acc:HGNC:4582]
ENSG00000053918	KCNQ1	-8.87764	8.18e-09	protein_coding	HGNC:6294	potassium voltage-gated channel subfamily Q member 1 [Source:HGNC Symbol;Acc:HGNC:6294]
ENSG00000111181	SLC6A12	-8.79313	1.22e-12	protein_coding	HGNC:11045	solute carrier family 6 member 12 [Source:HGNC Symbol;Acc:HGNC:11045]
ENSG00000147606	SLC26A7	-8.71651	1.28e-08	protein_coding	HGNC:14467	solute carrier family 26 member 7 [Source:HGNC Symbol;Acc:HGNC:14467]
ENSG00000203697	CAPN8	-8.53665	3.9e-08	protein_coding	HGNC:1485	calpain 8 [Source:HGNC Symbol;Acc:HGNC:1485]
ENSG00000185467	KPNA7	-8.28394	1.17e-07	protein_coding	HGNC:21839	karyopherin subunit alpha 7 [Source:HGNC Symbol;Acc:HGNC:21839]
ENSG00000184611	KCNH7	-8.18108	2.8e-07	protein_coding	HGNC:18863	potassium voltage-gated channel subfamily H member 7 [Source:HGNC Symbol;Acc:HGNC:18863]
ENSG00000162654	GBP4	-7.95982	1.37e-252	protein_coding	HGNC:20480	guanylate binding protein 4 [Source:HGNC Symbol;Acc:HGNC:20480]
ENSG00000154451	GBP5	-7.6487	1.1e-12	protein_coding	HGNC:19895	guanylate binding protein 5 [Source:HGNC Symbol;Acc:HGNC:19895]
ENSG00000163631	ALB	-7.49192	3.8e-09	protein_coding	HGNC:399	albumin [Source:HGNC Symbol;Acc:HGNC:399]
ENSG00000164756	SLC30A8	-7.21924	1.79e-08	protein_coding	HGNC:20303	solute carrier family 30 member 8 [Source:HGNC Symbol;Acc:HGNC:20303]
ENSG00000138646	HERC5	-7.12411	1.17e-147	protein_coding	HGNC:24368	HECT and RLD domain containing E3 ubiquitin protein ligase 5 [Source:HGNC Symbol;Acc:HGNC:24368]
ENSG00000134321	RSAD2	-7.08055	3.47e-247	protein_coding	HGNC:30908	radical S-adenosyl methionine domain containing 2 [Source:HGNC Symbol;Acc:HGNC:30908]
ENSG00000261371	PECAM1	-6.72679	2.43e-20	protein_coding	HGNC:8823	platelet and endothelial cell adhesion molecule 1 [Source:HGNC Symbol;Acc:HGNC:8823]
ENSG00000135114	OASL	-6.63935	9.21e-283	protein_coding	HGNC:8090	2`-5`-oligoadenylate synthetase like [Source:HGNC Symbol;Acc:HGNC:8090]
ENSG00000139155	SLCO1C1	-6.59747	5.52e-09	protein_coding	HGNC:13819	solute carrier organic anion transporter family member 1C1 [Source:HGNC Symbol;Acc:HGNC:13819]
ENSG00000112499	SLC22A2	-6.52036	1.06e-06	protein_coding	HGNC:10966	solute carrier family 22 member 2 [Source:HGNC Symbol;Acc:HGNC:10966]
ENSG00000162949	CAPN13	-6.44206	1.2e-06	protein_coding	HGNC:16663	calpain 13 [Source:HGNC Symbol;Acc:HGNC:16663]
ENSG00000112394	SLC16A10	-6.38861	1.53e-06	protein_coding	HGNC:17027	solute carrier family 16 member 10 [Source:HGNC Symbol;Acc:HGNC:17027]
ENSG00000169427	KCNK9	-6.29525	2.63e-06	protein_coding	HGNC:6283	potassium two pore domain channel subfamily K member 9 [Source:HGNC Symbol;Acc:HGNC:6283]
ENSG00000146477	SLC22A3	-6.15588	3.92e-06	protein_coding	HGNC:10967	solute carrier family 22 member 3 [Source:HGNC Symbol;Acc:HGNC:10967]
ENSG00000155886	SLC24A2	-6.00621	9.17e-06	protein_coding	HGNC:10976	solute carrier family 24 member 2 [Source:HGNC Symbol;Acc:HGNC:10976]
ENSG00000128052	KDR	-5.83286	2.77e-09	protein_coding	HGNC:6307	kinase insert domain receptor [Source:HGNC Symbol;Acc:HGNC:6307]
ENSG00000155974	GRIP1	-5.81798	4.45e-07	protein_coding	HGNC:18708	glutamate receptor interacting protein 1 [Source:HGNC Symbol;Acc:HGNC:18708]
ENSG00000115616	SLC9A2	-5.73328	1.26e-13	protein_coding	HGNC:11072	solute carrier family 9 member A2 [Source:HGNC Symbol;Acc:HGNC:11072]
ENSG00000144290	SLC4A10	-5.49121	4.41e-08	protein_coding	HGNC:13811	solute carrier family 4 member 10 [Source:HGNC Symbol;Acc:HGNC:13811]
ENSG00000157601	MX1	-5.43761	0	protein_coding	HGNC:7532	MX dynamin like GTPase 1 [Source:HGNC Symbol;Acc:HGNC:7532]
ENSG00000101203	COL20A1	-5.42604	8.72e-06	protein_coding	HGNC:14670	collagen type XX alpha 1 chain [Source:HGNC Symbol;Acc:HGNC:14670]
ENSG00000089127	OAS1	-5.40137	6.39e-131	protein_coding	HGNC:8086	2`-5`-oligoadenylate synthetase 1 [Source:HGNC Symbol;Acc:HGNC:8086]
ENSG00000038295	TLL1	-5.29951	2.96e-19	protein_coding	HGNC:11843	tolloid like 1 [Source:HGNC Symbol;Acc:HGNC:11843]
ENSG00000183486	MX2	-5.21575	3.54e-88	protein_coding	HGNC:7533	MX dynamin like GTPase 2 [Source:HGNC Symbol;Acc:HGNC:7533]
ENSG00000100678	SLC8A3	-5.08269	2.96e-05	protein_coding	HGNC:11070	solute carrier family 8 member A3 [Source:HGNC Symbol;Acc:HGNC:11070]
ENSG00000111886	GABRR2	-5.06708	8.64e-22	protein_coding	HGNC:4091	gamma-aminobutyric acid type A receptor rho2 subunit [Source:HGNC Symbol;Acc:HGNC:4091]
ENSG00000273079	GRIN2B	-5.02824	1.83e-06	protein_coding	HGNC:4586	glutamate ionotropic receptor NMDA type subunit 2B [Source:HGNC Symbol;Acc:HGNC:4586]
ENSG00000065618	COL17A1	-4.98562	3e-12	protein_coding	HGNC:2194	collagen type XVII alpha 1 chain [Source:HGNC Symbol;Acc:HGNC:2194]
ENSG00000119922	IFIT2	-4.92659	0	protein_coding	HGNC:5409	interferon induced protein with tetratricopeptide repeats 2 [Source:HGNC Symbol;Acc:HGNC:5409]
ENSG00000140015	KCNH5	-4.88488	5.28e-05	protein_coding	HGNC:6254	potassium voltage-gated channel subfamily H member 5 [Source:HGNC Symbol;Acc:HGNC:6254]
ENSG00000184979	USP18	-4.86056	1.76e-86	protein_coding	HGNC:12616	ubiquitin specific peptidase 18 [Source:HGNC Symbol;Acc:HGNC:12616]
ENSG00000168959	GRM5	-4.81294	4.11e-09	protein_coding	HGNC:4597	glutamate metabotropic receptor 5 [Source:HGNC Symbol;Acc:HGNC:4597]

## Sheet: Mock_vs_ZikaV_ALL_DOWN
id	gene_name	log2fc	padj	gene_type	hgnc_id	gene_description
ENSG00000134321	RSAD2	-8.29404	1.88e-93	protein_coding	HGNC:30908	radical S-adenosyl methionine domain containing 2 [Source:HGNC Symbol;Acc:HGNC:30908]
ENSG00000171855	IFNB1	-7.60955	1.01e-06	protein_coding	HGNC:5434	interferon beta 1 [Source:HGNC Symbol;Acc:HGNC:5434]
ENSG00000089127	OAS1	-6.80515	1.06e-198	protein_coding	HGNC:8086	2`-5`-oligoadenylate synthetase 1 [Source:HGNC Symbol;Acc:HGNC:8086]
ENSG00000135114	OASL	-6.24135	8.35e-74	protein_coding	HGNC:8090	2`-5`-oligoadenylate synthetase like [Source:HGNC Symbol;Acc:HGNC:8090]
ENSG00000138646	HERC5	-6.23511	1.36e-54	protein_coding	HGNC:24368	HECT and RLD domain containing E3 ubiquitin protein ligase 5 [Source:HGNC Symbol;Acc:HGNC:24368]
ENSG00000157601	MX1	-6.05302	0	protein_coding	HGNC:7532	MX dynamin like GTPase 1 [Source:HGNC Symbol;Acc:HGNC:7532]
ENSG00000183486	MX2	-5.59799	8.65e-301	protein_coding	HGNC:7533	MX dynamin like GTPase 2 [Source:HGNC Symbol;Acc:HGNC:7533]
ENSG00000111335	OAS2	-5.40877	0	protein_coding	HGNC:8087	2`-5`-oligoadenylate synthetase 2 [Source:HGNC Symbol;Acc:HGNC:8087]
ENSG00000111331	OAS3	-5.35447	6.01e-194	protein_coding	HGNC:8088	2`-5`-oligoadenylate synthetase 3 [Source:HGNC Symbol;Acc:HGNC:8088]
ENSG00000154451	GBP5	-5.03132	7.12e-10	protein_coding	HGNC:19895	guanylate binding protein 5 [Source:HGNC Symbol;Acc:HGNC:19895]
ENSG00000187608	ISG15	-4.88825	0	protein_coding	HGNC:4053	ISG15 ubiquitin-like modifier [Source:HGNC Symbol;Acc:HGNC:4053]
ENSG00000184979	USP18	-4.88648	7.26e-64	protein_coding	HGNC:12616	ubiquitin specific peptidase 18 [Source:HGNC Symbol;Acc:HGNC:12616]
ENSG00000130303	BST2	-4.68886	0	protein_coding	HGNC:1119	bone marrow stromal cell antigen 2 [Source:HGNC Symbol;Acc:HGNC:1119]
ENSG00000126709	IFI6	-4.59187	0	protein_coding	HGNC:4054	interferon alpha inducible protein 6 [Source:HGNC Symbol;Acc:HGNC:4054]
ENSG00000185745	IFIT1	-4.53604	0	protein_coding	HGNC:5407	interferon induced protein with tetratricopeptide repeats 1 [Source:HGNC Symbol;Acc:HGNC:5407]
ENSG00000162654	GBP4	-3.61298	8.32e-79	protein_coding	HGNC:20480	guanylate binding protein 4 [Source:HGNC Symbol;Acc:HGNC:20480]
ENSG00000119917	IFIT3	-3.57533	0	protein_coding	HGNC:5411	interferon induced protein with tetratricopeptide repeats 3 [Source:HGNC Symbol;Acc:HGNC:5411]
ENSG00000185507	IRF7	-3.40272	2.46e-132	protein_coding	HGNC:6122	interferon regulatory factor 7 [Source:HGNC Symbol;Acc:HGNC:6122]
ENSG00000119922	IFIT2	-3.23859	7.72e-259	protein_coding	HGNC:5409	interferon induced protein with tetratricopeptide repeats 2 [Source:HGNC Symbol;Acc:HGNC:5409]
ENSG00000165949	IFI27	-3.14727	0	protein_coding	HGNC:5397	interferon alpha inducible protein 27 [Source:HGNC Symbol;Acc:HGNC:5397]
ENSG00000185885	IFITM1	-3.09322	0	protein_coding	HGNC:5412	interferon induced transmembrane protein 1 [Source:HGNC Symbol;Acc:HGNC:5412]
ENSG00000107201	DDX58	-3.03304	2.16e-225	protein_coding	HGNC:19102	DExD/H-box helicase 58 [Source:HGNC Symbol;Acc:HGNC:19102]
ENSG00000068079	IFI35	-3.01791	9.79e-156	protein_coding	HGNC:5399	interferon induced protein 35 [Source:HGNC Symbol;Acc:HGNC:5399]
ENSG00000132530	XAF1	-2.71359	6.67e-132	protein_coding	HGNC:30932	XIAP associated factor 1 [Source:HGNC Symbol;Acc:HGNC:30932]
ENSG00000213928	IRF9	-1.88409	3.6e-12	protein_coding	HGNC:6131	interferon regulatory factor 9 [Source:HGNC Symbol;Acc:HGNC:6131]
ENSG00000106785	TRIM14	-1.87473	4.61e-39	protein_coding	HGNC:16283	tripartite motif containing 14 [Source:HGNC Symbol;Acc:HGNC:16283]
ENSG00000120738	EGR1	-1.80283	3.43e-96	protein_coding	HGNC:3238	early growth response 1 [Source:HGNC Symbol;Acc:HGNC:3238]
ENSG00000121060	TRIM25	-1.79996	2.08e-93	protein_coding	HGNC:12932	tripartite motif containing 25 [Source:HGNC Symbol;Acc:HGNC:12932]
ENSG00000125148	MT2A	-1.72539	3.36e-38	protein_coding	HGNC:7406	metallothionein 2A [Source:HGNC Symbol;Acc:HGNC:7406]
ENSG00000132109	TRIM21	-1.71509	3.99e-44	protein_coding	HGNC:11312	tripartite motif containing 21 [Source:HGNC Symbol;Acc:HGNC:11312]
ENSG00000101347	SAMHD1	-1.67034	2.57e-68	protein_coding	HGNC:15925	SAM and HD domain containing deoxynucleoside triphosphate triphosphohydrolase 1 [Source:HGNC Symbol;Acc:HGNC:15925]
ENSG00000156587	UBE2L6	-1.658	3.04e-64	protein_coding	HGNC:12490	ubiquitin conjugating enzyme E2 L6 [Source:HGNC Symbol;Acc:HGNC:12490]
ENSG00000204642	HLA-F	-1.64484	6.83e-42	protein_coding	HGNC:4963	major histocompatibility complex, class I, F [Source:HGNC Symbol;Acc:HGNC:4963]
ENSG00000055332	EIF2AK2	-1.60456	1.29e-100	protein_coding	HGNC:9437	eukaryotic translation initiation factor 2 alpha kinase 2 [Source:HGNC Symbol;Acc:HGNC:9437]
ENSG00000185338	SOCS1	-1.58308	0.00707916	protein_coding	HGNC:19383	suppressor of cytokine signaling 1 [Source:HGNC Symbol;Acc:HGNC:19383]
ENSG00000142089	IFITM3	-1.49119	1.72e-84	protein_coding	HGNC:5414	interferon induced transmembrane protein 3 [Source:HGNC Symbol;Acc:HGNC:5414]
ENSG00000115415	STAT1	-1.44836	2.02e-96	protein_coding	HGNC:11362	signal transducer and activator of transcription 1 [Source:HGNC Symbol;Acc:HGNC:11362]
ENSG00000170581	STAT2	-1.34221	7.22e-97	protein_coding	HGNC:11363	signal transducer and activator of transcription 2 [Source:HGNC Symbol;Acc:HGNC:11363]
ENSG00000132274	TRIM22	-1.23197	3.09e-64	protein_coding	HGNC:16379	tripartite motif containing 22 [Source:HGNC Symbol;Acc:HGNC:16379]
ENSG00000140464	PML	-1.22822	4.29e-48	protein_coding	HGNC:9113	promyelocytic leukemia [Source:HGNC Symbol;Acc:HGNC:9113]
ENSG00000204592	HLA-E	-1.19287	9.86e-83	protein_coding	HGNC:4962	major histocompatibility complex, class I, E [Source:HGNC Symbol;Acc:HGNC:4962]
ENSG00000160710	ADAR	-1.1687	6.94e-73	protein_coding	HGNC:225	adenosine deaminase, RNA specific [Source:HGNC Symbol;Acc:HGNC:225]
ENSG00000162692	VCAM1	-1.07462	1.98e-19	protein_coding	HGNC:12663	vascular cell adhesion molecule 1 [Source:HGNC Symbol;Acc:HGNC:12663]
ENSG00000067066	SP100	-1.06633	2.81e-41	protein_coding	HGNC:11206	SP100 nuclear antigen [Source:HGNC Symbol;Acc:HGNC:11206]
ENSG00000117228	GBP1	-1.06295	1.47e-34	protein_coding	HGNC:4182	guanylate binding protein 1 [Source:HGNC Symbol;Acc:HGNC:4182]
ENSG00000128604	IRF5	-1.04899	0.0414294	protein_coding	HGNC:6120	interferon regulatory factor 5 [Source:HGNC Symbol;Acc:HGNC:6120]
