# Supplementary material for: Common Dysregulation of Innate Immunity Pathways in Human Primary Astrocytes Infected With Chikungunya, Mayaro, Oropouche, and Zika Viruses
Source: Front Cell Infect Microbiol. 2021 Mar 15;11:641261. doi: 10.3389/fcimb.2021.641261 (PMC8006316; doi:10.3389/fcimb.2021.641261)
Supplement: Supplementary Table 5 — Common DEG among CHIKV, MAYV, OROV, and ZIKV. [file Table_5.xlsx]

## Sheet: Planilha1
Gene name	Mean log2 Fold Change (infected/uninfected)
	CHIKV	MAYV	OROV	ZIKV
ABCA9	-2.95011	-2.5647	-1.70426	-1.14887
AC022075.1	-3.63622	-3.67731	-2.86252	-1.91696
AC023908.3	-4.9818	-5.78511	-2.11074	-2.50764
AC099811.3	-7.18048	-6.63509	-5.25956	-2.37935
AC100827.2	-3.23965	-2.95667	-2.18512	-1.03371
AC108134.2	-11.3449	-11.0285	-8.44397	-1.98457
AC114811.2	-4.15057	-2.02288	-2.28006	-1.52159
AC116535.1	-5.37914	-5.91581	-3.44384	-2.04508
AC239868.1	-4.86993	-5.39306	-2.16221	-1.42098
ACHE	-2.07381	-2.59149	-1.63394	-2.09581
ACKR4	-1.50983	-2.28325	-1.60254	-1.41101
ACTA2	3.43609	3.35026	2.47479	1.17369
ACTN2	-7.69959	-8.18592	-4.5417	-5.16046
AL357060.1	-6.80625	-7.81912	-2.68308	-2.13241
AL445490.1	-5.22093	-5.69912	-1.55706	-5.09127
AL662844.4	-5.60108	-5.64148	-2.41015	-1.68641
ANGPTL1	-1.29815	-1.17705	-1.41778	-1.24606
ANGPTL4	-2.54504	-3.21897	-1.12399	-2.69463
AOC2	-3.68317	-4.05473	-3.91987	-1.28437
AP003119.3	-1.33235	-2.40472	-2.98502	-1.41947
ARHGAP28	2.50521	3.02238	1.23957	1.10435
BATF2	-2.65534	-3.49926	-5.80416	-4.43364
BX284668.2	-11.2398	-11.4603	-9.57168	-1.41677
C13orf46	-3.0646	-2.63403	-2.31263	-1.33849
C17orf67	-1.64966	-2.3335	-1.50977	-1.02127
C19orf66	-1.22705	-1.35129	-1.22597	-1.3322
C3	-5.32284	-5.97463	-1.53163	-4.92225
C9orf131	-1.41793	-1.44319	-3.36797	-1.27434
CCDC17	-3.09505	-3.67044	-2.27068	-1.05601
CCL5	-8.74444	-10.1797	-3.99083	-5.96479
CD274	-4.79679	-4.96533	-3.81501	-2.57791
CDC14A	-3.44863	-4.39412	-2.11531	-1.49089
CDT1	-6.90178	-7.0965	-1.20625	-1.52435
CH25H	-5.6536	-6.55752	-3.53189	-1.60775
CHRNB2	-3.63448	-3.94425	-3.37782	-1.30191
CMPK2	-6.14881	-7.58131	-7.08915	-8.00801
CPM	-7.45778	-7.7943	-4.4822	-3.46409
CPXM1	-2.2076	-3.89336	-1.73284	-2.40327
CPZ	3.25269	3.56566	1.11421	1.17751
CSPG4P13	-2.28053	-2.83025	-2.1622	-1.30672
CSRNP1	-1.75888	-2.78882	-1.36594	-1.40734
CTSS	-1.22077	-2.28975	-1.57827	-1.75299
CXCL1	-4.84995	-5.85242	-1.89315	-3.16784
CXCL10	-11.0878	-12.61	-7.11669	-6.66122
CXCL11	-12.1101	-13.408	-8.11651	-7.21545
CXCL2	-5.89846	-7.08007	-2.48664	-2.24185
CXCL3	-7.50932	-9.05706	-2.85353	-3.73329
CXCL8	-7.75879	-8.86694	-1.66848	-3.84121
DDX58	-4.81352	-5.2748	-3.38204	-3.03304
DDX60	-3.31518	-3.82879	-1.96194	-1.77749
DDX60L	-3.56775	-3.857	-2.44067	-2.43124
DEPP1	4.60217	3.84956	4.54814	1.16221
DHX58	-2.7459	-3.54866	-1.77085	-2.22597
DUSP4	-1.48554	-1.41097	-1.00219	-1.89507
EGR2	-3.7485	-4.87506	-3.25963	-2.4855
EGR3	-3.638	-4.30632	-5.58851	-1.98518
EPSTI1	-1.83634	-2.33122	-1.84877	-2.35918
EREG	-3.97856	-5.53748	-5.00692	-1.21771
F3	-1.99029	-2.15543	-1.37039	-1.06519
FAM129A	2.77667	2.75383	1.49798	1.18467
FAM222A	-3.45082	-5.26119	-3.10028	-1.11741
FOSL1	-3.17283	-3.6558	-2.06222	-1.68096
GBP1	-1.86599	-2.24993	-1.06138	-1.06295
GBP1P1	-4.3976	-5.69096	-6.4316	-3.56752
GBP4	-4.73661	-5.53981	-7.95982	-3.61298
GBP5	-8.46058	-9.23756	-7.6487	-5.03132
GCH1	-4.40469	-5.28791	-3.42875	-1.99023
GCSAM	-4.85242	-4.73949	-1.49243	-1.12898
GRIP2	-1.03886	-1.50458	-3.28501	-2.60018
HAP1	-9.50812	-9.68679	-5.14376	-3.93857
HBEGF	-5.11697	-5.89559	-4.41407	-1.55292
HCG27	-5.06289	-5.34292	-3.82492	-2.1479
HEATR9	-8.74478	-9.23701	-6.20446	-3.87702
HELZ2	-3.57285	-4.12716	-3.54844	-2.81774
HERC5	-7.48412	-8.23256	-7.12411	-6.23511
HERC6	-4.18902	-4.71981	-4.39936	-4.84668
HIST1H3PS1	-18.3874	-16.9047	-10.9782	-8.42641
HLA-DOB	-4.55318	-5.56463	-9.78199	-1.39508
HLA-F-AS1	-2.30181	-3.65486	-1.21398	-1.02079
HLA-V	-3.04684	-4.40372	-3.0883	-1.53489
HMGA2	-3.40961	-2.77163	-2.31957	-1.33356
IFI35	-1.36958	-2.16299	-1.98988	-3.01791
IFI44	-3.93492	-4.59187	-2.33487	-3.65502
IFI44L	-4.20293	-4.35189	-3.7794	-4.93847
IFIH1	-4.557	-5.06565	-5.07286	-3.51805
IFIT1	-4.65828	-5.12743	-4.26529	-4.53604
IFIT2	-5.01415	-5.58008	-4.92659	-3.23859
IFIT3	-4.0964	-4.46203	-3.50835	-3.57533
IFIT5	-2.92311	-3.14549	-1.11442	-1.54803
IFNB1	-13.7494	-14.0398	-9.48311	-7.60955
IL23A	-2.94412	-3.34484	-4.59837	-1.21289
IL6	-4.91019	-6.12291	-2.1258	-1.15698
IL7R	-6.20951	-6.99621	-2.35953	-3.34231
IRF7	-3.10942	-3.86379	-1.38096	-3.40272
ISG15	-2.92584	-4.08364	-2.11784	-4.88825
ITGB4	-3.55732	-3.97266	-3.41058	-1.5907
KBTBD8	-3.78189	-4.84007	-1.86665	-1.64773
KCNQ5	-2.55021	-2.45569	-1.33454	-1.16524
KMT2E-AS1	-4.52691	-5.27734	-2.63787	-1.09711
KYNU	-4.40228	-6.17411	-5.37503	-2.25559
LGALS9	-1.39751	-1.54162	-3.50075	-4.7986
LIF	-4.95249	-5.6636	-1.40809	-2.04304
LINC01311	-4.79029	-5.44665	-2.30898	-2.20729
LINC01623	-7.53453	-7.09924	-5.4827	-1.34376
LMOD1	1.35515	1.63657	1.06391	1.01073
LRRN3	-5.93102	-6.65284	-2.27727	-1.96812
LSMEM1	-4.88293	-5.41381	-3.07902	-1.17391
MAFB	-4.4232	-5.33088	-1.72783	-1.97909
MAFF	-2.24454	-2.80724	-1.30989	-1.27731
MAP3K7CL	2.3873	2.97574	1.25152	1.01515
MARCKSL1	-1.9874	-3.12857	-1.41937	-1.32539
MLPH	-2.55858	-2.13333	-2.82425	-1.16633
MX1	-4.0976	-4.94709	-5.43761	-6.05302
MX2	-3.36719	-3.88784	-5.21575	-5.59799
NEB	-7.04561	-6.70344	-4.51279	-1.30015
NFKBIZ	-5.04691	-6.03986	-2.77117	-1.68029
NKX3-1	-3.6665	-4.74964	-1.86406	-1.365
NLRC5	-1.1108	-1.46147	-2.0767	-1.18254
NOD2	-4.39366	-4.86444	-2.02706	-2.58255
NPTX1	-4.04634	-5.45156	-1.8559	-2.7326
NR4A2	-2.61648	-3.31112	-3.8439	-1.48044
OAS1	-4.88126	-5.84142	-5.40137	-6.80515
OAS2	-2.79777	-3.73687	-4.37174	-5.40877
OAS3	-3.58346	-4.15157	-3.97739	-5.35447
OASL	-8.65004	-9.31814	-6.63935	-6.24135
PARP14	-1.13585	-1.47777	-2.13096	-2.03081
PATL2	-6.1334	-6.33536	-4.60696	-2.01738
PIK3AP1	-4.01291	-4.92833	-2.12961	-2.62889
PIK3R3	-3.14162	-4.05024	-4.21196	-1.10528
PLA2G4A	-2.20899	-2.80856	-2.47977	-1.07607
PLEKHA4	-2.94941	-3.19563	-2.80256	-1.31161
PLSCR1	-2.67443	-2.97161	-1.85266	-3.19397
PMAIP1	-5.2471	-6.15329	-4.55891	-2.15118
PNPT1	-2.40386	-2.36839	-1.98368	-1.34528
PPM1K	-1.76771	-1.9679	-2.00069	-1.08143
PPP4R4	-7.2299	-8.41401	-1.92109	-3.3695
PRAL	-3.54337	-4.0028	-4.24492	-2.92894
PSAT1	3.577	4.13788	1.38687	1.05638
PTGS2	-5.79281	-6.37685	-3.83879	-2.30912
RAP1GAP2	-2.76453	-2.23634	-1.88849	-1.00402
REC8	-2.36027	-3.5012	-3.31468	-1.96673
RN7SL471P	-6.33127	-6.70265	-2.25889	-2.03481
RND1	-7.52761	-8.01741	-4.9258	-4.87047
RNF213	-1.99161	-1.85241	-2.50015	-1.65502
RPSAP52	-3.24515	-2.65489	-2.01843	-1.52687
RSAD2	-8.31097	-9.35736	-7.08055	-8.29404
RTEL1-TNFRSF6B	-3.10744	-3.34022	-1.30789	-1.00506
RTP4	-2.12583	-2.75234	-1.68427	-2.73962
S100A4	2.93756	3.34935	1.4613	1.13645
SCAMP1-AS1	-3.5955	-4.0489	-1.37286	-1.84502
SCN3A	-7.23876	-7.73437	-2.7637	-3.65704
SEMA3A	-2.92177	-3.56468	-3.33075	-1.76385
SLC10A1	-7.34617	-7.69066	-5.20662	-1.77202
SLC16A6	-1.37106	-2.11032	-3.51962	-1.15261
SLC1A3	-4.325	-5.21775	-3.49112	-1.47479
SLC7A14	-5.34598	-5.34988	-1.64861	-2.28077
SLCO5A1	-7.10825	-7.81378	-2.63045	-3.9071
SMPD3	-1.02147	-1.5268	-1.88614	-1.14311
SMTNL1	-3.34294	-3.21343	-4.91068	-2.12837
SOCS1	-4.06065	-5.47887	-2.31871	-1.58308
SOX9	-3.81424	-3.51193	-2.18369	-1.59451
SP110	-1.3213	-1.29299	-1.87318	-2.03455
SPRY2	-2.65911	-3.41149	-1.38942	-1.36181
SPRY4	-1.45902	-2.08057	-2.10041	-1.79954
STAT2	-1.50842	-1.18071	-1.25926	-1.34221
TBX18-AS1	-3.20022	-3.53772	-2.54576	-1.23859
TCTEX1D4	-4.07939	-4.9388	-3.77715	-1.5498
TNFAIP2	-4.59758	-6.01205	-4.27369	-1.79711
TNFAIP3	-4.54282	-5.47097	-2.42111	-1.2962
TNFSF10	-5.40467	-5.12538	-6.65197	-4.52368
TNFSF13B	-2.64991	-3.44468	-4.36776	-2.7188
TP63	-2.90021	-2.62619	-3.76289	-1.48645
TRANK1	-1.60021	-1.35982	-2.06418	-1.55573
TRIM25	-1.06577	-1.11428	-2.09011	-1.79996
TRIM69	-3.57381	-4.32136	-1.78602	-1.92409
USP18	-3.89344	-4.68929	-4.86056	-4.88648
VANGL2	-3.11192	-2.09008	-1.71576	-1.83994
VCAM1	-3.04691	-3.80679	-1.71837	-1.07462
VTRNA1-3	-9.2944	-8.83822	-7.11255	-1.57774
XAF1	-1.53268	-1.86807	-1.03894	-2.71359
